# Supplementary material for: The thermal expansion of gold: point defect concentrations and pre-melting in a face-centred cubic metal
Source: J Appl Crystallogr. 2018 Mar 26;51(Pt 2):470–80. doi: 10.1107/S1600576718002248 (PMC5884389; doi:10.1107/S1600576718002248)
Supplement: Supplementary file 1 [file j-51-00470-sup1.cif]

data_MGO_AU_100K_RIETVELD_publ

_pd_block_id
  2017-07-06T12:45|MGO_AU_100K_RIETVELD|Martha_Pamato|Overall

_audit_creation_method  "from EXP file using GSAS2CIF"
_audit_creation_date                   2017-07-06T12:45
_audit_author_name                     "Martha Pamato"
_audit_update_record
; 2017-07-06T12:45  Initial CIF as created by GSAS2CIF
;

#=============================================================================
# this information describes the project, paper etc. for the CIF             #
# Acta Cryst. Section C papers and editorial correspondence is generated     #
# from the information in this section                                       #
#                                                                            #
#   (from)   CIF submission form for Rietveld refinements (Acta Cryst. C)    #
#                                                 Version 14 December 1998   #
#=============================================================================
# 1. SUBMISSION DETAILS

_publ_contact_author_name            ?   # Name of author for correspondence
_publ_contact_author_address             # Address of author for correspondence
; ?
;
_publ_contact_author_email           ?
_publ_contact_author_fax             ?
_publ_contact_author_phone           ?

_publ_contact_letter
; ?
;

_publ_requested_journal              ?
_publ_requested_coeditor_name        ?
_publ_requested_category             ?   # Acta C: one of CI/CM/CO/FI/FM/FO

#==============================================================================

# 2. PROCESSING SUMMARY (IUCr Office Use Only)

_journal_data_validation_number      ?

_journal_date_recd_electronic        ?
_journal_date_to_coeditor            ?
_journal_date_from_coeditor          ?
_journal_date_accepted               ?
_journal_date_printers_first         ?
_journal_date_printers_final         ?
_journal_date_proofs_out             ?
_journal_date_proofs_in              ?
_journal_coeditor_name               ?
_journal_coeditor_code               ?
_journal_coeditor_notes
; ?
;
_journal_techeditor_code             ?
_journal_techeditor_notes
; ?
;
_journal_coden_ASTM                  ?
_journal_name_full                   ?
_journal_year                        ?
_journal_volume                      ?
_journal_issue                       ?
_journal_page_first                  ?
_journal_page_last                   ?
_journal_paper_category              ?
_journal_suppl_publ_number           ?
_journal_suppl_publ_pages            ?

#==============================================================================

# 3. TITLE AND AUTHOR LIST

_publ_section_title
; ?
;
_publ_section_title_footnote
; ?
;

# The loop structure below should contain the names and addresses of all
# authors, in the required order of publication. Repeat as necessary.

loop_
	_publ_author_name
        _publ_author_footnote
	_publ_author_address
 ?                                   #<--'Last name, first name'
; ?
;
; ?
;

#==============================================================================

# 4. TEXT

_publ_section_synopsis
;  ?
;
_publ_section_abstract
; ?
;
_publ_section_comment
; ?
;
_publ_section_exptl_prep      # Details of the preparation of the sample(s)
                              # should be given here.
; ?
;
_publ_section_exptl_refinement
; ?
;
_publ_section_references
; ?
;
_publ_section_figure_captions
; ?
;
_publ_section_acknowledgements
; ?
;

#=============================================================================
# 5. OVERALL REFINEMENT & COMPUTING DETAILS

_refine_special_details
; ?
;
_pd_proc_ls_special_details
; ?
;

# The following items are used to identify the programs used.
_computing_molecular_graphics     ?
_computing_publication_material   ?

_refine_ls_weighting_scheme       ?
_refine_ls_weighting_details      ?
_refine_ls_hydrogen_treatment     ?
_refine_ls_extinction_method      ?
_refine_ls_extinction_coef        ?
_refine_ls_number_constraints     ?

_refine_ls_restrained_S_all       ?
_refine_ls_restrained_S_obs       ?

#==============================================================================
# 6. SAMPLE PREPARATION DATA

# (In the unusual case where multiple samples are used in a single
#  Rietveld study, this information should be moved into the phase
#  blocks)

# The following three fields describe the preparation of the material.
# The cooling rate is in K/min.  The pressure at which the sample was
# prepared is in kPa.  The temperature of preparation is in K.

_pd_prep_cool_rate                ?
_pd_prep_pressure                 ?
_pd_prep_temperature              ?

_pd_char_colour                   ?       # use ICDD colour descriptions
data_MGO_AU_100K_RIETVELD_overall

_refine_ls_shift/su_max                4.70
_refine_ls_shift/su_mean               0.20
_computing_structure_refinement        GSAS
_refine_ls_number_parameters           23
_refine_ls_goodness_of_fit_all         0.90
_refine_ls_number_restraints           0
_refine_ls_matrix_type                 full

# pointers to the phase blocks
loop_   _pd_phase_block_id
      2017-07-06T12:45|MGO_AU_100K_RIETVELD_phase1|Martha_Pamato||
      2017-07-06T12:45|MGO_AU_100K_RIETVELD_phase2|Martha_Pamato||
# pointers to the diffraction patterns
loop_   _pd_block_diffractogram_id
      2017-07-06T12:45|MGO_AU_100K_RIETVELD_H_01|Martha_Pamato|PANalytical_X'Pert_Pro

# Information for phase 1
data_MGO_AU_100K_RIETVELD_phase_1

_pd_block_id
  2017-07-06T12:45|MGO_AU_100K_RIETVELD_phase1|Martha_Pamato||

# Histograms for phase 1
loop_   _pd_block_diffractogram_id
  2017-07-06T12:45|MGO_AU_100K_RIETVELD_H_01|Martha_Pamato|PANalytical_X'Pert_Pro

#==============================================================================
# 7. CHEMICAL, STRUCTURAL AND CRYSTAL DATA

_pd_char_particle_morphology      ?

_chemical_name_systematic
; ?
;
_chemical_name_common             ?
_chemical_formula_moiety          ?
_chemical_formula_structural      ?
_chemical_formula_analytical      ?
_chemical_melting_point           ?
_chemical_compound_source         ?       # for minerals and
                                          # natural products
_symmetry_space_group_name_Hall   ?

_exptl_crystal_F_000               ?
_exptl_crystal_density_diffrn      ?
_exptl_crystal_density_meas        ?
_exptl_crystal_density_method      ?

_cell_measurement_temperature     ?

_cell_special_details
; ?
;

_geom_special_details             ?

# The following item identifies the program(s) used (if appropriate).
_computing_structure_solution     ?

#==============================================================================

# 8. Phase information from GSAS

_pd_phase_name                         Au
_cell_length_a                         4.067598(13)
_cell_length_b                         4.067598
_cell_length_c                         4.067598
_cell_angle_alpha                      90.0
_cell_angle_beta                       90.0
_cell_angle_gamma                      90.0
_cell_volume                           67.3000(10)
_symmetry_cell_setting                 cubic
_symmetry_space_group_name_H-M         "F m -3 m"
loop_ _symmetry_equiv_pos_site_id _symmetry_equiv_pos_as_xyz
       1 +x,+y,+z 
       2 +z,+x,+y 
       3 +y,+z,+x 
       4 +x,+y,-z 
       5 -z,+x,+y 
       6 +y,-z,+x 
       7 -z,+x,-y 
       8 -y,-z,+x 
       9 +y,-z,-x 
      10 -x,+y,-z 
      11 -z,-x,+y 
      12 +x,-y,-z 
      13 +y,+x,+z 
      14 +z,+y,+x 
      15 +x,+z,+y 
      16 +y,+x,-z 
      17 -z,+y,+x 
      18 +x,-z,+y 
      19 -z,+y,-x 
      20 -x,-z,+y 
      21 +x,-z,-y 
      22 -y,+x,-z 
      23 -z,-y,+x 
      24 +y,-x,-z 
      -1 -x,-y,-z 
      -2 -z,-x,-y 
      -3 -y,-z,-x 
      -4 -x,-y,+z 
      -5 +z,-x,-y 
      -6 -y,+z,-x 
      -7 +z,-x,+y 
      -8 +y,+z,-x 
      -9 -y,+z,+x 
     -10 +x,-y,+z 
     -11 +z,+x,-y 
     -12 -x,+y,+z 
     -13 -y,-x,-z 
     -14 -z,-y,-x 
     -15 -x,-z,-y 
     -16 -y,-x,+z 
     -17 +z,-y,-x 
     -18 -x,+z,-y 
     -19 +z,-y,+x 
     -20 +x,+z,-y 
     -21 -x,+z,+y 
     -22 +y,-x,+z 
     -23 +z,+y,-x 
     -24 -y,+x,+z 
     101 +x,+y+1/2,+z+1/2 
     102 +z,+x+1/2,+y+1/2 
     103 +y,+z+1/2,+x+1/2 
     104 +x,+y+1/2,-z+1/2 
     105 -z,+x+1/2,+y+1/2 
     106 +y,-z+1/2,+x+1/2 
     107 -z,+x+1/2,-y+1/2 
     108 -y,-z+1/2,+x+1/2 
     109 +y,-z+1/2,-x+1/2 
     110 -x,+y+1/2,-z+1/2 
     111 -z,-x+1/2,+y+1/2 
     112 +x,-y+1/2,-z+1/2 
     113 +y,+x+1/2,+z+1/2 
     114 +z,+y+1/2,+x+1/2 
     115 +x,+z+1/2,+y+1/2 
     116 +y,+x+1/2,-z+1/2 
     117 -z,+y+1/2,+x+1/2 
     118 +x,-z+1/2,+y+1/2 
     119 -z,+y+1/2,-x+1/2 
     120 -x,-z+1/2,+y+1/2 
     121 +x,-z+1/2,-y+1/2 
     122 -y,+x+1/2,-z+1/2 
     123 -z,-y+1/2,+x+1/2 
     124 +y,-x+1/2,-z+1/2 
    -101 -x,-y+1/2,-z+1/2 
    -102 -z,-x+1/2,-y+1/2 
    -103 -y,-z+1/2,-x+1/2 
    -104 -x,-y+1/2,+z+1/2 
    -105 +z,-x+1/2,-y+1/2 
    -106 -y,+z+1/2,-x+1/2 
    -107 +z,-x+1/2,+y+1/2 
    -108 +y,+z+1/2,-x+1/2 
    -109 -y,+z+1/2,+x+1/2 
    -110 +x,-y+1/2,+z+1/2 
    -111 +z,+x+1/2,-y+1/2 
    -112 -x,+y+1/2,+z+1/2 
    -113 -y,-x+1/2,-z+1/2 
    -114 -z,-y+1/2,-x+1/2 
    -115 -x,-z+1/2,-y+1/2 
    -116 -y,-x+1/2,+z+1/2 
    -117 +z,-y+1/2,-x+1/2 
    -118 -x,+z+1/2,-y+1/2 
    -119 +z,-y+1/2,+x+1/2 
    -120 +x,+z+1/2,-y+1/2 
    -121 -x,+z+1/2,+y+1/2 
    -122 +y,-x+1/2,+z+1/2 
    -123 +z,+y+1/2,-x+1/2 
    -124 -y,+x+1/2,+z+1/2 
     201 +x+1/2,+y,+z+1/2 
     202 +z+1/2,+x,+y+1/2 
     203 +y+1/2,+z,+x+1/2 
     204 +x+1/2,+y,-z+1/2 
     205 -z+1/2,+x,+y+1/2 
     206 +y+1/2,-z,+x+1/2 
     207 -z+1/2,+x,-y+1/2 
     208 -y+1/2,-z,+x+1/2 
     209 +y+1/2,-z,-x+1/2 
     210 -x+1/2,+y,-z+1/2 
     211 -z+1/2,-x,+y+1/2 
     212 +x+1/2,-y,-z+1/2 
     213 +y+1/2,+x,+z+1/2 
     214 +z+1/2,+y,+x+1/2 
     215 +x+1/2,+z,+y+1/2 
     216 +y+1/2,+x,-z+1/2 
     217 -z+1/2,+y,+x+1/2 
     218 +x+1/2,-z,+y+1/2 
     219 -z+1/2,+y,-x+1/2 
     220 -x+1/2,-z,+y+1/2 
     221 +x+1/2,-z,-y+1/2 
     222 -y+1/2,+x,-z+1/2 
     223 -z+1/2,-y,+x+1/2 
     224 +y+1/2,-x,-z+1/2 
    -201 -x+1/2,-y,-z+1/2 
    -202 -z+1/2,-x,-y+1/2 
    -203 -y+1/2,-z,-x+1/2 
    -204 -x+1/2,-y,+z+1/2 
    -205 +z+1/2,-x,-y+1/2 
    -206 -y+1/2,+z,-x+1/2 
    -207 +z+1/2,-x,+y+1/2 
    -208 +y+1/2,+z,-x+1/2 
    -209 -y+1/2,+z,+x+1/2 
    -210 +x+1/2,-y,+z+1/2 
    -211 +z+1/2,+x,-y+1/2 
    -212 -x+1/2,+y,+z+1/2 
    -213 -y+1/2,-x,-z+1/2 
    -214 -z+1/2,-y,-x+1/2 
    -215 -x+1/2,-z,-y+1/2 
    -216 -y+1/2,-x,+z+1/2 
    -217 +z+1/2,-y,-x+1/2 
    -218 -x+1/2,+z,-y+1/2 
    -219 +z+1/2,-y,+x+1/2 
    -220 +x+1/2,+z,-y+1/2 
    -221 -x+1/2,+z,+y+1/2 
    -222 +y+1/2,-x,+z+1/2 
    -223 +z+1/2,+y,-x+1/2 
    -224 -y+1/2,+x,+z+1/2 
     301 +x+1/2,+y+1/2,+z 
     302 +z+1/2,+x+1/2,+y 
     303 +y+1/2,+z+1/2,+x 
     304 +x+1/2,+y+1/2,-z 
     305 -z+1/2,+x+1/2,+y 
     306 +y+1/2,-z+1/2,+x 
     307 -z+1/2,+x+1/2,-y 
     308 -y+1/2,-z+1/2,+x 
     309 +y+1/2,-z+1/2,-x 
     310 -x+1/2,+y+1/2,-z 
     311 -z+1/2,-x+1/2,+y 
     312 +x+1/2,-y+1/2,-z 
     313 +y+1/2,+x+1/2,+z 
     314 +z+1/2,+y+1/2,+x 
     315 +x+1/2,+z+1/2,+y 
     316 +y+1/2,+x+1/2,-z 
     317 -z+1/2,+y+1/2,+x 
     318 +x+1/2,-z+1/2,+y 
     319 -z+1/2,+y+1/2,-x 
     320 -x+1/2,-z+1/2,+y 
     321 +x+1/2,-z+1/2,-y 
     322 -y+1/2,+x+1/2,-z 
     323 -z+1/2,-y+1/2,+x 
     324 +y+1/2,-x+1/2,-z 
    -301 -x+1/2,-y+1/2,-z 
    -302 -z+1/2,-x+1/2,-y 
    -303 -y+1/2,-z+1/2,-x 
    -304 -x+1/2,-y+1/2,+z 
    -305 +z+1/2,-x+1/2,-y 
    -306 -y+1/2,+z+1/2,-x 
    -307 +z+1/2,-x+1/2,+y 
    -308 +y+1/2,+z+1/2,-x 
    -309 -y+1/2,+z+1/2,+x 
    -310 +x+1/2,-y+1/2,+z 
    -311 +z+1/2,+x+1/2,-y 
    -312 -x+1/2,+y+1/2,+z 
    -313 -y+1/2,-x+1/2,-z 
    -314 -z+1/2,-y+1/2,-x 
    -315 -x+1/2,-z+1/2,-y 
    -316 -y+1/2,-x+1/2,+z 
    -317 +z+1/2,-y+1/2,-x 
    -318 -x+1/2,+z+1/2,-y 
    -319 +z+1/2,-y+1/2,+x 
    -320 +x+1/2,+z+1/2,-y 
    -321 -x+1/2,+z+1/2,+y 
    -322 +y+1/2,-x+1/2,+z 
    -323 +z+1/2,+y+1/2,-x 
    -324 -y+1/2,+x+1/2,+z 

# ATOMIC COORDINATES AND DISPLACEMENT PARAMETERS


loop_
      _atom_site_type_symbol
      _atom_site_label
      _atom_site_fract_x
      _atom_site_fract_y
      _atom_site_fract_z
      _atom_site_occupancy
      _atom_site_thermal_displace_type
      _atom_site_U_iso_or_equiv
      _atom_site_symmetry_multiplicity
Au
Au      0.0          0.0          0.0          1.0        Uiso  -0.0461(4)     4

loop_ _atom_type_symbol
      _atom_type_number_in_cell
                   Au  4.0        
 
# If you change Z, be sure to change all 3 of the following
_chemical_formula_sum                  Au
_chemical_formula_weight               196.97
_cell_formula_units_Z                  4

# MOLECULAR GEOMETRY

loop_
      _geom_bond_atom_site_label_1
      _geom_bond_atom_site_label_2
      _geom_bond_distance
      _geom_bond_site_symmetry_1
      _geom_bond_site_symmetry_2
      _geom_bond_publ_flag
   ?   ?   ?   ?   ?   ?

loop_
      _geom_angle_atom_site_label_1
      _geom_angle_atom_site_label_2
      _geom_angle_atom_site_label_3
      _geom_angle
      _geom_angle_site_symmetry_1
      _geom_angle_site_symmetry_2
      _geom_angle_site_symmetry_3
      _geom_angle_publ_flag
   ?   ?   ?   ?   ?   ?   ?   ?

# Information for phase 2
data_MGO_AU_100K_RIETVELD_phase_2

_pd_block_id
  2017-07-06T12:45|MGO_AU_100K_RIETVELD_phase2|Martha_Pamato||

# Histograms for phase 2
loop_   _pd_block_diffractogram_id
  2017-07-06T12:45|MGO_AU_100K_RIETVELD_H_01|Martha_Pamato|PANalytical_X'Pert_Pro

#==============================================================================
# 7. CHEMICAL, STRUCTURAL AND CRYSTAL DATA

_pd_char_particle_morphology      ?

_chemical_name_systematic
; ?
;
_chemical_name_common             ?
_chemical_formula_moiety          ?
_chemical_formula_structural      ?
_chemical_formula_analytical      ?
_chemical_melting_point           ?
_chemical_compound_source         ?       # for minerals and
                                          # natural products
_symmetry_space_group_name_Hall   ?

_exptl_crystal_F_000               ?
_exptl_crystal_density_diffrn      ?
_exptl_crystal_density_meas        ?
_exptl_crystal_density_method      ?

_cell_measurement_temperature     ?

_cell_special_details
; ?
;

_geom_special_details             ?

# The following item identifies the program(s) used (if appropriate).
_computing_structure_solution     ?

#==============================================================================

# 8. Phase information from GSAS

_pd_phase_name                         MgO
_cell_length_a                         4.20681(4)
_cell_length_b                         4.20681
_cell_length_c                         4.20681
_cell_angle_alpha                      90.0
_cell_angle_beta                       90.0
_cell_angle_gamma                      90.0
_cell_volume                           74.4490(20)
_symmetry_cell_setting                 cubic
_symmetry_space_group_name_H-M         "F m -3 m"
loop_ _symmetry_equiv_pos_site_id _symmetry_equiv_pos_as_xyz
       1 +x,+y,+z 
       2 +z,+x,+y 
       3 +y,+z,+x 
       4 +x,+y,-z 
       5 -z,+x,+y 
       6 +y,-z,+x 
       7 -z,+x,-y 
       8 -y,-z,+x 
       9 +y,-z,-x 
      10 -x,+y,-z 
      11 -z,-x,+y 
      12 +x,-y,-z 
      13 +y,+x,+z 
      14 +z,+y,+x 
      15 +x,+z,+y 
      16 +y,+x,-z 
      17 -z,+y,+x 
      18 +x,-z,+y 
      19 -z,+y,-x 
      20 -x,-z,+y 
      21 +x,-z,-y 
      22 -y,+x,-z 
      23 -z,-y,+x 
      24 +y,-x,-z 
      -1 -x,-y,-z 
      -2 -z,-x,-y 
      -3 -y,-z,-x 
      -4 -x,-y,+z 
      -5 +z,-x,-y 
      -6 -y,+z,-x 
      -7 +z,-x,+y 
      -8 +y,+z,-x 
      -9 -y,+z,+x 
     -10 +x,-y,+z 
     -11 +z,+x,-y 
     -12 -x,+y,+z 
     -13 -y,-x,-z 
     -14 -z,-y,-x 
     -15 -x,-z,-y 
     -16 -y,-x,+z 
     -17 +z,-y,-x 
     -18 -x,+z,-y 
     -19 +z,-y,+x 
     -20 +x,+z,-y 
     -21 -x,+z,+y 
     -22 +y,-x,+z 
     -23 +z,+y,-x 
     -24 -y,+x,+z 
     101 +x,+y+1/2,+z+1/2 
     102 +z,+x+1/2,+y+1/2 
     103 +y,+z+1/2,+x+1/2 
     104 +x,+y+1/2,-z+1/2 
     105 -z,+x+1/2,+y+1/2 
     106 +y,-z+1/2,+x+1/2 
     107 -z,+x+1/2,-y+1/2 
     108 -y,-z+1/2,+x+1/2 
     109 +y,-z+1/2,-x+1/2 
     110 -x,+y+1/2,-z+1/2 
     111 -z,-x+1/2,+y+1/2 
     112 +x,-y+1/2,-z+1/2 
     113 +y,+x+1/2,+z+1/2 
     114 +z,+y+1/2,+x+1/2 
     115 +x,+z+1/2,+y+1/2 
     116 +y,+x+1/2,-z+1/2 
     117 -z,+y+1/2,+x+1/2 
     118 +x,-z+1/2,+y+1/2 
     119 -z,+y+1/2,-x+1/2 
     120 -x,-z+1/2,+y+1/2 
     121 +x,-z+1/2,-y+1/2 
     122 -y,+x+1/2,-z+1/2 
     123 -z,-y+1/2,+x+1/2 
     124 +y,-x+1/2,-z+1/2 
    -101 -x,-y+1/2,-z+1/2 
    -102 -z,-x+1/2,-y+1/2 
    -103 -y,-z+1/2,-x+1/2 
    -104 -x,-y+1/2,+z+1/2 
    -105 +z,-x+1/2,-y+1/2 
    -106 -y,+z+1/2,-x+1/2 
    -107 +z,-x+1/2,+y+1/2 
    -108 +y,+z+1/2,-x+1/2 
    -109 -y,+z+1/2,+x+1/2 
    -110 +x,-y+1/2,+z+1/2 
    -111 +z,+x+1/2,-y+1/2 
    -112 -x,+y+1/2,+z+1/2 
    -113 -y,-x+1/2,-z+1/2 
    -114 -z,-y+1/2,-x+1/2 
    -115 -x,-z+1/2,-y+1/2 
    -116 -y,-x+1/2,+z+1/2 
    -117 +z,-y+1/2,-x+1/2 
    -118 -x,+z+1/2,-y+1/2 
    -119 +z,-y+1/2,+x+1/2 
    -120 +x,+z+1/2,-y+1/2 
    -121 -x,+z+1/2,+y+1/2 
    -122 +y,-x+1/2,+z+1/2 
    -123 +z,+y+1/2,-x+1/2 
    -124 -y,+x+1/2,+z+1/2 
     201 +x+1/2,+y,+z+1/2 
     202 +z+1/2,+x,+y+1/2 
     203 +y+1/2,+z,+x+1/2 
     204 +x+1/2,+y,-z+1/2 
     205 -z+1/2,+x,+y+1/2 
     206 +y+1/2,-z,+x+1/2 
     207 -z+1/2,+x,-y+1/2 
     208 -y+1/2,-z,+x+1/2 
     209 +y+1/2,-z,-x+1/2 
     210 -x+1/2,+y,-z+1/2 
     211 -z+1/2,-x,+y+1/2 
     212 +x+1/2,-y,-z+1/2 
     213 +y+1/2,+x,+z+1/2 
     214 +z+1/2,+y,+x+1/2 
     215 +x+1/2,+z,+y+1/2 
     216 +y+1/2,+x,-z+1/2 
     217 -z+1/2,+y,+x+1/2 
     218 +x+1/2,-z,+y+1/2 
     219 -z+1/2,+y,-x+1/2 
     220 -x+1/2,-z,+y+1/2 
     221 +x+1/2,-z,-y+1/2 
     222 -y+1/2,+x,-z+1/2 
     223 -z+1/2,-y,+x+1/2 
     224 +y+1/2,-x,-z+1/2 
    -201 -x+1/2,-y,-z+1/2 
    -202 -z+1/2,-x,-y+1/2 
    -203 -y+1/2,-z,-x+1/2 
    -204 -x+1/2,-y,+z+1/2 
    -205 +z+1/2,-x,-y+1/2 
    -206 -y+1/2,+z,-x+1/2 
    -207 +z+1/2,-x,+y+1/2 
    -208 +y+1/2,+z,-x+1/2 
    -209 -y+1/2,+z,+x+1/2 
    -210 +x+1/2,-y,+z+1/2 
    -211 +z+1/2,+x,-y+1/2 
    -212 -x+1/2,+y,+z+1/2 
    -213 -y+1/2,-x,-z+1/2 
    -214 -z+1/2,-y,-x+1/2 
    -215 -x+1/2,-z,-y+1/2 
    -216 -y+1/2,-x,+z+1/2 
    -217 +z+1/2,-y,-x+1/2 
    -218 -x+1/2,+z,-y+1/2 
    -219 +z+1/2,-y,+x+1/2 
    -220 +x+1/2,+z,-y+1/2 
    -221 -x+1/2,+z,+y+1/2 
    -222 +y+1/2,-x,+z+1/2 
    -223 +z+1/2,+y,-x+1/2 
    -224 -y+1/2,+x,+z+1/2 
     301 +x+1/2,+y+1/2,+z 
     302 +z+1/2,+x+1/2,+y 
     303 +y+1/2,+z+1/2,+x 
     304 +x+1/2,+y+1/2,-z 
     305 -z+1/2,+x+1/2,+y 
     306 +y+1/2,-z+1/2,+x 
     307 -z+1/2,+x+1/2,-y 
     308 -y+1/2,-z+1/2,+x 
     309 +y+1/2,-z+1/2,-x 
     310 -x+1/2,+y+1/2,-z 
     311 -z+1/2,-x+1/2,+y 
     312 +x+1/2,-y+1/2,-z 
     313 +y+1/2,+x+1/2,+z 
     314 +z+1/2,+y+1/2,+x 
     315 +x+1/2,+z+1/2,+y 
     316 +y+1/2,+x+1/2,-z 
     317 -z+1/2,+y+1/2,+x 
     318 +x+1/2,-z+1/2,+y 
     319 -z+1/2,+y+1/2,-x 
     320 -x+1/2,-z+1/2,+y 
     321 +x+1/2,-z+1/2,-y 
     322 -y+1/2,+x+1/2,-z 
     323 -z+1/2,-y+1/2,+x 
     324 +y+1/2,-x+1/2,-z 
    -301 -x+1/2,-y+1/2,-z 
    -302 -z+1/2,-x+1/2,-y 
    -303 -y+1/2,-z+1/2,-x 
    -304 -x+1/2,-y+1/2,+z 
    -305 +z+1/2,-x+1/2,-y 
    -306 -y+1/2,+z+1/2,-x 
    -307 +z+1/2,-x+1/2,+y 
    -308 +y+1/2,+z+1/2,-x 
    -309 -y+1/2,+z+1/2,+x 
    -310 +x+1/2,-y+1/2,+z 
    -311 +z+1/2,+x+1/2,-y 
    -312 -x+1/2,+y+1/2,+z 
    -313 -y+1/2,-x+1/2,-z 
    -314 -z+1/2,-y+1/2,-x 
    -315 -x+1/2,-z+1/2,-y 
    -316 -y+1/2,-x+1/2,+z 
    -317 +z+1/2,-y+1/2,-x 
    -318 -x+1/2,+z+1/2,-y 
    -319 +z+1/2,-y+1/2,+x 
    -320 +x+1/2,+z+1/2,-y 
    -321 -x+1/2,+z+1/2,+y 
    -322 +y+1/2,-x+1/2,+z 
    -323 +z+1/2,+y+1/2,-x 
    -324 -y+1/2,+x+1/2,+z 

# ATOMIC COORDINATES AND DISPLACEMENT PARAMETERS


loop_
      _atom_site_type_symbol
      _atom_site_label
      _atom_site_fract_x
      _atom_site_fract_y
      _atom_site_fract_z
      _atom_site_occupancy
      _atom_site_thermal_displace_type
      _atom_site_U_iso_or_equiv
      _atom_site_symmetry_multiplicity
Mg
MG1     0.0          0.0          0.0          1.0        Uiso  -0.0011(4)     4
O 
O2      0.0          0.0          0.5          1.0        Uiso  -0.0032(5)     4

loop_ _atom_type_symbol
      _atom_type_number_in_cell
                   Mg  4.0        
                   O   4.0        
 
# If you change Z, be sure to change all 3 of the following
_chemical_formula_sum                  "Mg O"
_chemical_formula_weight               40.30
_cell_formula_units_Z                  4

# MOLECULAR GEOMETRY

loop_
      _geom_bond_atom_site_label_1
      _geom_bond_atom_site_label_2
      _geom_bond_distance
      _geom_bond_site_symmetry_1
      _geom_bond_site_symmetry_2
      _geom_bond_publ_flag
   ?   ?   ?   ?   ?   ?

loop_
      _geom_angle_atom_site_label_1
      _geom_angle_atom_site_label_2
      _geom_angle_atom_site_label_3
      _geom_angle
      _geom_angle_site_symmetry_1
      _geom_angle_site_symmetry_2
      _geom_angle_site_symmetry_3
      _geom_angle_publ_flag
   ?   ?   ?   ?   ?   ?   ?   ?

# Powder diffraction data for histogram  1
data_MGO_AU_100K_RIETVELD_p_01

_pd_block_id
  2017-07-06T12:45|MGO_AU_100K_RIETVELD_H_01|Martha_Pamato|PANalytical_X'Pert_Pro
#==============================================================================
# 9. INSTRUMENT CHARACTERIZATION

_exptl_special_details
; ?
;

# if regions of the data are excluded, the reason(s) are supplied here:
_pd_proc_info_excluded_regions
; ?
;

# The following item is used to identify the equipment used to record
# the powder pattern when the diffractogram was measured at a laboratory
# other than the authors' home institution, e.g. when neutron or synchrotron
# radiation is used.

_pd_instr_location
; ?
;
_pd_calibration_special_details           # description of the method used
                                          # to calibrate the instrument
; ?
;

_diffrn_ambient_temperature       ?
_diffrn_source                    ?
_diffrn_source_target             ?
_diffrn_source_type               ?
_diffrn_measurement_device_type   ?
_diffrn_detector                  ?
_diffrn_detector_type             ?       # make or model of detector

_pd_meas_scan_method              ?       # options are 'step', 'cont',
                                          # 'tof', 'fixed' or
                                          # 'disp' (= dispersive)
_pd_meas_special_details
;  ?
;

# The following two items identify the program(s) used (if appropriate).
_computing_data_collection        ?
_computing_data_reduction         ?

# Describe any processing performed on the data, prior to refinement.
# For example: a manual Lp correction or a precomputed absorption correction
_pd_proc_info_data_reduction      ?

# The following item is used for angular dispersive measurements only.

_diffrn_radiation_monochromator   ?

# The following items are used to define the size of the instrument.
# Not all distances are appropriate for all instrument types.

_pd_instr_dist_src/mono           ?
_pd_instr_dist_mono/spec          ?
_pd_instr_dist_src/spec           ?
_pd_instr_dist_spec/anal          ?
_pd_instr_dist_anal/detc          ?
_pd_instr_dist_spec/detc          ?

# 10. Specimen size and mounting information

# The next three fields give the specimen dimensions in mm.  The equatorial
# plane contains the incident and diffracted beam.

_pd_spec_size_axial               ?       # perpendicular to
                                          # equatorial plane

_pd_spec_size_equat               ?       # parallel to
                                          # scattering vector
                                          # in transmission

_pd_spec_size_thick               ?       # parallel to
                                          # scattering vector
                                          # in reflection

_pd_spec_mounting                         # This field should be
                                          # used to give details of the
                                          # container.
; ?
;

_pd_spec_mount_mode               ?       # options are 'reflection'
                                          # or 'transmission'

_pd_spec_shape                    ?       # options are 'cylinder'
                                          # 'flat_sheet' or 'irregular'

# phase table
loop_     _pd_phase_id
          _pd_phase_block_id
          _pd_phase_mass_%
          _pd_proc_ls_profile_function
          _pd_proc_ls_peak_cutoff
  1  2017-07-06T12:45|MGO_AU_100K_RIETVELD_phase1|Martha_Pamato||
            1.58
;
 CW Profile function number 3 with  19 terms
 Pseudovoigt profile coefficients as parameterized in
 P. Thompson, D.E. Cox & J.B. Hastings (1987). J. Appl. Cryst.,20,79-83.
 Asymmetry correction of L.W. Finger, D.E. Cox & A. P. Jephcoat (1994).
 J. Appl. Cryst.,27,892-900.
 #1(GU)   =    5.029 #2(GV)   =   -7.494 #3(GW)   =   19.793
 #4(GP)   =    0.000 #5(LX)   =    0.000 #6(LY)   =    3.316
 #7(S/L)  =   0.0220 #8(H/L)  =   0.0220
 #9(trns) =     0.00 #10(shft)= -20.7339
 #11(stec)=     0.00 #12(ptec)=     0.00 #13(sfec)=     0.00
 #14(L11) =    0.000 #15(L22) =    0.000 #16(L33) =    0.000
 #17(L12) =    0.000 #18(L13) =    0.000 #19(L23) =    0.000
 Peak tails are ignored  where the intensity is below 0.0050 times the peak
   Aniso. broadening axis   0.0   0.0   1.0
;
           0.00500
  2  2017-07-06T12:45|MGO_AU_100K_RIETVELD_phase2|Martha_Pamato||
           98.420(30)
;
 CW Profile function number 3 with  19 terms
 Pseudovoigt profile coefficients as parameterized in
 P. Thompson, D.E. Cox & J.B. Hastings (1987). J. Appl. Cryst.,20,79-83.
 Asymmetry correction of L.W. Finger, D.E. Cox & A. P. Jephcoat (1994).
 J. Appl. Cryst.,27,892-900.
 #1(GU)   =    0.000 #2(GV)   =  -25.322 #3(GW)   =   47.253
 #4(GP)   =    0.000 #5(LX)   =    0.000 #6(LY)   =   19.660
 #7(S/L)  =   0.0220 #8(H/L)  =   0.0220
 #9(trns) =     0.00 #10(shft)= -12.7766
 #11(stec)=     0.00 #12(ptec)=     0.00 #13(sfec)=     0.00
 #14(L11) =    0.000 #15(L22) =    0.000 #16(L33) =    0.000
 #17(L12) =    0.000 #18(L13) =    0.000 #19(L23) =    0.000
 Peak tails are ignored  where the intensity is below 0.0050 times the peak
   Aniso. broadening axis   0.0   0.0   1.0
;
           0.00500

loop_ _atom_type_symbol
      _atom_type_scat_dispersion_real
      _atom_type_scat_dispersion_imag
      _atom_type_scat_Cromer_Mann_a1
      _atom_type_scat_Cromer_Mann_a2
      _atom_type_scat_Cromer_Mann_a3
      _atom_type_scat_Cromer_Mann_a4
      _atom_type_scat_Cromer_Mann_b1
      _atom_type_scat_Cromer_Mann_b2
      _atom_type_scat_Cromer_Mann_b3
      _atom_type_scat_Cromer_Mann_b4
      _atom_type_scat_Cromer_Mann_c
      _atom_type_scat_source
  Au   -3.946    9.222
 16.8819 0.46110 18.5913 8.62160 25.5582 1.48260 5.86000 36.3956 12.0658 
  International_Tables_Vol_C
  Mg    0.209    0.237
 5.42040 2.82750 2.17350 79.2611 1.22690 0.38080 2.30730 7.19370 0.85840 
  International_Tables_Vol_C
  O    0.063    0.044
 3.04850 13.2771 2.28680 5.70110 1.54630 0.32390 0.86700 32.9089 0.25080 
  International_Tables_Vol_C
_diffrn_radiation_probe                x-ray
_diffrn_radiation_polarisn_ratio       ?
_diffrn_radiation_wavelength           1.788996
_diffrn_radiation_type                 ?
_pd_proc_ls_prof_R_factor              0.1582
_pd_proc_ls_prof_wR_factor             0.2324
_pd_proc_ls_prof_wR_expected           0.2573
_refine_ls_R_Fsqd_factor               0.06586

_pd_proc_ls_background_function
;   GSAS Background function number 1 with  6 terms.
 Shifted Chebyshev function of 1st kind
      1:    5.58319     2:    2.60509     3:    1.77494     4:   0.343438    
      5:   0.631800     6:  -0.604048    
;

_exptl_absorpt_process_details
;   GSAS Absorption/surface roughness correction: function number 0
 No correction is applied.
;
_exptl_absorpt_correction_T_min        1.00000
_exptl_absorpt_correction_T_max        1.00000
# Extinction correction
_gsas_exptl_extinct_corr_T_min         1.00000
_gsas_exptl_extinct_corr_T_max         1.00000
_pd_proc_info_datetime                 2017-07-06T12:45:01
_pd_calc_method                        "Rietveld Refinement"

#---- raw/calc data loop -----
_pd_meas_2theta_range_min              40.012
_pd_meas_2theta_range_max              150.98799
_pd_meas_2theta_range_inc              0.017
_pd_proc_2theta_range_min              40.044
_pd_proc_2theta_range_max              151.02
_pd_proc_2theta_range_inc              0.017

loop_
      _pd_meas_counts_total
      _pd_proc_ls_weight
      _pd_proc_intensity_bkg_calc
      _pd_calc_intensity_total
   6.0      0.1667      5.64545    5.64545
  10.0      0.1000      5.63730    5.63731
   1.0      1.000       5.62917    5.62918
   3.0      0.3333      5.62106    5.62106
   7.0      0.1429      5.61296    5.61296
  10.0      0.1000      5.60488    5.60488
   6.0      0.1667      5.59681    5.59681
   8.0      0.1250      5.58876    5.58876
  15.0      0.0667      5.58072    5.58072
  10.0      0.1000      5.57270    5.57270
   8.0      0.1250      5.56470    5.56470
  10.0      0.1000      5.55671    5.55671
   3.0      0.3333      5.54874    5.54874
   6.0      0.1667      5.54078    5.54078
   9.0      0.1111      5.53284    5.53284
  10.0      0.1000      5.52491    5.52492
   5.0      0.2000      5.51700    5.51701
   5.0      0.2000      5.50911    5.50912
   5.0      0.2000      5.50123    5.50123
   8.0      0.1250      5.49337    5.49337
  11.0      0.0909      5.48552    5.48553
  10.0      0.1000      5.47769    5.47770
   9.0      0.1111      5.46988    5.46988
   7.0      0.1429      5.46208    5.46208
   5.0      0.2000      5.45429    5.45430
   3.0      0.3333      5.44652    5.44653
   7.0      0.1429      5.43877    5.43878
  10.0      0.1000      5.43104    5.43104
   7.0      0.1429      5.42331    5.42331
   7.0      0.1429      5.41560    5.41561
   9.0      0.1111      5.40791    5.40792
   9.0      0.1111      5.40024    5.40024
   8.0      0.1250      5.39258    5.39258
   5.0      0.2000      5.38493    5.38493
   6.0      0.1667      5.37730    5.37731
   9.0      0.1111      5.36969    5.36969
  18.0      0.0556      5.36209    5.36209
  11.0      0.0909      5.35451    5.35451
   5.0      0.2000      5.34694    5.34694
   9.0      0.1111      5.33939    5.33939
  11.0      0.0909      5.33185    5.33185
  14.0      0.0714      5.32433    5.32433
  10.0      0.1000      5.31682    5.31682
   8.0      0.1250      5.30933    5.30933
   7.0      0.1429      5.30185    5.30186
   7.0      0.1429      5.29439    5.29439
   3.0      0.3333      5.28694    5.28695
   9.0      0.1111      5.27951    5.27952
  10.0      0.1000      5.27210    5.27210
   9.0      0.1111      5.26470    5.26470
  13.0      0.0769      5.25731    5.25731
   7.0      0.1429      5.24994    5.24994
   6.0      0.1667      5.24258    5.24259
   4.0      0.2500      5.23524    5.23525
   7.0      0.1429      5.22792    5.22792
   7.0      0.1429      5.22061    5.22061
  14.0      0.0714      5.21331    5.21332
   3.0      0.3333      5.20604    5.20604
   7.0      0.1429      5.19877    5.19877
   8.0      0.1250      5.19152    5.19152
   8.0      0.1250      5.18428    5.18429
   3.0      0.3333      5.17706    5.17707
  11.0      0.0909      5.16986    5.16986
   5.0      0.2000      5.16267    5.16267
   4.0      0.2500      5.15549    5.15550
   4.0      0.2500      5.14833    5.14833
   5.0      0.2000      5.14118    5.14119
   8.0      0.1250      5.13405    5.13406
   5.0      0.2000      5.12694    5.12694
  10.0      0.1000      5.11983    5.11984
   9.0      0.1111      5.11275    5.11275
   5.0      0.2000      5.10568    5.10568
   5.0      0.2000      5.09862    5.09862
   4.0      0.2500      5.09158    5.09158
   5.0      0.2000      5.08455    5.08455
   6.0      0.1667      5.07754    5.07754
   6.0      0.1667      5.07054    5.07054
   7.0      0.1429      5.06356    5.06356
   5.0      0.2000      5.05659    5.05659
   5.0      0.2000      5.04963    5.04963
   5.0      0.2000      5.04269    5.04269
   4.0      0.2500      5.03577    5.03577
   6.0      0.1667      5.02886    5.02886
   6.0      0.1667      5.02196    5.02196
   8.0      0.1250      5.01508    5.01508
  10.0      0.1000      5.00821    5.00821
   8.0      0.1250      5.00136    5.00136
   7.0      0.1429      4.99452    4.99452
   6.0      0.1667      4.98769    4.98770
   4.0      0.2500      4.98089    4.98089
   5.0      0.2000      4.97409    4.97409
   5.0      0.2000      4.96731    4.96731
   3.0      0.3333      4.96055    4.96055
   2.0      0.500       4.95379    4.95380
   2.0      0.500       4.94706    4.94706
   4.0      0.2500      4.94033    4.94034
   5.0      0.2000      4.93363    4.93363
   6.0      0.1667      4.92693    4.92694
   6.0      0.1667      4.92025    4.92025
   6.0      0.1667      4.91359    4.91359
   4.0      0.2500      4.90693    4.90694
   5.0      0.2000      4.90030    4.90030
   3.0      0.3333      4.89368    4.89368
   4.0      0.2500      4.88707    4.88707
   9.0      0.1111      4.88047    4.88047
   7.0      0.1429      4.87389    4.87389
   8.0      0.1250      4.86732    4.86733
   5.0      0.2000      4.86077    4.86078
   5.0      0.2000      4.85424    4.85424
   4.0      0.2500      4.84771    4.84771
   8.0      0.1250      4.84120    4.84120
   4.0      0.2500      4.83471    4.83471
   7.0      0.1429      4.82823    4.82823
   3.0      0.3333      4.82176    4.82176
   4.0      0.2500      4.81530    4.81531
   8.0      0.1250      4.80886    4.80887
   3.0      0.3333      4.80244    4.80244
   7.0      0.1429      4.79603    4.79603
  13.0      0.0769      4.78963    4.78963
   7.0      0.1429      4.78325    4.78325
   3.0      0.3333      4.77688    4.77688
   8.0      0.1250      4.77052    4.77053
   5.0      0.2000      4.76418    4.76419
   8.0      0.1250      4.75785    4.75786
   3.0      0.3333      4.75154    4.75154
   6.0      0.1667      4.74524    4.74524
   7.0      0.1429      4.73895    4.73896
   7.0      0.1429      4.73268    4.73268
  10.0      0.1000      4.72642    4.72643
  13.0      0.0769      4.72018    4.72018
   4.0      0.2500      4.71395    4.71395
   8.0      0.1250      4.70773    4.70773
   6.0      0.1667      4.70153    4.70153
   4.0      0.2500      4.69534    4.69534
   4.0      0.2500      4.68916    4.68916
   5.0      0.2000      4.68300    4.68300
   7.0      0.1429      4.67685    4.67685
   4.0      0.2500      4.67072    4.67072
   4.0      0.2500      4.66459    4.66460
   6.0      0.1667      4.65848    5.08900
   5.0      0.2000      4.65239    5.09933
   6.0      0.1667      4.64631    5.11062
   5.0      0.2000      4.64024    5.12296
   4.0      0.2500      4.63419    5.13642
   3.0      0.3333      4.62815    5.15110
   3.0      0.3333      4.62212    5.16709
   6.0      0.1667      4.61611    5.18451
   5.0      0.2000      4.61011    5.20348
   6.0      0.1667      4.60413    5.22414
   5.0      0.2000      4.59815    5.24663
   3.0      0.3333      4.59219    5.27114
   4.0      0.2500      4.58625    5.29784
   2.0      0.500       4.58032    5.32695
   2.0      0.500       4.57440    5.35871
   5.0      0.2000      4.56849    5.39340
   5.0      0.2000      4.56260    5.43131
   3.0      0.3333      4.55672    5.47277
   3.0      0.3333      4.55086    5.51819
   4.0      0.2500      4.54500    5.56804
   4.0      0.2500      4.53917    5.62279
   3.0      0.3333      4.53334    5.68306
  11.0      0.0909      4.52753    5.74949
   8.0      0.1250      4.52173    5.82288
   2.0      0.500       4.51594    5.90416
   7.0      0.1429      4.51017    5.99438
   8.0      0.1250      4.50441    6.09478
   6.0      0.1667      4.49867    6.20679
   8.0      0.1250      4.49293    6.33219
   6.0      0.1667      4.48721    6.47310
   7.0      0.1429      4.48151    6.63204
   5.0      0.2000      4.47581    6.81219
   5.0      0.2000      4.47013    7.01759
   7.0      0.1429      4.46447    7.25387
   4.0      0.2500      4.45881    7.52912
   9.0      0.1111      4.45317    7.85547
   3.0      0.3333      4.44754    8.25212
   9.0      0.1111      4.44193    8.74970
  10.0      0.1000      4.43633    9.39725
  15.0      0.0667      4.43074   10.27087
  15.0      0.0667      4.42516   11.48299
  15.0      0.0667      4.41960   13.19179
  14.0      0.0714      4.41405   15.60401
  21.0      0.0476      4.40851   18.97047
  21.0      0.0476      4.40299   23.56442
  20.0      0.0500      4.39747   29.63807
  20.0      0.0500      4.39197   37.36791
  23.0      0.0435      4.38649   46.78202
  43.0      0.02326     4.38102   57.69671
  43.0      0.02326     4.37556   69.64489
  72.0      0.01389     4.37011   81.80206
  78.0      0.01282     4.36467   92.94611
  78.0      0.01282     4.35925   101.49998
  93.0      0.01075     4.35385   105.86275
  90.0      0.01111     4.34845   105.04963
  72.0      0.01389     4.34306   99.25002
  61.0      0.01639     4.33769   89.71473
  51.0      0.01961     4.33234   78.10065
  49.0      0.02041     4.32699   65.88935
  39.0      0.02564     4.32166   54.17455
  29.0      0.03448     4.31634   43.66785
  29.0      0.03448     4.31103   34.74635
  27.0      0.0370      4.30574   27.52415
  21.0      0.0476      4.30046   21.91556
  17.0      0.0588      4.29519   17.71294
  10.0      0.1000      4.28993   14.65396
   7.0      0.1429      4.28469   12.46980
   6.0      0.1667      4.27945   10.92181
  10.0      0.1000      4.27424    9.81684
   9.0      0.1111      4.26903    9.01124
   9.0      0.1111      4.26383    8.40501
   9.0      0.1111      4.25865    7.93151
  10.0      0.1000      4.25348    7.54822
   9.0      0.1111      4.24833    7.22837
   4.0      0.2500      4.24318    6.95521
   5.0      0.2000      4.23805    6.71819
   6.0      0.1667      4.23293    6.51015
   5.0      0.2000      4.22783    6.32610
   4.0      0.2500      4.22273    6.16220
   4.0      0.2500      4.21765    6.01544
   4.0      0.2500      4.21258    5.88348
   3.0      0.3333      4.20752    5.76435
   4.0      0.2500      4.20248    5.65642
   6.0      0.1667      4.19745    5.55826
   1.0      1.000       4.19242    5.46867
   7.0      0.1429      4.18742    5.38666
   6.0      0.1667      4.18242    5.31136
   5.0      0.2000      4.17744    5.24204
   6.0      0.1667      4.17247    5.17804
   4.0      0.2500      4.16751    5.11878
   3.0      0.3333      4.16256    5.06378
   6.0      0.1667      4.15762    5.01261
   4.0      0.2500      4.15270    4.96491
   3.0      0.3333      4.14779    4.92034
   5.0      0.2000      4.14289    4.87858
   5.0      0.2000      4.13800    4.83940
   4.0      0.2500      4.13313    4.80256
   8.0      0.1250      4.12827    4.76787
   6.0      0.1667      4.12342    4.73513
   4.0      0.2500      4.11858    4.70417
   3.0      0.3333      4.11375    4.67485
   5.0      0.2000      4.10894    4.64705
   2.0      0.500       4.10414    4.62064
   1.0      1.000       4.09935    4.59551
   6.0      0.1667      4.09457    4.57157
   5.0      0.2000      4.08980    4.54872
   4.0      0.2500      4.08505    4.52688
   6.0      0.1667      4.08031    4.08031
   4.0      0.2500      4.07558    4.07558
   7.0      0.1429      4.07086    4.07086
   4.0      0.2500      4.06615    4.06616
   5.0      0.2000      4.06146    4.06146
   7.0      0.1429      4.05678    4.05678
   9.0      0.1111      4.05211    4.05211
  13.0      0.0769      4.04745    4.04745
   4.0      0.2500      4.04280    4.04280
   4.0      0.2500      4.03817    4.03817
   7.0      0.1429      4.03354    4.03354
   4.0      0.2500      4.02893    4.02893
   3.0      0.3333      4.02433    4.02433
   6.0      0.1667      4.01974    4.01974
   7.0      0.1429      4.01516    4.01517
   5.0      0.2000      4.01060    4.01060
   3.0      0.3333      4.00605    4.00605
   3.0      0.3333      4.00151    4.00151
   3.0      0.3333      3.99698    3.99698
   6.0      0.1667      3.99246    3.99246
   5.0      0.2000      3.98795    3.98795
   6.0      0.1667      3.98346    4.82375
   9.0      0.1111      3.97897    4.89919
   6.0      0.1667      3.97450    4.98654
   5.0      0.2000      3.97004    5.08823
   9.0      0.1111      3.96559    5.20737
   6.0      0.1667      3.96116    5.34798
   6.0      0.1667      3.95673    5.51534
   6.0      0.1667      3.95232    5.71635
   5.0      0.2000      3.94791    5.96065
   7.0      0.1429      3.94352    6.26289
   7.0      0.1429      3.93915    6.65087
  13.0      0.0769      3.93478    7.19078
  10.0      0.1000      3.93042    8.06167
  10.0      0.1000      3.92607    9.74256
  17.0      0.0588      3.92174   13.38807
  18.0      0.0556      3.91742   21.39174
  53.0      0.01887     3.91311   37.83910
  50.0      0.02000     3.90881   68.07601
  100.0     0.01000     3.90452   116.49763
  179.0     0.00559     3.90024   182.46222
  285.0     0.00351     3.89598   256.38672
  302.0     0.003311    3.89172   319.43030
  311.0     0.003215    3.88748   349.58636
  275.0     0.00364     3.88325   333.77823
  265.0     0.00377     3.87903   278.24805
  157.0     0.00637     3.87482   204.15559
  97.0      0.01031     3.87062   133.20721
  66.0      0.01515     3.86644   78.56900
  34.0      0.02941     3.86226   43.31749
  27.0      0.0370      3.85810   23.81788
  14.0      0.0714      3.85394   14.32711
  14.0      0.0714      3.84980   10.08233
  18.0      0.0556      3.84567    8.18856
   7.0      0.1429      3.84155    7.23773
   5.0      0.2000      3.83744    6.65686
   7.0      0.1429      3.83335    6.23941
  10.0      0.1000      3.82926    5.91279
  13.0      0.0769      3.82518    5.64769
   8.0      0.1250      3.82112    5.42849
  11.0      0.0909      3.81707    5.24500
   6.0      0.1667      3.81303    5.08972
   6.0      0.1667      3.80899    4.95705
   6.0      0.1667      3.80497    4.84277
   5.0      0.2000      3.80096    4.74355
   4.0      0.2500      3.79697    4.65682
   4.0      0.2500      3.79298    3.79298
   5.0      0.2000      3.78900    3.78901
   4.0      0.2500      3.78504    3.78504
   5.0      0.2000      3.78108    3.78109
   6.0      0.1667      3.77714    3.77714
   5.0      0.2000      3.77321    3.77321
   5.0      0.2000      3.76929    3.76929
   5.0      0.2000      3.76537    3.76538
   8.0      0.1250      3.76147    3.76148
   8.0      0.1250      3.75759    3.75759
   9.0      0.1111      3.75371    3.75371
   6.0      0.1667      3.74984    3.74984
   3.0      0.3333      3.74598    3.74599
   2.0      0.500       3.74214    3.74214
   2.0      0.500       3.73830    3.73830
   3.0      0.3333      3.73448    3.73448
   3.0      0.3333      3.73066    3.73067
   5.0      0.2000      3.72686    3.72686
   4.0      0.2500      3.72307    3.72307
   1.0      1.000       3.71929    3.71929
   4.0      0.2500      3.71552    3.71552
   6.0      0.1667      3.71176    3.71176
   3.0      0.3333      3.70801    3.70801
   6.0      0.1667      3.70427    3.70427
   2.0      0.500       3.70054    3.70054
   2.0      0.500       3.69682    3.69682
   3.0      0.3333      3.69311    3.69312
   1.0      1.000       3.68942    3.68942
   5.0      0.2000      3.68573    3.68573
   7.0      0.1429      3.68206    3.68206
   8.0      0.1250      3.67839    3.67839
   2.0      0.500       3.67474    3.67474
   2.0      0.500       3.67109    3.67109
   5.0      0.2000      3.66746    3.66746
   1.0      1.000       3.66384    3.66384
   1.0      1.000       3.66022    3.66023
   3.0      0.3333      3.65662    3.65662
   4.0      0.2500      3.65303    3.65303
   6.0      0.1667      3.64945    3.64945
   5.0      0.2000      3.64588    3.64588
   4.0      0.2500      3.64232    3.64232
   6.0      0.1667      3.63877    3.63877
   5.0      0.2000      3.63523    3.63523
   4.0      0.2500      3.63170    3.63170
   6.0      0.1667      3.62818    3.62818
   4.0      0.2500      3.62467    3.62467
   3.0      0.3333      3.62117    3.62117
   4.0      0.2500      3.61768    3.61769
   4.0      0.2500      3.61421    3.61421
   4.0      0.2500      3.61074    3.61074
   5.0      0.2000      3.60728    3.60728
   4.0      0.2500      3.60383    3.60384
   3.0      0.3333      3.60040    3.60040
   6.0      0.1667      3.59697    3.59697
   4.0      0.2500      3.59355    3.59356
   7.0      0.1429      3.59015    3.59015
   7.0      0.1429      3.58675    3.58675
   8.0      0.1250      3.58337    3.58337
   8.0      0.1250      3.57999    3.57999
   2.0      0.500       3.57662    3.57663
   4.0      0.2500      3.57327    3.57327
   8.0      0.1250      3.56992    3.56992
   9.0      0.1111      3.56659    3.56659
   3.0      0.3333      3.56326    3.56326
   2.0      0.500       3.55995    3.55995
   5.0      0.2000      3.55664    3.55664
   6.0      0.1667      3.55335    3.55335
   6.0      0.1667      3.55006    3.55006
   4.0      0.2500      3.54679    3.54679
   9.0      0.1111      3.54352    3.54352
   8.0      0.1250      3.54027    3.54027
   5.0      0.2000      3.53702    3.53702
   4.0      0.2500      3.53378    3.53379
   2.0      0.500       3.53056    3.53056
   5.0      0.2000      3.52734    3.52735
   4.0      0.2500      3.52414    3.52414
   2.0      0.500       3.52094    3.52094
   1.0      1.000       3.51776    3.51776
   5.0      0.2000      3.51458    3.51458
   6.0      0.1667      3.51141    3.51142
   5.0      0.2000      3.50826    3.50826
   3.0      0.3333      3.50511    3.50511
   8.0      0.1250      3.50197    3.50198
   9.0      0.1111      3.49885    3.49885
   3.0      0.3333      3.49573    3.49573
   8.0      0.1250      3.49262    3.49262
   4.0      0.2500      3.48953    3.48953
   5.0      0.2000      3.48644    3.48644
   0.0      0.0         3.48336   .
   7.0      0.1429      3.48029    3.48029
   5.0      0.2000      3.47723    3.47723
   3.0      0.3333      3.47418    3.47418
   4.0      0.2500      3.47114    3.47114
   2.0      0.500       3.46811    3.46811
   4.0      0.2500      3.46509    3.46510
   1.0      1.000       3.46208    3.46209
   1.0      1.000       3.45908    3.45908
   5.0      0.2000      3.45609    3.45609
   2.0      0.500       3.45311    3.45311
   7.0      0.1429      3.45014    3.45014
   5.0      0.2000      3.44718    3.44718
   6.0      0.1667      3.44422    3.44422
   3.0      0.3333      3.44128    3.44128
   6.0      0.1667      3.43834    3.43835
   6.0      0.1667      3.43542    3.43542
   3.0      0.3333      3.43251    3.43251
   7.0      0.1429      3.42960    3.42960
  10.0      0.1000      3.42670    3.42671
   4.0      0.2500      3.42382    3.42382
   9.0      0.1111      3.42094    3.42094
   7.0      0.1429      3.41807    3.41807
   4.0      0.2500      3.41521    3.41522
   8.0      0.1250      3.41237    3.41237
   7.0      0.1429      3.40953    3.40953
   5.0      0.2000      3.40670    3.40670
   7.0      0.1429      3.40388    3.40388
  10.0      0.1000      3.40106    3.40107
   6.0      0.1667      3.39826    3.39826
   6.0      0.1667      3.39547    3.39547
   4.0      0.2500      3.39269    3.39269
   5.0      0.2000      3.38991    3.38991
   8.0      0.1250      3.38715    3.38715
   7.0      0.1429      3.38439    3.38439
   7.0      0.1429      3.38165    3.38165
   4.0      0.2500      3.37891    3.37891
   4.0      0.2500      3.37618    3.37618
   3.0      0.3333      3.37346    3.37346
   2.0      0.500       3.37075    3.37075
   2.0      0.500       3.36805    3.36805
   4.0      0.2500      3.36536    3.36536
   3.0      0.3333      3.36268    3.36268
  10.0      0.1000      3.36001    3.36001
   6.0      0.1667      3.35734    3.35734
   4.0      0.2500      3.35469    3.35469
   2.0      0.500       3.35204    3.35205
   2.0      0.500       3.34941    3.34941
   5.0      0.2000      3.34678    3.34678
   3.0      0.3333      3.34416    3.34416
   1.0      1.000       3.34155    3.34155
   2.0      0.500       3.33895    3.33895
   1.0      1.000       3.33636    3.33636
   5.0      0.2000      3.33378    3.33378
   5.0      0.2000      3.33121    3.33121
   4.0      0.2500      3.32864    3.32864
   7.0      0.1429      3.32609    3.32609
   6.0      0.1667      3.32354    3.32354
   4.0      0.2500      3.32101    3.32101
   3.0      0.3333      3.31848    3.31848
   4.0      0.2500      3.31596    3.31596
   4.0      0.2500      3.31345    3.31345
   5.0      0.2000      3.31095    3.31095
   9.0      0.1111      3.30845    3.30846
   8.0      0.1250      3.30597    3.30597
   5.0      0.2000      3.30350    3.30350
   4.0      0.2500      3.30103    3.30103
   4.0      0.2500      3.29857    3.29857
   3.0      0.3333      3.29612    3.29613
   5.0      0.2000      3.29369    3.29369
   8.0      0.1250      3.29125    3.29126
   8.0      0.1250      3.28883    3.28883
   2.0      0.500       3.28642    3.28642
   3.0      0.3333      3.28402    3.28402
   4.0      0.2500      3.28162    3.28162
   3.0      0.3333      3.27923    3.27923
   4.0      0.2500      3.27685    3.27686
   3.0      0.3333      3.27449    3.27449
   5.0      0.2000      3.27213    3.27213
   6.0      0.1667      3.26977    3.26977
   4.0      0.2500      3.26743    3.26743
   5.0      0.2000      3.26509    3.26510
   8.0      0.1250      3.26277    3.26277
   4.0      0.2500      3.26045    3.26045
   5.0      0.2000      3.25814    3.25814
   3.0      0.3333      3.25584    3.25584
   6.0      0.1667      3.25355    3.25355
   6.0      0.1667      3.25127    3.25127
   4.0      0.2500      3.24899    3.24899
   3.0      0.3333      3.24673    3.24673
   5.0      0.2000      3.24447    3.24447
   7.0      0.1429      3.24222    3.24222
   7.0      0.1429      3.23998    3.23998
   9.0      0.1111      3.23775    3.23775
   8.0      0.1250      3.23553    3.23553
   2.0      0.500       3.23331    3.23331
   1.0      1.000       3.23110    3.23111
   3.0      0.3333      3.22891    3.22891
   5.0      0.2000      3.22672    3.22672
   6.0      0.1667      3.22454    3.22454
   8.0      0.1250      3.22236    3.22236
   4.0      0.2500      3.22020    3.22020
   3.0      0.3333      3.21804    3.21804
   4.0      0.2500      3.21590    3.21590
   1.0      1.000       3.21376    3.21376
   5.0      0.2000      3.21163    3.21163
   5.0      0.2000      3.20950    3.20950
   5.0      0.2000      3.20739    3.20739
   2.0      0.500       3.20528    3.20528
   4.0      0.2500      3.20319    3.20319
   9.0      0.1111      3.20110    3.20110
   3.0      0.3333      3.19902    3.19902
   4.0      0.2500      3.19694    3.19694
   3.0      0.3333      3.19488    3.19488
   6.0      0.1667      3.19282    3.19282
   5.0      0.2000      3.19078    3.19078
   6.0      0.1667      3.18874    3.18874
   8.0      0.1250      3.18670    3.18671
   3.0      0.3333      3.18468    3.18468
   5.0      0.2000      3.18267    3.18267
   2.0      0.500       3.18066    3.18066
   2.0      0.500       3.17866    3.17866
   5.0      0.2000      3.17667    3.17667
   9.0      0.1111      3.17469    3.17469
   1.0      1.000       3.17271    3.17271
   9.0      0.1111      3.17075    3.17075
   6.0      0.1667      3.16879    3.16879
   9.0      0.1111      3.16684    3.16684
   3.0      0.3333      3.16490    3.16490
   4.0      0.2500      3.16296    3.16296
   6.0      0.1667      3.16104    3.16104
   4.0      0.2500      3.15912    3.15912
   5.0      0.2000      3.15721    3.15721
   4.0      0.2500      3.15531    3.15531
   2.0      0.500       3.15341    3.15341
   4.0      0.2500      3.15153    3.15153
   4.0      0.2500      3.14965    3.14965
   4.0      0.2500      3.14778    3.14778
   6.0      0.1667      3.14592    3.14592
   6.0      0.1667      3.14406    3.14406
   9.0      0.1111      3.14221    3.14222
   7.0      0.1429      3.14038    3.14038
   3.0      0.3333      3.13855    3.13855
   4.0      0.2500      3.13672    3.13672
   6.0      0.1667      3.13491    3.13491
   8.0      0.1250      3.13310    3.13310
   8.0      0.1250      3.13130    3.13130
   8.0      0.1250      3.12951    3.12951
   8.0      0.1250      3.12773    3.12773
   9.0      0.1111      3.12595    3.12595
   9.0      0.1111      3.12418    3.12419
   6.0      0.1667      3.12243    3.12243
  10.0      0.1000      3.12067    3.12067
  12.0      0.0833      3.11893    3.11893
  10.0      0.1000      3.11719    3.11719
   9.0      0.1111      3.11546    3.11546
   7.0      0.1429      3.11374    3.11374
   6.0      0.1667      3.11203    7.75982
   7.0      0.1429      3.11032    7.93319
   8.0      0.1250      3.10862    8.11661
  13.0      0.0769      3.10693    8.31085
  13.0      0.0769      3.10525    8.51672
   5.0      0.2000      3.10358    8.73520
   4.0      0.2500      3.10191    8.96741
   7.0      0.1429      3.10025    9.21442
   8.0      0.1250      3.09860    9.47752
   8.0      0.1250      3.09695    9.75802
   5.0      0.2000      3.09532   10.05755
   7.0      0.1429      3.09369   10.37796
  13.0      0.0769      3.09206   10.72110
  14.0      0.0714      3.09045   11.08915
  15.0      0.0667      3.08884   11.48443
  14.0      0.0714      3.08724   11.90979
  14.0      0.0714      3.08565   12.36844
  16.0      0.0625      3.08407   12.86378
  20.0      0.0500      3.08249   13.39976
  15.0      0.0667      3.08092   13.98072
  14.0      0.0714      3.07936   14.61197
  14.0      0.0714      3.07781   15.29960
   5.0      0.2000      3.07626   16.05020
  16.0      0.0625      3.07472   16.87160
  15.0      0.0667      3.07319   17.77259
  19.0      0.0526      3.07166   18.76390
  24.0      0.0417      3.07015   19.85814
  27.0      0.0370      3.06864   21.06951
  35.0      0.02857     3.06713   22.41508
  36.0      0.02778     3.06564   23.91480
  23.0      0.0435      3.06415   25.59366
  23.0      0.0435      3.06267   27.48265
  32.0      0.03125     3.06120   29.62001
  30.0      0.03333     3.05973   32.05694
  36.0      0.02778     3.05827   34.86369
  39.0      0.02564     3.05682   38.14441
  54.0      0.01852     3.05538   42.05691
  59.0      0.01695     3.05394   46.84202
  68.0      0.01471     3.05251   52.87255
  67.0      0.01493     3.05109   60.71029
  81.0      0.01235     3.04968   71.18198
  100.0     0.01000     3.04827   85.44498
  118.0     0.00847     3.04687   105.01675
  133.0     0.00752     3.04547   131.76268
  169.0     0.00592     3.04409   167.76518
  215.0     0.00465     3.04271   215.11467
  252.0     0.00397     3.04134   275.54303
  312.0     0.003205    3.03997   349.91821
  377.0     0.002653    3.03862   437.76440
  461.0     0.002169    3.03727   536.66864
  605.0     0.001653    3.03592   641.76166
  769.0     0.001300    3.03459   745.00366
  872.0     0.001147    3.03326   834.72290
  976.0     0.001025    3.03194   896.77893
  1016.0    0.000984    3.03062   918.56757
  931.0     0.001074    3.02931   895.04358
  828.0     0.001208    3.02801   831.63989
  724.0     0.001381    3.02672   741.13275
  612.0     0.001634    3.02543   637.61908
  520.0     0.001923    3.02415   532.63641
  409.0     0.002445    3.02288   434.08890
  302.0     0.003311    3.02162   346.73541
  254.0     0.00394     3.02036   272.90366
  215.0     0.00465     3.01911   213.00624
  181.0     0.00552     3.01786   166.13315
  133.0     0.00752     3.01662   130.52986
  108.0     0.00926     3.01539   104.09974
  101.0     0.00990     3.01417   84.76554
  81.0      0.01235     3.01295   70.67391
  70.0      0.01429     3.01174   60.32176
  84.0      0.01190     3.01054   52.56557
  60.0      0.01667     3.00934   46.59016
  51.0      0.01961     3.00815   41.84245
  55.0      0.01818     3.00697   37.95581
  38.0      0.02632     3.00580   34.69347
  40.0      0.02500     3.00463   31.90024
  40.0      0.02500     3.00346   29.47355
  44.0      0.02273     3.00231   27.34412
  28.0      0.0357      3.00116   25.46135
  37.0      0.02703     3.00002   23.78738
  36.0      0.02778     2.99889   22.29150
  23.0      0.0435      2.99776   20.94889
  18.0      0.0556      2.99664   19.73976
  20.0      0.0500      2.99552   18.64715
  10.0      0.1000      2.99441   17.65695
  24.0      0.0417      2.99331   16.75664
  28.0      0.0357      2.99222   15.93553
  20.0      0.0500      2.99113   15.18489
  17.0      0.0588      2.99005   14.49694
  16.0      0.0625      2.98898   13.86512
  13.0      0.0769      2.98791   13.28337
  16.0      0.0625      2.98685   12.74642
  13.0      0.0769      2.98579   12.24995
  14.0      0.0714      2.98475   11.79001
  12.0      0.0833      2.98370   11.36325
  13.0      0.0769      2.98267   10.96644
  16.0      0.0625      2.98164   10.59677
  15.0      0.0667      2.98062   10.25191
  16.0      0.0625      2.97961    9.92970
  13.0      0.0769      2.97860    9.62830
  11.0      0.0909      2.97760    9.34586
  14.0      0.0714      2.97660    9.08077
  12.0      0.0833      2.97561    8.83171
  10.0      0.1000      2.97463    8.59741
   7.0      0.1429      2.97366    8.37679
   9.0      0.1111      2.97269    8.16874
   9.0      0.1111      2.97172    7.97228
   5.0      0.2000      2.97077    2.97077
   8.0      0.1250      2.96982    2.96982
  10.0      0.1000      2.96888    2.96888
  11.0      0.0909      2.96794    2.96794
  14.0      0.0714      2.96701    2.96701
   8.0      0.1250      2.96608    2.96608
   9.0      0.1111      2.96517    2.96517
  15.0      0.0667      2.96426    2.96426
   9.0      0.1111      2.96335    2.96335
  12.0      0.0833      2.96245    2.96245
  10.0      0.1000      2.96156    2.96156
   5.0      0.2000      2.96068    2.96068
   8.0      0.1250      2.95980    2.95980
  11.0      0.0909      2.95892    2.95892
   6.0      0.1667      2.95806    2.95806
   3.0      0.3333      2.95720    2.95720
   7.0      0.1429      2.95634    2.95634
   6.0      0.1667      2.95550    2.95550
   3.0      0.3333      2.95466    2.95465
  10.0      0.1000      2.95382    2.95382
   7.0      0.1429      2.95299    2.95299
   3.0      0.3333      2.95217    2.95217
   6.0      0.1667      2.95135    2.95135
   4.0      0.2500      2.95054    2.95054
   2.0      0.500       2.94974    2.94974
   6.0      0.1667      2.94894    2.94894
   5.0      0.2000      2.94815    2.94815
   7.0      0.1429      2.94736    2.94736
   7.0      0.1429      2.94659    2.94658
   5.0      0.2000      2.94581    2.94581
   7.0      0.1429      2.94505    2.94504
   6.0      0.1667      2.94428    2.94428
  11.0      0.0909      2.94353    2.94353
   4.0      0.2500      2.94278    2.94278
   2.0      0.500       2.94204    2.94204
   5.0      0.2000      2.94130    2.94130
   9.0      0.1111      2.94057    2.94057
   9.0      0.1111      2.93985    2.93985
   4.0      0.2500      2.93913    2.93913
   4.0      0.2500      2.93842    3.51337
   6.0      0.1667      2.93771    3.56868
   6.0      0.1667      2.93701    3.63253
   6.0      0.1667      2.93632    3.70670
   6.0      0.1667      2.93563    3.79352
   6.0      0.1667      2.93495    3.89599
   3.0      0.3333      2.93427    4.01801
   4.0      0.2500      2.93360    4.16483
   7.0      0.1429      2.93294    4.34379
  10.0      0.1000      2.93228    4.56676
  11.0      0.0909      2.93163    4.85737
   4.0      0.2500      2.93098    5.27415
   8.0      0.1250      2.93034    5.97612
  13.0      0.0769      2.92971    7.37411
  17.0      0.0588      2.92908   10.40460
  24.0      0.0417      2.92846   16.85862
  35.0      0.02857     2.92784   29.45561
  55.0      0.01818     2.92723   51.14063
  77.0      0.01299     2.92663   83.23280
  123.0     0.00813     2.92603   123.00561
  180.0     0.00556     2.92543   162.24001
  229.0     0.00437     2.92485   188.65588
  214.0     0.00467     2.92427   191.47665
  155.0     0.00645     2.92369   169.20175
  123.0     0.00813     2.92312   131.23178
  90.0      0.01111     2.92256   90.41055
  64.0      0.01563     2.92200   56.19735
  40.0      0.02500     2.92145   32.42852
  27.0      0.0370      2.92090   18.35275
  23.0      0.0435      2.92036   11.06855
  25.0      0.0400      2.91982    7.65284
  18.0      0.0556      2.91929    6.10150
  14.0      0.0714      2.91877    5.34184
  12.0      0.0833      2.91825    4.90059
   9.0      0.1111      2.91774    4.59625
   8.0      0.1250      2.91723    4.36350
   7.0      0.1429      2.91673    4.17693
  11.0      0.0909      2.91624    4.02400
   9.0      0.1111      2.91575    3.89694
   8.0      0.1250      2.91526    3.79022
   5.0      0.2000      2.91478    3.69970
   7.0      0.1429      2.91431    3.62229
   6.0      0.1667      2.91384    3.55560
   5.0      0.2000      2.91338    3.49774
   3.0      0.3333      2.91293    3.44722
   5.0      0.2000      2.91247    2.91247
   9.0      0.1111      2.91203    2.91203
   2.0      0.500       2.91159    2.91159
   1.0      1.000       2.91116    2.91116
   4.0      0.2500      2.91073    2.91073
   7.0      0.1429      2.91031    2.91030
   2.0      0.500       2.90989    2.90989
   6.0      0.1667      2.90948    2.90948
   7.0      0.1429      2.90907    2.90907
   5.0      0.2000      2.90867    2.90867
   3.0      0.3333      2.90827    2.90827
   2.0      0.500       2.90788    2.90788
   4.0      0.2500      2.90750    2.90750
   2.0      0.500       2.90712    2.90712
   2.0      0.500       2.90675    2.90675
   3.0      0.3333      2.90638    2.90638
   3.0      0.3333      2.90602    2.90602
   3.0      0.3333      2.90566    2.90566
   4.0      0.2500      2.90531    2.90531
   1.0      1.000       2.90496    2.90496
   3.0      0.3333      2.90462    2.90462
   3.0      0.3333      2.90428    2.90428
   3.0      0.3333      2.90395    2.90395
   4.0      0.2500      2.90363    2.90363
   2.0      0.500       2.90331    2.90331
   3.0      0.3333      2.90300    2.90299
   4.0      0.2500      2.90269    2.90269
   5.0      0.2000      2.90238    2.90238
   5.0      0.2000      2.90208    2.90208
   6.0      0.1667      2.90179    2.90179
   5.0      0.2000      2.90150    2.90150
   2.0      0.500       2.90122    2.90122
   3.0      0.3333      2.90094    2.90094
   5.0      0.2000      2.90067    2.90067
   4.0      0.2500      2.90040    2.90040
   3.0      0.3333      2.90014    2.90014
   4.0      0.2500      2.89989    2.89989
   3.0      0.3333      2.89963    2.89963
   2.0      0.500       2.89939    2.89939
   2.0      0.500       2.89915    2.89915
   3.0      0.3333      2.89891    2.89891
   5.0      0.2000      2.89868    2.89868
   5.0      0.2000      2.89846    2.89846
   6.0      0.1667      2.89824    2.89824
   4.0      0.2500      2.89802    2.89802
   5.0      0.2000      2.89781    2.89781
   3.0      0.3333      2.89761    2.89761
   1.0      1.000       2.89741    2.89741
   3.0      0.3333      2.89721    2.89721
   2.0      0.500       2.89702    2.89702
   1.0      1.000       2.89684    2.89684
   5.0      0.2000      2.89666    2.89666
   3.0      0.3333      2.89648    2.89648
   4.0      0.2500      2.89632    2.89631
   4.0      0.2500      2.89615    2.89615
   3.0      0.3333      2.89599    2.89599
   4.0      0.2500      2.89584    2.89584
   2.0      0.500       2.89569    2.89569
   4.0      0.2500      2.89554    2.89554
   4.0      0.2500      2.89541    2.89540
   3.0      0.3333      2.89527    2.89527
   2.0      0.500       2.89514    2.89514
   4.0      0.2500      2.89502    2.89502
   1.0      1.000       2.89490    2.89490
   3.0      0.3333      2.89478    2.89478
   1.0      1.000       2.89467    2.89467
   2.0      0.500       2.89457    2.89457
   6.0      0.1667      2.89447    2.89447
   2.0      0.500       2.89438    2.89437
   3.0      0.3333      2.89429    2.89428
   5.0      0.2000      2.89420    2.89420
   1.0      1.000       2.89412    2.89412
   5.0      0.2000      2.89405    2.89404
   4.0      0.2500      2.89398    2.89397
   4.0      0.2500      2.89391    2.89391
   3.0      0.3333      2.89385    2.89385
   4.0      0.2500      2.89379    2.89379
   4.0      0.2500      2.89374    2.89374
   2.0      0.500       2.89370    2.89370
   5.0      0.2000      2.89365    2.89365
   6.0      0.1667      2.89362    2.89362
   4.0      0.2500      2.89359    2.89359
   4.0      0.2500      2.89356    2.89356
   3.0      0.3333      2.89354    2.89354
   4.0      0.2500      2.89352    2.89352
   3.0      0.3333      2.89351    2.89351
   2.0      0.500       2.89350    2.89350
   4.0      0.2500      2.89349    2.89349
   6.0      0.1667      2.89350    2.89349
   4.0      0.2500      2.89350    2.89350
   4.0      0.2500      2.89351    2.89351
   3.0      0.3333      2.89353    2.89353
   5.0      0.2000      2.89355    2.89355
   5.0      0.2000      2.89357    2.89357
   5.0      0.2000      2.89360    2.89360
   5.0      0.2000      2.89364    2.89363
   4.0      0.2500      2.89367    2.89367
   3.0      0.3333      2.89372    2.89372
   5.0      0.2000      2.89377    2.89376
   7.0      0.1429      2.89382    2.89382
   6.0      0.1667      2.89388    2.89387
   5.0      0.2000      2.89394    2.89394
   9.0      0.1111      2.89400    2.89400
   5.0      0.2000      2.89407    2.89407
   5.0      0.2000      2.89415    2.89415
   2.0      0.500       2.89423    2.89423
   2.0      0.500       2.89431    2.89431
   5.0      0.2000      2.89440    2.89440
   3.0      0.3333      2.89450    2.89449
   6.0      0.1667      2.89459    2.89459
   6.0      0.1667      2.89470    2.89470
   7.0      0.1429      2.89480    2.89480
   6.0      0.1667      2.89491    2.89491
   2.0      0.500       2.89503    2.89503
   2.0      0.500       2.89515    2.89515
   3.0      0.3333      2.89528    2.89527
   2.0      0.500       2.89541    2.89540
   5.0      0.2000      2.89554    2.89554
   3.0      0.3333      2.89568    2.89568
   1.0      1.000       2.89582    2.89582
   5.0      0.2000      2.89597    2.89597
   3.0      0.3333      2.89612    2.89612
   3.0      0.3333      2.89627    2.89627
   4.0      0.2500      2.89643    2.89643
   5.0      0.2000      2.89660    2.89660
   3.0      0.3333      2.89677    2.89677
   6.0      0.1667      2.89694    2.89694
   3.0      0.3333      2.89712    2.89712
   4.0      0.2500      2.89730    2.89730
   2.0      0.500       2.89749    2.89749
   4.0      0.2500      2.89768    2.89768
   2.0      0.500       2.89787    2.89787
   3.0      0.3333      2.89807    2.89807
   4.0      0.2500      2.89827    2.89827
   4.0      0.2500      2.89848    2.89848
   3.0      0.3333      2.89869    2.89869
   4.0      0.2500      2.89891    2.89891
   3.0      0.3333      2.89913    2.89913
   2.0      0.500       2.89936    2.89935
   4.0      0.2500      2.89959    2.89958
   4.0      0.2500      2.89982    2.89982
   2.0      0.500       2.90006    2.90005
   3.0      0.3333      2.90030    2.90030
   5.0      0.2000      2.90054    2.90054
   4.0      0.2500      2.90079    2.90079
   3.0      0.3333      2.90105    2.90105
   3.0      0.3333      2.90131    2.90130
   6.0      0.1667      2.90157    2.90157
   4.0      0.2500      2.90184    2.90183
   2.0      0.500       2.90211    2.90211
   4.0      0.2500      2.90238    2.90238
   8.0      0.1250      2.90266    2.90266
  10.0      0.1000      2.90294    2.90294
   6.0      0.1667      2.90323    2.90323
   2.0      0.500       2.90352    2.90352
   4.0      0.2500      2.90382    2.90382
   7.0      0.1429      2.90412    2.90412
   3.0      0.3333      2.90442    2.90442
   2.0      0.500       2.90473    2.90473
   4.0      0.2500      2.90504    2.90504
   4.0      0.2500      2.90536    2.90536
   2.0      0.500       2.90568    2.90568
   2.0      0.500       2.90600    2.90600
   1.0      1.000       2.90633    2.90633
   2.0      0.500       2.90666    2.90666
   1.0      1.000       2.90700    2.90700
   4.0      0.2500      2.90734    2.90734
   3.0      0.3333      2.90768    2.90768
   4.0      0.2500      2.90803    2.90803
   5.0      0.2000      2.90838    2.90838
   5.0      0.2000      2.90874    2.90874
   6.0      0.1667      2.90910    2.90909
   3.0      0.3333      2.90946    2.90946
   2.0      0.500       2.90983    2.90983
   1.0      1.000       2.91020    2.91020
   5.0      0.2000      2.91057    2.91057
   3.0      0.3333      2.91095    2.91095
   3.0      0.3333      2.91134    2.91134
   7.0      0.1429      2.91172    2.91172
   3.0      0.3333      2.91212    2.91211
   1.0      1.000       2.91251    2.91251
   3.0      0.3333      2.91291    2.91291
   3.0      0.3333      2.91331    2.91331
   5.0      0.2000      2.91372    2.91372
   2.0      0.500       2.91413    2.91413
   3.0      0.3333      2.91454    2.91454
   6.0      0.1667      2.91496    2.91496
   6.0      0.1667      2.91538    2.91538
   4.0      0.2500      2.91581    2.91581
   4.0      0.2500      2.91624    2.91624
   1.0      1.000       2.91667    2.91667
   3.0      0.3333      2.91711    2.91711
   3.0      0.3333      2.91755    2.91755
   3.0      0.3333      2.91799    2.91799
   4.0      0.2500      2.91844    2.91844
   4.0      0.2500      2.91889    2.91889
   3.0      0.3333      2.91935    2.91935
   4.0      0.2500      2.91981    2.91981
   3.0      0.3333      2.92027    2.92027
   6.0      0.1667      2.92074    2.92074
   4.0      0.2500      2.92121    2.92121
   2.0      0.500       2.92168    2.92168
   4.0      0.2500      2.92216    2.92216
   4.0      0.2500      2.92264    2.92264
   3.0      0.3333      2.92313    2.92313
   2.0      0.500       2.92362    2.92362
   3.0      0.3333      2.92411    2.92411
   4.0      0.2500      2.92461    2.92460
   4.0      0.2500      2.92511    2.92510
   3.0      0.3333      2.92561    2.92561
   2.0      0.500       2.92612    2.92611
   4.0      0.2500      2.92663    2.92663
   3.0      0.3333      2.92714    2.92714
   1.0      1.000       2.92766    2.92766
   1.0      1.000       2.92818    2.92818
   2.0      0.500       2.92871    2.92870
   2.0      0.500       2.92923    2.92923
   2.0      0.500       2.92977    2.92976
   6.0      0.1667      2.93030    2.93030
   4.0      0.2500      2.93084    2.93084
   2.0      0.500       2.93138    2.93138
   1.0      1.000       2.93193    2.93193
   5.0      0.2000      2.93248    2.93248
   5.0      0.2000      2.93303    2.93303
   4.0      0.2500      2.93359    2.93359
   2.0      0.500       2.93415    2.93415
   6.0      0.1667      2.93471    2.93471
   4.0      0.2500      2.93528    2.93528
   5.0      0.2000      2.93585    2.93585
   4.0      0.2500      2.93642    2.93642
   4.0      0.2500      2.93700    2.93700
   3.0      0.3333      2.93758    2.93758
   2.0      0.500       2.93817    2.93817
  10.0      0.1000      2.93876    2.93875
   4.0      0.2500      2.93935    2.93935
   1.0      1.000       2.93994    2.93994
   6.0      0.1667      2.94054    2.94054
   2.0      0.500       2.94114    2.94114
   4.0      0.2500      2.94175    2.94174
   4.0      0.2500      2.94235    2.94235
   3.0      0.3333      2.94297    2.94296
   4.0      0.2500      2.94358    2.94358
   3.0      0.3333      2.94420    2.94420
   1.0      1.000       2.94482    2.94482
   6.0      0.1667      2.94544    2.94544
   6.0      0.1667      2.94607    2.94607
   7.0      0.1429      2.94670    2.94670
   1.0      1.000       2.94734    2.94734
   2.0      0.500       2.94798    2.94798
   4.0      0.2500      2.94862    2.94862
   3.0      0.3333      2.94926    2.94926
   4.0      0.2500      2.94991    2.94991
   4.0      0.2500      2.95056    2.95056
   3.0      0.3333      2.95122    2.95122
   3.0      0.3333      2.95187    2.95187
   2.0      0.500       2.95254    2.95253
   3.0      0.3333      2.95320    2.95320
   4.0      0.2500      2.95387    2.95387
   5.0      0.2000      2.95454    2.95454
   5.0      0.2000      2.95521    2.95521
   5.0      0.2000      2.95589    2.95589
   5.0      0.2000      2.95657    2.95657
   3.0      0.3333      2.95725    2.95725
   2.0      0.500       2.95794    2.95794
   3.0      0.3333      2.95863    2.95863
   3.0      0.3333      2.95932    2.95932
   4.0      0.2500      2.96002    2.96002
   5.0      0.2000      2.96072    2.96072
   5.0      0.2000      2.96142    2.96142
   3.0      0.3333      2.96212    2.96212
   4.0      0.2500      2.96283    2.96283
   6.0      0.1667      2.96354    2.96354
   4.0      0.2500      2.96426    2.96426
   5.0      0.2000      2.96498    2.96498
   5.0      0.2000      2.96570    2.96570
   2.0      0.500       2.96642    2.96642
   2.0      0.500       2.96715    2.96715
   2.0      0.500       2.96788    2.96788
   3.0      0.3333      2.96861    2.96861
   2.0      0.500       2.96935    2.96935
   4.0      0.2500      2.97009    2.97009
   3.0      0.3333      2.97083    2.97083
   4.0      0.2500      2.97158    2.97157
   4.0      0.2500      2.97232    2.97232
   3.0      0.3333      2.97308    2.97307
   3.0      0.3333      2.97383    2.97383
   2.0      0.500       2.97459    2.97459
   2.0      0.500       2.97535    2.97535
   2.0      0.500       2.97611    2.97611
   8.0      0.1250      2.97688    2.97688
   1.0      1.000       2.97765    2.97764
   2.0      0.500       2.97842    2.97842
   2.0      0.500       2.97919    2.97919
   3.0      0.3333      2.97997    2.97997
   1.0      1.000       2.98075    2.98075
   4.0      0.2500      2.98154    2.98154
   4.0      0.2500      2.98232    2.98232
   5.0      0.2000      2.98311    2.98311
   0.0      0.0         2.98391   .
   3.0      0.3333      2.98470    2.98470
   6.0      0.1667      2.98550    2.98550
   2.0      0.500       2.98630    2.98630
   3.0      0.3333      2.98711    2.98710
   3.0      0.3333      2.98791    2.98791
   5.0      0.2000      2.98872    2.98872
   6.0      0.1667      2.98954    2.98953
   3.0      0.3333      2.99035    2.99035
   2.0      0.500       2.99117    2.99117
   2.0      0.500       2.99199    2.99199
   5.0      0.2000      2.99281    2.99281
   5.0      0.2000      2.99364    2.99364
   5.0      0.2000      2.99447    2.99447
   3.0      0.3333      2.99530    2.99530
   2.0      0.500       2.99614    2.99614
   3.0      0.3333      2.99698    2.99697
   4.0      0.2500      2.99782    2.99782
   5.0      0.2000      2.99866    2.99866
   3.0      0.3333      2.99951    2.99951
   4.0      0.2500      3.00036    3.00035
   4.0      0.2500      3.00121    3.00121
   4.0      0.2500      3.00206    3.00206
   5.0      0.2000      3.00292    3.00292
   6.0      0.1667      3.00378    3.00378
   3.0      0.3333      3.00464    3.00464
   2.0      0.500       3.00551    3.00551
   2.0      0.500       3.00638    3.00637
   3.0      0.3333      3.00725    3.00724
   5.0      0.2000      3.00812    3.00812
   6.0      0.1667      3.00900    3.00899
   6.0      0.1667      3.00987    3.00987
   4.0      0.2500      3.01076    3.01075
   3.0      0.3333      3.01164    3.01164
   3.0      0.3333      3.01253    3.01252
   2.0      0.500       3.01342    3.01341
   1.0      1.000       3.01431    3.01431
   5.0      0.2000      3.01520    3.01520
   5.0      0.2000      3.01610    3.01610
   4.0      0.2500      3.01700    3.01700
   5.0      0.2000      3.01790    3.01790
   1.0      1.000       3.01881    3.01880
   3.0      0.3333      3.01971    3.01971
   5.0      0.2000      3.02062    3.02062
   3.0      0.3333      3.02154    3.02153
   3.0      0.3333      3.02245    3.02245
   6.0      0.1667      3.02337    3.02337
   2.0      0.500       3.02429    3.02429
   6.0      0.1667      3.02521    3.02521
   2.0      0.500       3.02614    3.02614
   3.0      0.3333      3.02707    3.02706
   1.0      1.000       3.02800    3.02799
   5.0      0.2000      3.02893    3.02893
   3.0      0.3333      3.02986    3.02986
   6.0      0.1667      3.03080    3.03080
   2.0      0.500       3.03174    3.03174
   3.0      0.3333      3.03268    3.03268
   8.0      0.1250      3.03363    3.03363
   5.0      0.2000      3.03458    3.03458
   1.0      1.000       3.03553    3.03553
   1.0      1.000       3.03648    3.03648
   4.0      0.2500      3.03744    3.03743
   6.0      0.1667      3.03839    3.03839
   3.0      0.3333      3.03935    3.03935
   2.0      0.500       3.04032    3.04031
   4.0      0.2500      3.04128    3.04128
   4.0      0.2500      3.04225    3.04224
   7.0      0.1429      3.04322    3.04321
   5.0      0.2000      3.04419    3.04419
   7.0      0.1429      3.04516    3.04516
   5.0      0.2000      3.04614    3.04614
   3.0      0.3333      3.04712    3.04712
   2.0      0.500       3.04810    3.04810
   3.0      0.3333      3.04908    3.04908
   3.0      0.3333      3.05007    3.05007
   2.0      0.500       3.05106    3.05106
   2.0      0.500       3.05205    3.05205
   3.0      0.3333      3.05304    3.05304
   3.0      0.3333      3.05404    3.05404
   1.0      1.000       3.05504    3.05503
   3.0      0.3333      3.05604    3.05603
   4.0      0.2500      3.05704    3.05704
   3.0      0.3333      3.05804    3.05804
   4.0      0.2500      3.05905    3.05905
   3.0      0.3333      3.06006    3.06006
   1.0      1.000       3.06107    3.06107
   2.0      0.500       3.06208    3.06208
   4.0      0.2500      3.06310    3.06310
   5.0      0.2000      3.06412    3.06412
   6.0      0.1667      3.06514    3.06514
   4.0      0.2500      3.06616    3.06616
   5.0      0.2000      3.06719    3.06718
   6.0      0.1667      3.06821    3.06821
   5.0      0.2000      3.06924    3.06924
   4.0      0.2500      3.07027    3.07027
   4.0      0.2500      3.07131    3.07131
   2.0      0.500       3.07234    3.07234
   4.0      0.2500      3.07338    3.07338
   4.0      0.2500      3.07442    3.07442
   3.0      0.3333      3.07546    3.07546
   5.0      0.2000      3.07651    3.07651
   2.0      0.500       3.07756    3.07755
   2.0      0.500       3.07861    3.07860
   9.0      0.1111      3.07966    3.07965
   7.0      0.1429      3.08071    3.08071
   3.0      0.3333      3.08176    3.08176
   4.0      0.2500      3.08282    3.08282
   7.0      0.1429      3.08388    3.08388
   4.0      0.2500      3.08494    3.08494
   3.0      0.3333      3.08601    3.08600
   2.0      0.500       3.08707    3.08707
   0.0      0.0         3.08814   .
   2.0      0.500       3.08921    3.08921
   5.0      0.2000      3.09028    3.09028
   2.0      0.500       3.09136    3.09135
   4.0      0.2500      3.09243    3.09243
   3.0      0.3333      3.09351    3.09351
   2.0      0.500       3.09459    3.09459
   4.0      0.2500      3.09567    3.09567
   3.0      0.3333      3.09676    3.09676
   5.0      0.2000      3.09784    3.09784
   6.0      0.1667      3.09893    3.09893
   4.0      0.2500      3.10002    3.10002
   3.0      0.3333      3.10112    3.10111
   1.0      1.000       3.10221    3.10221
   3.0      0.3333      3.10331    3.10330
   2.0      0.500       3.10441    3.10440
   2.0      0.500       3.10551    3.10550
   4.0      0.2500      3.10661    3.10661
   4.0      0.2500      3.10771    3.10771
   3.0      0.3333      3.10882    3.10882
   3.0      0.3333      3.10993    3.10992
   5.0      0.2000      3.11104    3.11103
   5.0      0.2000      3.11215    3.11215
   4.0      0.2500      3.11326    3.11326
   4.0      0.2500      3.11438    3.11438
   2.0      0.500       3.11550    3.11549
   1.0      1.000       3.11662    3.11661
   3.0      0.3333      3.11774    3.11774
   4.0      0.2500      3.11886    3.11886
   3.0      0.3333      3.11999    3.11998
   4.0      0.2500      3.12111    3.12111
   5.0      0.2000      3.12224    3.12224
   6.0      0.1667      3.12337    3.12337
   6.0      0.1667      3.12451    3.12450
   5.0      0.2000      3.12564    3.12564
   5.0      0.2000      3.12678    3.12678
   3.0      0.3333      3.12792    3.12791
   3.0      0.3333      3.12906    3.12906
   3.0      0.3333      3.13020    3.13020
   4.0      0.2500      3.13134    3.13134
   7.0      0.1429      3.13249    3.13249
   6.0      0.1667      3.13364    3.13363
   9.0      0.1111      3.13479    3.13478
   5.0      0.2000      3.13594    3.13594
   4.0      0.2500      3.13709    3.13709
   2.0      0.500       3.13825    3.13824
   4.0      0.2500      3.13940    3.13940
   3.0      0.3333      3.14056    3.14056
   4.0      0.2500      3.14172    3.14172
   3.0      0.3333      3.14288    3.14288
   4.0      0.2500      3.14405    3.14404
   6.0      0.1667      3.14521    3.14521
   4.0      0.2500      3.14638    3.14638
   3.0      0.3333      3.14755    3.14754
   5.0      0.2000      3.14872    3.14871
   2.0      0.500       3.14989    3.14989
   5.0      0.2000      3.15106    3.15106
   6.0      0.1667      3.15224    3.15224
   4.0      0.2500      3.15342    3.15341
   3.0      0.3333      3.15460    3.15459
   6.0      0.1667      3.15578    3.15577
   6.0      0.1667      3.15696    3.15696
   3.0      0.3333      3.15814    3.15814
   4.0      0.2500      3.15933    3.15933
   2.0      0.500       3.16052    3.16051
   5.0      0.2000      3.16170    3.16170
   2.0      0.500       3.16290    3.16289
   3.0      0.3333      3.16409    3.16408
   2.0      0.500       3.16528    3.16528
   5.0      0.2000      3.16648    3.16647
   5.0      0.2000      3.16767    3.16767
   4.0      0.2500      3.16887    3.16887
   3.0      0.3333      3.17007    3.17007
   3.0      0.3333      3.17128    3.17127
   2.0      0.500       3.17248    3.17248
   3.0      0.3333      3.17368    3.17368
   2.0      0.500       3.17489    3.17489
   1.0      1.000       3.17610    3.17610
   2.0      0.500       3.17731    3.17731
   4.0      0.2500      3.17852    3.17852
   4.0      0.2500      3.17973    3.17973
   5.0      0.2000      3.18095    3.18095
   5.0      0.2000      3.18217    3.18216
   4.0      0.2500      3.18338    3.18338
   4.0      0.2500      3.18460    3.18460
   3.0      0.3333      3.18582    3.18582
   3.0      0.3333      3.18705    3.18704
   2.0      0.500       3.18827    3.18827
   5.0      0.2000      3.18949    3.18949
   6.0      0.1667      3.19072    3.19072
   3.0      0.3333      3.19195    3.19195
   3.0      0.3333      3.19318    3.19318
   2.0      0.500       3.19441    3.19441
   4.0      0.2500      3.19564    3.19564
   5.0      0.2000      3.19688    3.19688
   3.0      0.3333      3.19811    3.19811
   3.0      0.3333      3.19935    3.19935
   5.0      0.2000      3.20059    3.20059
   4.0      0.2500      3.20183    3.20183
   3.0      0.3333      3.20307    3.20307
   3.0      0.3333      3.20431    3.20431
   3.0      0.3333      3.20556    3.20556
   3.0      0.3333      3.20680    3.20680
   3.0      0.3333      3.20805    3.20805
   4.0      0.2500      3.20930    3.20930
   3.0      0.3333      3.21055    3.21055
   4.0      0.2500      3.21180    3.21180
   3.0      0.3333      3.21305    3.21305
   0.0      0.0         3.21431   .
   5.0      0.2000      3.21556    3.21556
   3.0      0.3333      3.21682    3.21682
   6.0      0.1667      3.21808    3.21808
   3.0      0.3333      3.21934    3.21934
   2.0      0.500       3.22060    3.22060
   7.0      0.1429      3.22186    3.22186
   4.0      0.2500      3.22313    3.22312
   4.0      0.2500      3.22439    3.22439
   4.0      0.2500      3.22566    3.22565
   3.0      0.3333      3.22693    3.22692
   3.0      0.3333      3.22819    3.22819
   4.0      0.2500      3.22946    3.22946
   4.0      0.2500      3.23074    3.23073
   4.0      0.2500      3.23201    3.23201
   5.0      0.2000      3.23328    3.23328
   3.0      0.3333      3.23456    3.23456
   4.0      0.2500      3.23584    3.23583
   3.0      0.3333      3.23711    3.23711
   3.0      0.3333      3.23839    3.23839
   6.0      0.1667      3.23967    3.23967
   3.0      0.3333      3.24096    3.24095
   2.0      0.500       3.24224    3.24224
   5.0      0.2000      3.24352    3.24352
   4.0      0.2500      3.24481    3.24481
   6.0      0.1667      3.24610    3.24609
   5.0      0.2000      3.24738    3.24738
   4.0      0.2500      3.24867    3.24867
   2.0      0.500       3.24996    3.24996
   3.0      0.3333      3.25126    3.25125
   0.0      0.0         3.25255   .
   2.0      0.500       3.25384    3.25384
   5.0      0.2000      3.25514    3.25513
   3.0      0.3333      3.25643    3.25643
   2.0      0.500       3.25773    3.25773
   3.0      0.3333      3.25903    3.25903
   4.0      0.2500      3.26033    3.26033
   6.0      0.1667      3.26163    3.26163
   6.0      0.1667      3.26294    3.26293
   5.0      0.2000      3.26424    3.26424
   4.0      0.2500      3.26554    3.26554
   3.0      0.3333      3.26685    3.26685
   4.0      0.2500      3.26816    3.26815
   4.0      0.2500      3.26946    3.26946
   3.0      0.3333      3.27077    3.27077
   6.0      0.1667      3.27208    3.27208
   5.0      0.2000      3.27340    3.27339
   4.0      0.2500      3.27471    3.27470
   3.0      0.3333      3.27602    3.27602
   3.0      0.3333      3.27734    3.27733
   4.0      0.2500      3.27865    3.27865
   2.0      0.500       3.27997    3.27997
   3.0      0.3333      3.28129    3.28128
   3.0      0.3333      3.28261    3.28260
   3.0      0.3333      3.28393    3.28392
   1.0      1.000       3.28525    3.28524
   3.0      0.3333      3.28657    3.28657
   5.0      0.2000      3.28789    3.28789
   7.0      0.1429      3.28922    3.28921
   3.0      0.3333      3.29054    3.29054
   2.0      0.500       3.29187    3.29187
   3.0      0.3333      3.29320    3.29319
   5.0      0.2000      3.29453    3.29452
   1.0      1.000       3.29586    3.29585
   4.0      0.2500      3.29719    3.29718
   3.0      0.3333      3.29852    3.29851
   7.0      0.1429      3.29985    3.29985
   5.0      0.2000      3.30118    3.30118
   3.0      0.3333      3.30252    3.30251
   4.0      0.2500      3.30385    3.30385
   1.0      1.000       3.30519    3.30519
   2.0      0.500       3.30653    3.30652
   4.0      0.2500      3.30787    3.30786
   1.0      1.000       3.30921    3.30920
   1.0      1.000       3.31055    3.31054
   5.0      0.2000      3.31189    3.31188
   5.0      0.2000      3.31323    3.31323
   3.0      0.3333      3.31457    3.31457
   4.0      0.2500      3.31592    3.31591
   4.0      0.2500      3.31726    3.31726
   6.0      0.1667      3.31861    3.31860
   4.0      0.2500      3.31995    3.31995
   3.0      0.3333      3.32130    3.32130
   2.0      0.500       3.32265    3.32265
   5.0      0.2000      3.32400    3.32400
   8.0      0.1250      3.32535    3.32535
   4.0      0.2500      3.32670    3.32670
   4.0      0.2500      3.32805    3.32805
   3.0      0.3333      3.32941    3.32940
   3.0      0.3333      3.33076    3.33076
   5.0      0.2000      3.33212    3.33211
   5.0      0.2000      3.33347    3.33347
   4.0      0.2500      3.33483    3.33483
   5.0      0.2000      3.33619    3.33618
   4.0      0.2500      3.33755    3.33754
   4.0      0.2500      3.33890    3.33890
   5.0      0.2000      3.34026    3.34026
   3.0      0.3333      3.34162    3.34162
   2.0      0.500       3.34299    3.34298
   2.0      0.500       3.34435    3.34435
   1.0      1.000       3.34571    3.34571
   5.0      0.2000      3.34708    3.34707
   5.0      0.2000      3.34844    3.34844
   3.0      0.3333      3.34981    3.34980
   2.0      0.500       3.35117    3.35117
   3.0      0.3333      3.35254    3.35254
   3.0      0.3333      3.35391    3.35391
   6.0      0.1667      3.35528    3.35527
   5.0      0.2000      3.35665    3.35664
   4.0      0.2500      3.35802    3.35801
   4.0      0.2500      3.35939    3.35939
   4.0      0.2500      3.36076    3.36076
   2.0      0.500       3.36213    3.36213
   4.0      0.2500      3.36351    3.36350
   3.0      0.3333      3.36488    3.36488
   4.0      0.2500      3.36626    3.36625
   2.0      0.500       3.36763    3.36763
   7.0      0.1429      3.36901    3.36900
   2.0      0.500       3.37038    3.37038
   5.0      0.2000      3.37176    3.37176
   7.0      0.1429      3.37314    3.37314
   2.0      0.500       3.37452    3.37452
   5.0      0.2000      3.37590    3.37590
   4.0      0.2500      3.37728    3.37728
   6.0      0.1667      3.37866    3.37866
   5.0      0.2000      3.38004    3.38004
   4.0      0.2500      3.38143    3.38142
   3.0      0.3333      3.38281    3.38280
   3.0      0.3333      3.38419    3.38419
   3.0      0.3333      3.38558    3.38557
   4.0      0.2500      3.38696    3.38696
   1.0      1.000       3.38835    3.38834
   4.0      0.2500      3.38973    3.38973
   4.0      0.2500      3.39112    3.39112
   7.0      0.1429      3.39251    3.39251
   3.0      0.3333      3.39390    3.39389
   4.0      0.2500      3.39529    3.39528
   3.0      0.3333      3.39668    3.39667
   3.0      0.3333      3.39807    3.39806
   4.0      0.2500      3.39946    3.39945
   3.0      0.3333      3.40085    3.40085
   4.0      0.2500      3.40224    3.40224
   4.0      0.2500      3.40363    3.40363
   4.0      0.2500      3.40503    3.40502
   3.0      0.3333      3.40642    3.40642
   5.0      0.2000      3.40782    3.40781
   5.0      0.2000      3.40921    3.40921
   4.0      0.2500      3.41061    3.41060
   2.0      0.500       3.41200    3.41200
   5.0      0.2000      3.41340    3.41340
   6.0      0.1667      3.41480    3.41479
   2.0      0.500       3.41619    3.41619
   4.0      0.2500      3.41759    3.41759
   5.0      0.2000      3.41899    3.41899
   4.0      0.2500      3.42039    3.42039
   4.0      0.2500      3.42179    3.42179
   3.0      0.3333      3.42319    3.42319
   2.0      0.500       3.42459    3.42459
   2.0      0.500       3.42599    3.42599
   2.0      0.500       3.42740    3.42739
   4.0      0.2500      3.42880    3.42879
   3.0      0.3333      3.43020    3.43020
   2.0      0.500       3.43160    3.43160
   4.0      0.2500      3.43301    3.43300
   3.0      0.3333      3.43441    3.43441
   4.0      0.2500      3.43582    3.43581
   4.0      0.2500      3.43722    3.43722
   4.0      0.2500      3.43863    3.43863
   5.0      0.2000      3.44004    3.44003
   6.0      0.1667      3.44144    3.44144
   6.0      0.1667      3.44285    3.44285
   6.0      0.1667      3.44426    3.44425
   1.0      1.000       3.44567    3.44566
   2.0      0.500       3.44707    3.44707
   3.0      0.3333      3.44848    3.44848
   3.0      0.3333      3.44989    3.44989
   4.0      0.2500      3.45130    3.45130
   4.0      0.2500      3.45271    3.45271
   5.0      0.2000      3.45412    3.45412
   5.0      0.2000      3.45554    3.45553
   6.0      0.1667      3.45695    3.45694
   6.0      0.1667      3.45836    3.45836
   6.0      0.1667      3.45977    3.45977
   1.0      1.000       3.46118    3.46118
   2.0      0.500       3.46260    3.46259
   3.0      0.3333      3.46401    3.46401
   1.0      1.000       3.46543    3.46542
   3.0      0.3333      3.46684    3.46684
   3.0      0.3333      3.46825    3.46825
   1.0      1.000       3.46967    3.46967
   2.0      0.500       3.47108    3.47108
   5.0      0.2000      3.47250    3.47250
   1.0      1.000       3.47392    3.47391
   4.0      0.2500      3.47533    3.47533
   4.0      0.2500      3.47675    3.47675
   4.0      0.2500      3.47817    3.47816
   3.0      0.3333      3.47958    3.47958
   5.0      0.2000      3.48100    3.48100
   3.0      0.3333      3.48242    3.48242
   4.0      0.2500      3.48384    3.48383
   5.0      0.2000      3.48526    3.48525
   6.0      0.1667      3.48668    3.48667
   4.0      0.2500      3.48810    3.48809
   3.0      0.3333      3.48952    3.48951
   3.0      0.3333      3.49094    3.49093
   2.0      0.500       3.49236    3.49235
   3.0      0.3333      3.49378    3.49377
   1.0      1.000       3.49520    3.49519
   2.0      0.500       3.49662    3.49661
   2.0      0.500       3.49804    3.49804
   1.0      1.000       3.49946    3.49946
   1.0      1.000       3.50088    3.50088
   3.0      0.3333      3.50230    3.50230
   3.0      0.3333      3.50373    3.50372
   3.0      0.3333      3.50515    3.50515
   5.0      0.2000      3.50657    3.50657
   4.0      0.2500      3.50800    3.50799
   2.0      0.500       3.50942    3.50941
   2.0      0.500       3.51084    3.51084
   5.0      0.2000      3.51227    3.51226
   7.0      0.1429      3.51369    3.51369
   5.0      0.2000      3.51511    3.51511
   5.0      0.2000      3.51654    3.51653
   5.0      0.2000      3.51796    3.51796
   2.0      0.500       3.51939    3.51938
   2.0      0.500       3.52081    3.52081
   3.0      0.3333      3.52224    3.52223
   1.0      1.000       3.52366    3.52366
   3.0      0.3333      3.52509    3.52509
   4.0      0.2500      3.52652    3.52651
   4.0      0.2500      3.52794    3.52794
   4.0      0.2500      3.52937    3.52936
   3.0      0.3333      3.53079    3.53079
   7.0      0.1429      3.53222    3.53222
   4.0      0.2500      3.53365    3.53364
   6.0      0.1667      3.53507    3.53507
   6.0      0.1667      3.53650    3.53650
   4.0      0.2500      3.53793    3.53792
   2.0      0.500       3.53935    3.53935
   4.0      0.2500      3.54078    3.54078
   7.0      0.1429      3.54221    3.54221
   9.0      0.1111      3.54364    3.54363
   5.0      0.2000      3.54506    3.54506
   5.0      0.2000      3.54649    3.54649
   5.0      0.2000      3.54792    3.54792
   5.0      0.2000      3.54935    3.54934
   4.0      0.2500      3.55078    3.55077
   7.0      0.1429      3.55220    3.55220
   4.0      0.2500      3.55363    3.55363
   3.0      0.3333      3.55506    3.55506
   3.0      0.3333      3.55649    3.55649
   3.0      0.3333      3.55792    3.55791
   3.0      0.3333      3.55935    3.55934
   2.0      0.500       3.56078    3.56077
   2.0      0.500       3.56221    3.56220
   3.0      0.3333      3.56363    3.56363
   5.0      0.2000      3.56506    3.56506
   3.0      0.3333      3.56649    3.56649
   4.0      0.2500      3.56792    3.56792
   3.0      0.3333      3.56935    3.56935
   3.0      0.3333      3.57078    3.57078
   3.0      0.3333      3.57221    3.57220
   4.0      0.2500      3.57364    3.57363
   4.0      0.2500      3.57507    3.57506
   5.0      0.2000      3.57650    3.57649
   4.0      0.2500      3.57793    3.57792
   5.0      0.2000      3.57936    3.57935
   3.0      0.3333      3.58078    3.58078
   3.0      0.3333      3.58221    3.58221
   3.0      0.3333      3.58364    3.58364
   5.0      0.2000      3.58507    3.58507
   9.0      0.1111      3.58650    3.58650
   7.0      0.1429      3.58793    3.58793
   4.0      0.2500      3.58936    3.58936
   3.0      0.3333      3.59079    3.59079
   3.0      0.3333      3.59222    3.59221
   4.0      0.2500      3.59365    3.59364
   5.0      0.2000      3.59508    3.59507
   5.0      0.2000      3.59651    3.59650
   2.0      0.500       3.59794    3.59793
   3.0      0.3333      3.59937    3.59936
   2.0      0.500       3.60079    3.60079
   4.0      0.2500      3.60222    3.60222
   2.0      0.500       3.60365    3.60365
   3.0      0.3333      3.60508    3.60508
   4.0      0.2500      3.60651    3.60651
   6.0      0.1667      3.60794    3.60793
   5.0      0.2000      3.60937    3.60936
   3.0      0.3333      3.61080    3.61079
   3.0      0.3333      3.61222    3.61222
   6.0      0.1667      3.61365    3.61365
   6.0      0.1667      3.61508    3.61508
   3.0      0.3333      3.61651    3.61651
   3.0      0.3333      3.61794    3.61793
   6.0      0.1667      3.61937    3.61936
   2.0      0.500       3.62080    3.62079
   3.0      0.3333      3.62222    3.62222
   2.0      0.500       3.62365    3.62365
   2.0      0.500       3.62508    3.62507
   4.0      0.2500      3.62651    3.62650
   2.0      0.500       3.62793    3.62793
   0.0      0.0         3.62936   .
   2.0      0.500       3.63079    3.63078
   4.0      0.2500      3.63221    3.63221
   3.0      0.3333      3.63364    3.63364
   5.0      0.2000      3.63507    3.63506
   5.0      0.2000      3.63650    3.63649
   3.0      0.3333      3.63792    3.63792
   2.0      0.500       3.63935    3.63934
   5.0      0.2000      3.64077    3.64077
   4.0      0.2500      3.64220    3.64220
   2.0      0.500       3.64363    3.64362
   2.0      0.500       3.64505    3.64505
   3.0      0.3333      3.64648    3.64647
   2.0      0.500       3.64790    3.64790
   5.0      0.2000      3.64933    3.64932
   4.0      0.2500      3.65075    3.65075
   4.0      0.2500      3.65218    3.65217
   3.0      0.3333      3.65360    3.65360
   2.0      0.500       3.65503    3.65502
   3.0      0.3333      3.65645    3.65645
   6.0      0.1667      3.65787    3.65787
   6.0      0.1667      3.65930    3.65929
   3.0      0.3333      3.66072    3.66072
   3.0      0.3333      3.66215    3.66214
   4.0      0.2500      3.66357    3.66356
   3.0      0.3333      3.66499    3.66499
   4.0      0.2500      3.66641    3.66641
   6.0      0.1667      3.66784    3.66783
   4.0      0.2500      3.66926    3.66925
   3.0      0.3333      3.67068    3.67068
   3.0      0.3333      3.67210    3.67210
   3.0      0.3333      3.67352    3.67352
   5.0      0.2000      3.67494    3.67494
   5.0      0.2000      3.67637    3.67636
   5.0      0.2000      3.67779    3.67778
   3.0      0.3333      3.67921    3.67920
   4.0      0.2500      3.68063    3.68062
   3.0      0.3333      3.68205    3.68204
   2.0      0.500       3.68347    3.68346
   4.0      0.2500      3.68489    3.68488
   4.0      0.2500      3.68630    3.68630
   4.0      0.2500      3.68772    3.68772
   2.0      0.500       3.68914    3.68914
   7.0      0.1429      3.69056    3.69056
   4.0      0.2500      3.69198    3.69197
   2.0      0.500       3.69340    3.69339
   3.0      0.3333      3.69481    3.69481
   2.0      0.500       3.69623    3.69623
   4.0      0.2500      3.69765    3.69764
   2.0      0.500       3.69906    3.69906
   5.0      0.2000      3.70048    3.70047
   7.0      0.1429      3.70189    3.70189
   3.0      0.3333      3.70331    3.70331
   4.0      0.2500      3.70473    3.70472
   4.0      0.2500      3.70614    3.70614
   1.0      1.000       3.70755    3.70755
   4.0      0.2500      3.70897    3.70896
   4.0      0.2500      3.71038    3.71038
   4.0      0.2500      3.71180    3.71179
   7.0      0.1429      3.71321    3.71320
   6.0      0.1667      3.71462    3.71462
   6.0      0.1667      3.71603    3.71603
   2.0      0.500       3.71745    3.71744
   9.0      0.1111      3.71886    3.71885
   6.0      0.1667      3.72027    3.72026
   3.0      0.3333      3.72168    3.72167
   2.0      0.500       3.72309    3.72308
   3.0      0.3333      3.72450    3.72449
   6.0      0.1667      3.72591    3.72590
   6.0      0.1667      3.72732    3.72731
   3.0      0.3333      3.72873    3.72872
   4.0      0.2500      3.73014    3.73013
   4.0      0.2500      3.73154    3.73154
   3.0      0.3333      3.73295    3.73295
   2.0      0.500       3.73436    3.73435
   4.0      0.2500      3.73577    3.73576
   3.0      0.3333      3.73717    3.73717
   3.0      0.3333      3.73858    3.73857
   4.0      0.2500      3.73998    3.73998
   5.0      0.2000      3.74139    3.74138
   7.0      0.1429      3.74279    3.74279
   5.0      0.2000      3.74420    3.74419
   2.0      0.500       3.74560    3.74560
   4.0      0.2500      3.74701    3.74700
   6.0      0.1667      3.74841    3.74840
   6.0      0.1667      3.74981    3.74981
   6.0      0.1667      3.75121    3.75121
   4.0      0.2500      3.75261    3.75261
   2.0      0.500       3.75402    3.75401
   2.0      0.500       3.75542    3.75541
   4.0      0.2500      3.75682    3.75681
   3.0      0.3333      3.75822    3.75821
   4.0      0.2500      3.75962    3.75961
   5.0      0.2000      3.76102    3.76101
   5.0      0.2000      3.76241    3.76241
   4.0      0.2500      3.76381    3.76381
   3.0      0.3333      3.76521    3.76520
   6.0      0.1667      3.76661    3.76660
   3.0      0.3333      3.76800    3.76800
   5.0      0.2000      3.76940    3.76939
   3.0      0.3333      3.77079    3.77079
   7.0      0.1429      3.77219    3.77218
   3.0      0.3333      3.77358    3.77358
   3.0      0.3333      3.77498    3.77497
   3.0      0.3333      3.77637    3.77637
   4.0      0.2500      3.77776    3.77776
   4.0      0.2500      3.77916    3.77915
   5.0      0.2000      3.78055    3.78054
   5.0      0.2000      3.78194    3.78194
   2.0      0.500       3.78333    3.78333
   5.0      0.2000      3.78472    3.78472
   3.0      0.3333      3.78611    3.78611
   5.0      0.2000      3.78750    3.78750
   4.0      0.2500      3.78889    3.78888
   6.0      0.1667      3.79028    3.79027
   2.0      0.500       3.79166    3.79166
   3.0      0.3333      3.79305    3.79305
   0.0      0.0         3.79444   .
   4.0      0.2500      3.79582    3.79582
   5.0      0.2000      3.79721    3.79721
   4.0      0.2500      3.79859    3.79859
   4.0      0.2500      3.79998    3.79997
   1.0      1.000       3.80136    3.80136
   4.0      0.2500      3.80275    3.80274
   5.0      0.2000      3.80413    3.80412
   5.0      0.2000      3.80551    3.80551
   5.0      0.2000      3.80689    3.80689
   5.0      0.2000      3.80827    3.80827
   2.0      0.500       3.80965    3.80965
   3.0      0.3333      3.81103    3.81103
   3.0      0.3333      3.81241    3.81241
   5.0      0.2000      3.81379    3.81379
   4.0      0.2500      3.81517    3.81516
   4.0      0.2500      3.81655    3.81654
   5.0      0.2000      3.81792    3.81792
   4.0      0.2500      3.81930    3.81929
   3.0      0.3333      3.82067    3.82067
   4.0      0.2500      3.82205    3.82204
   5.0      0.2000      3.82342    3.82342
   4.0      0.2500      3.82480    3.82479
   3.0      0.3333      3.82617    3.82616
   4.0      0.2500      3.82754    3.82754
   4.0      0.2500      3.82891    3.82891
   3.0      0.3333      3.83028    3.83028
   4.0      0.2500      3.83166    3.83165
   8.0      0.1250      3.83302    3.83302
   6.0      0.1667      3.83439    3.83439
   3.0      0.3333      3.83576    3.83576
   4.0      0.2500      3.83713    3.83713
   4.0      0.2500      3.83850    3.83849
   3.0      0.3333      3.83986    3.83986
   5.0      0.2000      3.84123    3.84122
   5.0      0.2000      3.84259    3.84259
   3.0      0.3333      3.84396    3.84395
   4.0      0.2500      3.84532    3.84532
   3.0      0.3333      3.84669    3.84668
   3.0      0.3333      3.84805    3.84804
   2.0      0.500       3.84941    3.84941
   5.0      0.2000      3.85077    3.85077
   5.0      0.2000      3.85213    3.85213
   4.0      0.2500      3.85349    3.85349
   4.0      0.2500      3.85485    3.85485
   6.0      0.1667      3.85621    3.85620
   5.0      0.2000      3.85757    3.85756
   9.0      0.1111      3.85892    3.85892
   7.0      0.1429      3.86028    3.86027
   5.0      0.2000      3.86164    3.86163
   7.0      0.1429      3.86299    3.86299
   5.0      0.2000      3.86434    3.86434
   3.0      0.3333      3.86570    3.86569
   5.0      0.2000      3.86705    3.86705
   3.0      0.3333      3.86840    3.86840
   4.0      0.2500      3.86975    3.86975
   5.0      0.2000      3.87110    3.87110
   7.0      0.1429      3.87245    3.87245
   5.0      0.2000      3.87380    3.87380
   5.0      0.2000      3.87515    3.87515
   7.0      0.1429      3.87650    3.87649
   3.0      0.3333      3.87785    3.87784
   3.0      0.3333      3.87919    3.87919
  10.0      0.1000      3.88054    3.88053
   2.0      0.500       3.88188    3.88188
   5.0      0.2000      3.88323    3.88322
   9.0      0.1111      3.88457    3.88456
   9.0      0.1111      3.88591    3.88591
   7.0      0.1429      3.88725    3.88725
   2.0      0.500       3.88859    3.88859
   3.0      0.3333      3.88993    3.88993
   3.0      0.3333      3.89127    3.89127
   4.0      0.2500      3.89261    3.89261
   5.0      0.2000      3.89395    3.89394
   2.0      0.500       3.89529    3.89528
   3.0      0.3333      3.89662    3.89662
   4.0      0.2500      3.89796    3.89795
   5.0      0.2000      3.89929    3.89929
   5.0      0.2000      3.90063    3.90062
   4.0      0.2500      3.90196    3.90195
   4.0      0.2500      3.90329    3.90329
   3.0      0.3333      3.90462    3.90462
   4.0      0.2500      3.90595    3.90595
   6.0      0.1667      3.90728    3.90728
   4.0      0.2500      3.90861    3.90861
   3.0      0.3333      3.90994    3.90994
   4.0      0.2500      3.91127    3.91126
   6.0      0.1667      3.91260    3.91259
   4.0      0.2500      3.91392    3.91391
   5.0      0.2000      3.91524    3.91524
   9.0      0.1111      3.91657    3.91656
   5.0      0.2000      3.91789    3.91789
   5.0      0.2000      3.91922    3.91921
   2.0      0.500       3.92054    3.92053
   1.0      1.000       3.92186    3.92185
   4.0      0.2500      3.92318    3.92317
   3.0      0.3333      3.92450    3.92449
   3.0      0.3333      3.92581    3.92581
   6.0      0.1667      3.92713    3.92713
   5.0      0.2000      3.92845    3.92844
   8.0      0.1250      3.92976    3.92976
   4.0      0.2500      3.93108    3.93107
   4.0      0.2500      3.93239    3.93239
   8.0      0.1250      3.93371    3.93370
   4.0      0.2500      3.93502    3.93501
   6.0      0.1667      3.93633    3.93632
   4.0      0.2500      3.93764    3.93763
   6.0      0.1667      3.93895    3.93894
   4.0      0.2500      3.94026    3.94025
   4.0      0.2500      3.94157    3.94156
   3.0      0.3333      3.94287    3.94287
   6.0      0.1667      3.94418    3.94417
   2.0      0.500       3.94548    3.94548
   7.0      0.1429      3.94679    3.94678
   4.0      0.2500      3.94809    3.94809
   3.0      0.3333      3.94939    3.94939
   5.0      0.2000      3.95070    3.95069
   6.0      0.1667      3.95200    3.95199
   5.0      0.2000      3.95330    3.95329
   8.0      0.1250      3.95460    3.95459
   3.0      0.3333      3.95589    3.95589
   3.0      0.3333      3.95719    3.95719
   4.0      0.2500      3.95849    3.95848
   4.0      0.2500      3.95978    3.95978
   3.0      0.3333      3.96108    3.96107
   5.0      0.2000      3.96237    3.96237
   4.0      0.2500      3.96366    3.96366
   4.0      0.2500      3.96496    3.96495
   3.0      0.3333      3.96625    3.96624
   4.0      0.2500      3.96754    3.96753
   5.0      0.2000      3.96882    3.96882
   3.0      0.3333      3.97011    3.97011
   4.0      0.2500      3.97140    3.97139
   6.0      0.1667      3.97269    3.97268
   5.0      0.2000      3.97397    3.97397
   4.0      0.2500      3.97526    3.97525
   3.0      0.3333      3.97654    3.97653
   6.0      0.1667      3.97782    3.97782
   6.0      0.1667      3.97910    3.97910
   3.0      0.3333      3.98038    3.98038
   4.0      0.2500      3.98166    3.98166
   3.0      0.3333      3.98294    3.98293
   3.0      0.3333      3.98422    3.98421
   4.0      0.2500      3.98549    3.98549
   3.0      0.3333      3.98677    3.98676
   2.0      0.500       3.98804    3.98804
   2.0      0.500       3.98932    3.98931
   4.0      0.2500      3.99059    3.99059
   4.0      0.2500      3.99186    3.99186
   3.0      0.3333      3.99313    3.99313
   3.0      0.3333      3.99440    3.99440
   4.0      0.2500      3.99567    3.99567
   8.0      0.1250      3.99694    3.99693
   6.0      0.1667      3.99821    3.99820
   4.0      0.2500      3.99947    3.99947
   5.0      0.2000      4.00074    4.00073
   5.0      0.2000      4.00200    4.00200
   6.0      0.1667      4.00326    4.00326
   5.0      0.2000      4.00453    4.00452
   5.0      0.2000      4.00579    4.00578
   8.0      0.1250      4.00705    4.00704
   6.0      0.1667      4.00831    4.00830
   4.0      0.2500      4.00956    4.00956
   3.0      0.3333      4.01082    4.01081
   4.0      0.2500      4.01208    4.01207
   3.0      0.3333      4.01333    4.01333
   2.0      0.500       4.01458    4.01458
   3.0      0.3333      4.01584    4.01583
   5.0      0.2000      4.01709    4.01708
   8.0      0.1250      4.01834    4.01833
   7.0      0.1429      4.01959    4.01958
   5.0      0.2000      4.02084    4.02083
   3.0      0.3333      4.02209    4.02208
   4.0      0.2500      4.02333    4.02333
   3.0      0.3333      4.02458    4.02457
   7.0      0.1429      4.02582    4.02582
   5.0      0.2000      4.02707    4.02706
   3.0      0.3333      4.02831    4.02830
   5.0      0.2000      4.02955    4.02954
   8.0      0.1250      4.03079    4.03078
   4.0      0.2500      4.03203    4.03202
   4.0      0.2500      4.03327    4.03326
   1.0      1.000       4.03450    4.03450
   2.0      0.500       4.03574    4.03573
   5.0      0.2000      4.03698    4.03697
   4.0      0.2500      4.03821    4.03820
   5.0      0.2000      4.03944    4.03944
   4.0      0.2500      4.04067    4.04067
   5.0      0.2000      4.04190    4.04190
   8.0      0.1250      4.04313    4.04313
   9.0      0.1111      4.04436    4.04436
   5.0      0.2000      4.04559    4.04559
   5.0      0.2000      4.04682    4.04681
   6.0      0.1667      4.04804    4.04804
   4.0      0.2500      4.04927    4.04926
   7.0      0.1429      4.05049    4.05048
   6.0      0.1667      4.05171    4.05171
   2.0      0.500       4.05293    4.05293
   3.0      0.3333      4.05415    4.05415
   4.0      0.2500      4.05537    4.05537
   4.0      0.2500      4.05659    4.05658
   5.0      0.2000      4.05781    4.05780
   5.0      0.2000      4.05902    4.05902
   4.0      0.2500      4.06024    4.06023
   4.0      0.2500      4.06145    4.06144
   3.0      0.3333      4.06266    4.06266
   4.0      0.2500      4.06387    4.06387
   4.0      0.2500      4.06508    4.06508
   6.0      0.1667      4.06629    4.06629
   8.0      0.1250      4.06750    4.06749
   3.0      0.3333      4.06871    4.06870
   5.0      0.2000      4.06991    4.06991
   8.0      0.1250      4.07112    4.07111
   3.0      0.3333      4.07232    4.07231
   3.0      0.3333      4.07352    4.07352
   5.0      0.2000      4.07472    4.07472
   4.0      0.2500      4.07592    4.07592
   3.0      0.3333      4.07712    4.07712
   5.0      0.2000      4.07832    4.07832
   7.0      0.1429      4.07952    4.07951
   5.0      0.2000      4.08071    4.08071
  12.0      0.0833      4.08191    4.08190
   6.0      0.1667      4.08310    4.08309
   3.0      0.3333      4.08429    4.08429
  10.0      0.1000      4.08548    4.08548
   4.0      0.2500      4.08667    4.08667
   6.0      0.1667      4.08786    4.08786
   3.0      0.3333      4.08905    4.08904
   7.0      0.1429      4.09024    4.09023
   4.0      0.2500      4.09142    4.09141
   6.0      0.1667      4.09260    4.09260
   3.0      0.3333      4.09379    4.09378
   5.0      0.2000      4.09497    4.09496
   8.0      0.1250      4.09615    4.09614
   8.0      0.1250      4.09733    4.09732
   9.0      0.1111      4.09851    5.98438
   7.0      0.1429      4.09968    6.03234
   7.0      0.1429      4.10086    6.08205
  12.0      0.0833      4.10204    6.13360
   8.0      0.1250      4.10321    6.18708
   6.0      0.1667      4.10438    6.24263
   6.0      0.1667      4.10555    6.30032
   6.0      0.1667      4.10672    6.36027
   8.0      0.1250      4.10789    6.42260
   6.0      0.1667      4.10906    6.48743
   6.0      0.1667      4.11022    6.55495
   6.0      0.1667      4.11139    6.62527
   6.0      0.1667      4.11255    6.69855
   8.0      0.1250      4.11372    6.77496
  11.0      0.0909      4.11488    6.85468
   8.0      0.1250      4.11604    6.93794
   6.0      0.1667      4.11720    7.02494
   4.0      0.2500      4.11836    7.11590
   5.0      0.2000      4.11951    7.21104
   5.0      0.2000      4.12067    7.31065
   7.0      0.1429      4.12182    7.41506
  10.0      0.1000      4.12298    7.52454
   7.0      0.1429      4.12413    7.63943
   6.0      0.1667      4.12528    7.76005
   9.0      0.1111      4.12643    7.88685
  11.0      0.0909      4.12758    8.02029
   9.0      0.1111      4.12873    8.16080
   9.0      0.1111      4.12987    8.30888
  13.0      0.0769      4.13102    8.46507
   9.0      0.1111      4.13216    8.62999
   7.0      0.1429      4.13330    8.80438
   6.0      0.1667      4.13444    8.98891
   6.0      0.1667      4.13558    9.18439
   8.0      0.1250      4.13672    9.39165
   7.0      0.1429      4.13786    9.61171
  11.0      0.0909      4.13899    9.84572
   8.0      0.1250      4.14013   10.09480
  11.0      0.0909      4.14126   10.36028
   8.0      0.1250      4.14240   10.64353
   9.0      0.1111      4.14353   10.94627
  11.0      0.0909      4.14466   11.27042
  13.0      0.0769      4.14579   11.61792
  11.0      0.0909      4.14691   11.99106
  12.0      0.0833      4.14804   12.39230
  13.0      0.0769      4.14917   12.82462
  18.0      0.0556      4.15029   13.29145
  14.0      0.0714      4.15141   13.79636
  13.0      0.0769      4.15253   14.34358
  12.0      0.0833      4.15365   14.93773
  15.0      0.0667      4.15477   15.58447
  12.0      0.0833      4.15589   16.29032
  13.0      0.0769      4.15701   17.06238
  19.0      0.0526      4.15812   17.90910
  18.0      0.0556      4.15923   18.84000
  27.0      0.0370      4.16035   19.86682
  26.0      0.0385      4.16146   21.00351
  29.0      0.03448     4.16257   22.26609
  27.0      0.0370      4.16368   23.67437
  27.0      0.0370      4.16478   25.25253
  33.0      0.03030     4.16589   27.03230
  29.0      0.03448     4.16700   29.05532
  33.0      0.03030     4.16810   31.37624
  30.0      0.03333     4.16920   34.07052
  37.0      0.02703     4.17030   37.24162
  45.0      0.02222     4.17140   41.03469
  47.0      0.02128     4.17250   45.64915
  52.0      0.01923     4.17360   51.34993
  75.0      0.01333     4.17469   58.48378
  76.0      0.01316     4.17579   67.48339
  72.0      0.01389     4.17688   78.87296
  89.0      0.01124     4.17797   93.25065
  125.0     0.00800     4.17906   111.24437
  138.0     0.00725     4.18015   133.46635
  148.0     0.00676     4.18124   160.42447
  188.0     0.00532     4.18233   192.44421
  230.0     0.00435     4.18341   229.52913
  282.0     0.00355     4.18450   271.15295
  348.0     0.002874    4.18558   316.02353
  420.0     0.002381    4.18666   361.70758
  470.0     0.002128    4.18774   404.33875
  519.0     0.001927    4.18882   438.63831
  580.0     0.001724    4.18990   458.88669
  569.0     0.001757    4.19098   461.00754
  502.0     0.001992    4.19205   444.54822
  458.0     0.002183    4.19313   412.91467
  401.0     0.002494    4.19420   371.63516
  322.0     0.003106    4.19527   326.22876
  272.0     0.00368     4.19634   280.92017
  214.0     0.00467     4.19741   238.44330
  191.0     0.00524     4.19847   200.29356
  167.0     0.00599     4.19954   167.12553
  129.0     0.00775     4.20061   139.05406
  114.0     0.00877     4.20167   115.81933
  103.0     0.00971     4.20273   96.94386
  80.0      0.01250     4.20379   81.82251
  67.0      0.01493     4.20485   69.82050
  67.0      0.01493     4.20591   60.33675
  62.0      0.01613     4.20696   52.83060
  52.0      0.01923     4.20802   46.84807
  50.0      0.02000     4.20907   42.02097
  40.0      0.02500     4.21013   38.06559
  43.0      0.02326     4.21118   34.77150
  42.0      0.02381     4.21223   31.98344
  26.0      0.0385      4.21328   29.58973
  23.0      0.0435      4.21432   27.50850
  26.0      0.0385      4.21537   25.68029
  34.0      0.02941     4.21641   24.06197
  25.0      0.0400      4.21746   22.62031
  13.0      0.0769      4.21850   21.32972
  25.0      0.0400      4.21954   20.16900
  21.0      0.0476      4.22058   19.12090
  14.0      0.0714      4.22162   18.17160
  18.0      0.0556      4.22265   17.30917
  17.0      0.0588      4.22369   16.52366
  12.0      0.0833      4.22472   15.80609
  14.0      0.0714      4.22575   15.14877
  12.0      0.0833      4.22679   14.54540
  13.0      0.0769      4.22782   13.99030
  13.0      0.0769      4.22884   13.47867
  15.0      0.0667      4.22987   13.00599
  12.0      0.0833      4.23090   12.56833
   9.0      0.1111      4.23192   12.16248
  11.0      0.0909      4.23294   11.78545
  13.0      0.0769      4.23397   11.43470
  12.0      0.0833      4.23499   11.10779
   8.0      0.1250      4.23600   10.80253
   9.0      0.1111      4.23702   10.51715
  10.0      0.1000      4.23804   10.24998
  12.0      0.0833      4.23905    9.99960
  11.0      0.0909      4.24007    9.76456
   9.0      0.1111      4.24108    9.54359
   6.0      0.1667      4.24209    9.33566
  10.0      0.1000      4.24310    9.13978
  10.0      0.1000      4.24410    8.95508
   8.0      0.1250      4.24511    8.78070
   7.0      0.1429      4.24612    8.61584
   7.0      0.1429      4.24712    8.45987
   7.0      0.1429      4.24812    8.31217
   6.0      0.1667      4.24912    8.17221
   8.0      0.1250      4.25012    8.03943
  11.0      0.0909      4.25112    7.91331
   8.0      0.1250      4.25212    7.79346
   6.0      0.1667      4.25311    7.67947
   8.0      0.1250      4.25411    7.57099
   7.0      0.1429      4.25510    7.46766
   8.0      0.1250      4.25609    7.36913
  10.0      0.1000      4.25708    7.27514
   7.0      0.1429      4.25807    7.18541
   6.0      0.1667      4.25906    7.09973
  10.0      0.1000      4.26004    7.01782
   6.0      0.1667      4.26102    6.93946
  10.0      0.1000      4.26201    6.86445
   7.0      0.1429      4.26299    6.79263
   5.0      0.2000      4.26397    6.72383
   6.0      0.1667      4.26495    6.65787
   4.0      0.2500      4.26592    6.59458
   5.0      0.2000      4.26690    6.53383
   4.0      0.2500      4.26787    6.47550
   8.0      0.1250      4.26885    6.41948
   5.0      0.2000      4.26982    6.36563
   5.0      0.2000      4.27079    6.31382
   8.0      0.1250      4.27176    6.26398
   5.0      0.2000      4.27272    6.21601
   9.0      0.1111      4.27369    4.27368
   6.0      0.1667      4.27465    4.27465
   2.0      0.500       4.27562    4.27561
   6.0      0.1667      4.27658    4.27657
   2.0      0.500       4.27754    4.27753
   9.0      0.1111      4.27850    4.27849
   9.0      0.1111      4.27945    4.27945
   9.0      0.1111      4.28041    4.28040
   8.0      0.1250      4.28137    4.28136
   9.0      0.1111      4.28232    4.28231
   3.0      0.3333      4.28327    4.28326
   6.0      0.1667      4.28422    4.28421
   6.0      0.1667      4.28517    4.28516
   4.0      0.2500      4.28612    4.28611
   9.0      0.1111      4.28706    4.28706
   6.0      0.1667      4.28801    4.28800
   6.0      0.1667      4.28895    4.28894
   6.0      0.1667      4.28989    4.28988
   4.0      0.2500      4.29083    4.29082
   8.0      0.1250      4.29177    4.29176
   7.0      0.1429      4.29271    4.29270
   4.0      0.2500      4.29364    4.29364
   5.0      0.2000      4.29458    4.29457
   4.0      0.2500      4.29551    4.29550
   3.0      0.3333      4.29644    4.29643
   4.0      0.2500      4.29737    4.29736
   4.0      0.2500      4.29830    4.29829
   4.0      0.2500      4.29923    4.29922
   6.0      0.1667      4.30015    4.30015
   6.0      0.1667      4.30108    4.30107
   4.0      0.2500      4.30200    4.30199
   6.0      0.1667      4.30292    4.30291
   7.0      0.1429      4.30384    4.30383
   6.0      0.1667      4.30476    4.30475
   6.0      0.1667      4.30568    4.30567
   4.0      0.2500      4.30659    4.30658
   5.0      0.2000      4.30751    4.30750
   6.0      0.1667      4.30842    4.30841
   5.0      0.2000      4.30933    4.30932
   5.0      0.2000      4.31024    4.31023
   6.0      0.1667      4.31115    4.31114
   4.0      0.2500      4.31205    4.31205
   4.0      0.2500      4.31296    4.31295
   4.0      0.2500      4.31386    4.31386
   5.0      0.2000      4.31477    4.31476
  10.0      0.1000      4.31567    4.31566
   5.0      0.2000      4.31657    4.31656
   4.0      0.2500      4.31746    4.31746
   5.0      0.2000      4.31836    4.31835
   5.0      0.2000      4.31926    4.31925
   8.0      0.1250      4.32015    4.32014
   8.0      0.1250      4.32104    4.32103
  12.0      0.0833      4.32193    4.32192
   2.0      0.500       4.32282    4.32281
   4.0      0.2500      4.32371    4.32370
  12.0      0.0833      4.32459    4.32459
   5.0      0.2000      4.32548    4.32547
   8.0      0.1250      4.32636    4.32636
   3.0      0.3333      4.32724    4.32724
   5.0      0.2000      4.32813    4.32812
   6.0      0.1667      4.32900    4.32900
   9.0      0.1111      4.32988    4.32987
   6.0      0.1667      4.33076    4.33075
   8.0      0.1250      4.33163    4.33162
   7.0      0.1429      4.33250    4.33250
   9.0      0.1111      4.33338    4.33337
   6.0      0.1667      4.33425    4.33424
   5.0      0.2000      4.33511    4.33511
   4.0      0.2500      4.33598    4.33597
   3.0      0.3333      4.33685    4.33684
   3.0      0.3333      4.33771    4.33770
   8.0      0.1250      4.33857    4.33857
   6.0      0.1667      4.33943    4.33943
   4.0      0.2500      4.34029    4.34029
   6.0      0.1667      4.34115    4.34115
   7.0      0.1429      4.34201    4.34200
  10.0      0.1000      4.34286    5.34789
   7.0      0.1429      4.34372    5.44608
   8.0      0.1250      4.34457    5.55899
   5.0      0.2000      4.34542    5.68969
   4.0      0.2500      4.34627    5.84207
   6.0      0.1667      4.34712    6.02122
   8.0      0.1250      4.34796    6.23383
   4.0      0.2500      4.34881    6.48866
   4.0      0.2500      4.34965    6.79799
   4.0      0.2500      4.35049    7.18053
   6.0      0.1667      4.35133    7.67081
  10.0      0.1000      4.35217    8.34612
  13.0      0.0769      4.35301    9.39715
  13.0      0.0769      4.35385   11.28367
  18.0      0.0556      4.35468   14.99409
  21.0      0.0476      4.35551   22.32897
  36.0      0.02778     4.35634   35.91245
  57.0      0.01754     4.35717   58.46462
  85.0      0.01176     4.35800   91.13188
  126.0     0.00794     4.35883   131.35353
  168.0     0.00595     4.35965   171.50116
  209.0     0.00478     4.36048   199.36935
  227.0     0.00441     4.36130   203.01093
  199.0     0.00503     4.36212   180.60063
  162.0     0.00617     4.36294   142.37938
  103.0     0.00971     4.36376   101.22059
  77.0      0.01299     4.36457   66.11967
  45.0      0.02222     4.36539   40.90092
  29.0      0.03448     4.36620   25.19258
  23.0      0.0435      4.36701   16.49268
  17.0      0.0588      4.36782   12.04085
  11.0      0.0909      4.36863    9.79997
  12.0      0.0833      4.36944    8.59133
   9.0      0.1111      4.37024    7.84456
   9.0      0.1111      4.37105    7.31757
   7.0      0.1429      4.37185    6.91266
   8.0      0.1250      4.37265    6.58788
   9.0      0.1111      4.37345    6.32171
   4.0      0.2500      4.37425    6.10059
   9.0      0.1111      4.37504    5.91499
   8.0      0.1250      4.37584    5.75775
   5.0      0.2000      4.37663    5.62339
   6.0      0.1667      4.37742    5.50777
   5.0      0.2000      4.37822    5.40761
   4.0      0.2500      4.37900    5.32033
   5.0      0.2000      4.37979    4.37978
   2.0      0.500       4.38058    4.38057
   6.0      0.1667      4.38136    4.38135
   8.0      0.1250      4.38214    4.38214
   5.0      0.2000      4.38293    4.38292
   7.0      0.1429      4.38371    4.38370
   8.0      0.1250      4.38448    4.38448
   5.0      0.2000      4.38526    4.38525
   4.0      0.2500      4.38604    4.38603
   3.0      0.3333      4.38681    4.38680
   3.0      0.3333      4.38758    4.38757
   4.0      0.2500      4.38835    4.38834
   3.0      0.3333      4.38912    4.38911
   3.0      0.3333      4.38989    4.38988
   4.0      0.2500      4.39065    4.39065
   6.0      0.1667      4.39142    4.39141
   7.0      0.1429      4.39218    4.39217
   4.0      0.2500      4.39294    4.39294
   5.0      0.2000      4.39370    4.39370
   5.0      0.2000      4.39446    4.39445
   5.0      0.2000      4.39522    4.39521
   6.0      0.1667      4.39597    4.39597
   8.0      0.1250      4.39673    4.39672
   6.0      0.1667      4.39748    4.39747
   4.0      0.2500      4.39823    4.39822
   4.0      0.2500      4.39898    4.39897
   4.0      0.2500      4.39973    4.39972
   4.0      0.2500      4.40047    4.40047
   4.0      0.2500      4.40122    4.40121
   3.0      0.3333      4.40196    4.40195
   5.0      0.2000      4.40270    4.40270
   5.0      0.2000      4.40344    4.40344
   2.0      0.500       4.40418    4.40417
   7.0      0.1429      4.40492    4.40491
   5.0      0.2000      4.40565    4.40565
   9.0      0.1111      4.40639    4.40638
   7.0      0.1429      4.40712    4.40711
   4.0      0.2500      4.40785    4.40784
   5.0      0.2000      4.40858    4.40857
   6.0      0.1667      4.40931    4.40930
   3.0      0.3333      4.41003    4.41003
   3.0      0.3333      4.41076    4.41075
   3.0      0.3333      4.41148    4.41147
   4.0      0.2500      4.41220    4.41219
   6.0      0.1667      4.41292    4.41291
   9.0      0.1111      4.41364    4.41363
   6.0      0.1667      4.41436    4.41435
   5.0      0.2000      4.41507    4.41507
   5.0      0.2000      4.41579    4.41578
   9.0      0.1111      4.41650    4.41649
   3.0      0.3333      4.41721    4.41720
   5.0      0.2000      4.41792    4.41791
   5.0      0.2000      4.41863    4.41862
   8.0      0.1250      4.41933    4.41932
   4.0      0.2500      4.42004    4.42003
   2.0      0.500       4.42074    4.42073
   6.0      0.1667      4.42144    4.42143
   4.0      0.2500      4.42214    4.42213
   3.0      0.3333      4.42284    4.42283
   6.0      0.1667      4.42354    4.42353
   5.0      0.2000      4.42423    4.42422
   4.0      0.2500      4.42492    4.42492
   6.0      0.1667      4.42562    4.42561
   3.0      0.3333      4.42631    4.42630
   4.0      0.2500      4.42700    4.42699
   4.0      0.2500      4.42768    4.42768
   3.0      0.3333      4.42837    4.42836
   4.0      0.2500      4.42905    4.42905
   6.0      0.1667      4.42974    4.42973
   6.0      0.1667      4.43042    4.43041
   5.0      0.2000      4.43110    4.43109
   4.0      0.2500      4.43178    4.43177
   4.0      0.2500      4.43245    4.43245
   4.0      0.2500      4.43313    4.43312
   5.0      0.2000      4.43380    4.43379
   5.0      0.2000      4.43447    4.43447
   4.0      0.2500      4.43514    4.43514
   3.0      0.3333      4.43581    4.43581
   5.0      0.2000      4.43648    4.43647
   7.0      0.1429      4.43715    4.43714
   5.0      0.2000      4.43781    4.43780
   5.0      0.2000      4.43847    4.43847
   5.0      0.2000      4.43913    4.43913
   6.0      0.1667      4.43979    4.43979
   7.0      0.1429      4.44045    4.44044
   6.0      0.1667      4.44111    4.44110
   4.0      0.2500      4.44176    4.44176
   5.0      0.2000      4.44242    4.44241
   5.0      0.2000      4.44307    4.44306
   5.0      0.2000      4.44372    4.44371
   5.0      0.2000      4.44437    4.44436
   5.0      0.2000      4.44501    4.44501
   4.0      0.2500      4.44566    4.44565
   4.0      0.2500      4.44630    4.44630
   4.0      0.2500      4.44695    4.44694
   7.0      0.1429      4.44759    4.44758
  10.0      0.1000      4.44823    4.44822
   6.0      0.1667      4.44886    4.44886
   4.0      0.2500      4.44950    4.44949
   6.0      0.1667      4.45014    4.45013
   5.0      0.2000      4.45077    4.45076
   8.0      0.1250      4.45140    4.45139
   6.0      0.1667      4.45203    4.45202
   5.0      0.2000      4.45266    4.45265
   6.0      0.1667      4.45328    4.45328
   9.0      0.1111      4.45391    4.45390
   5.0      0.2000      4.45453    4.45453
   4.0      0.2500      4.45516    4.45515
   8.0      0.1250      4.45578    4.45577
   8.0      0.1250      4.45640    4.45639
   6.0      0.1667      4.45701    4.45701
   8.0      0.1250      4.45763    4.45762
   5.0      0.2000      4.45824    4.45824
  11.0      0.0909      4.45886    4.45885
   8.0      0.1250      4.45947    4.45946
   5.0      0.2000      4.46008    4.46007
   2.0      0.500       4.46069    4.46068
   4.0      0.2500      4.46129    4.46129
   4.0      0.2500      4.46190    4.46189
  10.0      0.1000      4.46250    4.46249
   5.0      0.2000      4.46310    4.46310
   4.0      0.2500      4.46370    4.46370
   5.0      0.2000      4.46430    4.46429
   5.0      0.2000      4.46490    4.46489
   4.0      0.2500      4.46550    4.46549
   4.0      0.2500      4.46609    4.46608
   6.0      0.1667      4.46668    4.46667
   5.0      0.2000      4.46727    4.46727
   3.0      0.3333      4.46786    4.46786
   5.0      0.2000      4.46845    4.46844
   3.0      0.3333      4.46904    4.46903
   5.0      0.2000      4.46962    4.46961
   7.0      0.1429      4.47020    4.47020
   5.0      0.2000      4.47079    4.47078
   4.0      0.2500      4.47137    4.47136
   5.0      0.2000      4.47195    4.47194
   3.0      0.3333      4.47252    4.47251
   5.0      0.2000      4.47310    4.47309
   7.0      0.1429      4.47367    4.47366
   4.0      0.2500      4.47424    4.47424
   5.0      0.2000      4.47481    4.47481
   7.0      0.1429      4.47538    4.47538
   4.0      0.2500      4.47595    4.47594
   5.0      0.2000      4.47652    4.47651
   5.0      0.2000      4.47708    4.47707
   7.0      0.1429      4.47764    4.47764
   6.0      0.1667      4.47821    4.47820
   5.0      0.2000      4.47877    4.47876
   8.0      0.1250      4.47932    4.47932
   4.0      0.2500      4.47988    4.47987
   3.0      0.3333      4.48044    4.48043
   5.0      0.2000      4.48099    4.48098
   5.0      0.2000      4.48154    4.48153
   3.0      0.3333      4.48209    4.48208
   5.0      0.2000      4.48264    4.48263
   2.0      0.500       4.48319    4.48318
   3.0      0.3333      4.48373    4.48373
   7.0      0.1429      4.48428    4.48427
   4.0      0.2500      4.48482    4.48481
   4.0      0.2500      4.48536    4.48535
   5.0      0.2000      4.48590    4.48589
   6.0      0.1667      4.48644    4.48643
   4.0      0.2500      4.48698    4.48697
   3.0      0.3333      4.48751    4.48750
   5.0      0.2000      4.48804    4.48804
   9.0      0.1111      4.48858    4.48857
   9.0      0.1111      4.48911    4.48910
   3.0      0.3333      4.48963    4.48963
   6.0      0.1667      4.49016    4.49015
   5.0      0.2000      4.49069    4.49068
   9.0      0.1111      4.49121    4.49120
   4.0      0.2500      4.49173    4.49173
   5.0      0.2000      4.49225    4.49225
   4.0      0.2500      4.49277    4.49277
   6.0      0.1667      4.49329    4.49328
   8.0      0.1250      4.49381    4.49380
   8.0      0.1250      4.49432    4.49431
   5.0      0.2000      4.49484    4.49483
   6.0      0.1667      4.49535    4.49534
   8.0      0.1250      4.49586    4.49585
   9.0      0.1111      4.49637    4.49636
   7.0      0.1429      4.49687    4.49686
   8.0      0.1250      4.49738    4.49737
   5.0      0.2000      4.49788    4.49787
   6.0      0.1667      4.49838    4.49838
   7.0      0.1429      4.49888    4.49888
   4.0      0.2500      4.49938    4.49938
   7.0      0.1429      4.49988    4.49987
   5.0      0.2000      4.50038    4.50037
   5.0      0.2000      4.50087    4.50086
   4.0      0.2500      4.50136    4.50136
   3.0      0.3333      4.50185    4.50185
   4.0      0.2500      4.50234    4.50234
   4.0      0.2500      4.50283    4.50283
   6.0      0.1667      4.50332    4.50331
   7.0      0.1429      4.50380    4.50380
   7.0      0.1429      4.50429    4.50428
   6.0      0.1667      4.50477    4.50476
   4.0      0.2500      4.50525    4.50524
   5.0      0.2000      4.50573    4.50572
   6.0      0.1667      4.50621    4.50620
   4.0      0.2500      4.50668    4.50667
   4.0      0.2500      4.50716    4.50715
   5.0      0.2000      4.50763    4.50762
   5.0      0.2000      4.50810    4.50809
   5.0      0.2000      4.50857    4.50856
   5.0      0.2000      4.50904    4.50903
   4.0      0.2500      4.50950    4.50950
   4.0      0.2500      4.50997    4.50996
   7.0      0.1429      4.51043    4.51042
   6.0      0.1667      4.51089    4.51089
   3.0      0.3333      4.51135    4.51135
   5.0      0.2000      4.51181    4.51181
   4.0      0.2500      4.51227    4.51226
   4.0      0.2500      4.51273    4.51272
   3.0      0.3333      4.51318    4.51317
   8.0      0.1250      4.51363    4.51362
   5.0      0.2000      4.51408    4.51408
   6.0      0.1667      4.51453    4.51452
   8.0      0.1250      4.51498    4.51497
   4.0      0.2500      4.51543    4.51542
   8.0      0.1250      4.51587    4.51586
   4.0      0.2500      4.51631    4.51631
   4.0      0.2500      4.51676    4.51675
   5.0      0.2000      4.51720    4.51719
   8.0      0.1250      4.51763    4.51763
   4.0      0.2500      4.51807    4.51806
   5.0      0.2000      4.51851    4.51850
   4.0      0.2500      4.51894    4.51893
   8.0      0.1250      4.51937    4.51937
   3.0      0.3333      4.51980    4.51980
   5.0      0.2000      4.52023    4.52023
  10.0      0.1000      4.52066    4.52065
   9.0      0.1111      4.52109    4.52108
   4.0      0.2500      4.52151    4.52150
   9.0      0.1111      4.52193    4.52193
   5.0      0.2000      4.52236    4.52235
   5.0      0.2000      4.52278    4.52277
   5.0      0.2000      4.52320    4.52319
   3.0      0.3333      4.52361    4.52360
   4.0      0.2500      4.52403    4.52402
   7.0      0.1429      4.52444    4.52443
   4.0      0.2500      4.52485    4.52485
   4.0      0.2500      4.52526    4.52526
   3.0      0.3333      4.52567    4.52567
   6.0      0.1667      4.52608    4.52607
   6.0      0.1667      4.52649    4.52648
   3.0      0.3333      4.52689    4.52688
   6.0      0.1667      4.52730    4.52729
  10.0      0.1000      4.52770    4.52769
   8.0      0.1250      4.52810    4.52809
   8.0      0.1250      4.52850    4.52849
   7.0      0.1429      4.52889    4.52888
   6.0      0.1667      4.52929    4.52928
   4.0      0.2500      4.52968    4.52967
   3.0      0.3333      4.53007    4.53007
   6.0      0.1667      4.53046    4.53046
   5.0      0.2000      4.53085    4.53085
   4.0      0.2500      4.53124    4.53123
   8.0      0.1250      4.53163    4.53162
   6.0      0.1667      4.53201    4.53200
   4.0      0.2500      4.53240    4.53239
   6.0      0.1667      4.53278    4.53277
   4.0      0.2500      4.53316    4.53315
   5.0      0.2000      4.53354    4.53353
   5.0      0.2000      4.53391    4.53391
   3.0      0.3333      4.53429    4.53428
   6.0      0.1667      4.53466    4.53465
   5.0      0.2000      4.53503    4.53503
   5.0      0.2000      4.53541    4.53540
   5.0      0.2000      4.53578    4.53577
   4.0      0.2500      4.53614    4.53613
   3.0      0.3333      4.53651    4.53650
   4.0      0.2500      4.53687    4.53687
   4.0      0.2500      4.53724    4.53723
   4.0      0.2500      4.53760    4.53759
   3.0      0.3333      4.53796    4.53795
   4.0      0.2500      4.53832    4.53831
   5.0      0.2000      4.53868    4.53867
   5.0      0.2000      4.53903    4.53902
   6.0      0.1667      4.53938    4.53938
   5.0      0.2000      4.53974    4.53973
   7.0      0.1429      4.54009    4.54008
   4.0      0.2500      4.54044    4.54043
   4.0      0.2500      4.54079    4.54078
   4.0      0.2500      4.54113    4.54112
   7.0      0.1429      4.54148    4.54147
   7.0      0.1429      4.54182    4.54181
   6.0      0.1667      4.54216    4.54216
   5.0      0.2000      4.54250    4.54250
   8.0      0.1250      4.54284    4.54283
   3.0      0.3333      4.54318    4.54317
   7.0      0.1429      4.54352    4.54351
   7.0      0.1429      4.54385    4.54384
   6.0      0.1667      4.54418    4.54418
   8.0      0.1250      4.54451    4.54451
   4.0      0.2500      4.54484    4.54484
   6.0      0.1667      4.54517    4.54517
   7.0      0.1429      4.54550    4.54549
   8.0      0.1250      4.54583    4.54582
   5.0      0.2000      4.54615    4.54614
   3.0      0.3333      4.54647    4.54646
   3.0      0.3333      4.54679    4.54678
   5.0      0.2000      4.54711    4.54710
   7.0      0.1429      4.54743    4.54742
   3.0      0.3333      4.54775    4.54774
   2.0      0.500       4.54806    4.54805
   3.0      0.3333      4.54837    4.54837
   4.0      0.2500      4.54868    4.54868
   4.0      0.2500      4.54900    4.54899
   2.0      0.500       4.54930    4.54930
   3.0      0.3333      4.54961    4.54960
   4.0      0.2500      4.54992    4.54991
   5.0      0.2000      4.55022    4.55021
   7.0      0.1429      4.55052    4.55052
   6.0      0.1667      4.55082    4.55082
   4.0      0.2500      4.55112    4.55112
   6.0      0.1667      4.55142    4.55141
   6.0      0.1667      4.55172    4.55171
   5.0      0.2000      4.55201    4.55201
   5.0      0.2000      4.55231    4.55230
   7.0      0.1429      4.55260    4.55259
   7.0      0.1429      4.55289    4.55288
   6.0      0.1667      4.55318    4.55317
   4.0      0.2500      4.55347    4.55346
   2.0      0.500       4.55375    4.55375
   2.0      0.500       4.55404    4.55403
   4.0      0.2500      4.55432    4.55431
   7.0      0.1429      4.55460    4.55460
   5.0      0.2000      4.55488    4.55488
   7.0      0.1429      4.55516    4.55515
   6.0      0.1667      4.55544    4.55543
   3.0      0.3333      4.55572    4.55571
   6.0      0.1667      4.55599    4.55598
   4.0      0.2500      4.55626    4.55626
  10.0      0.1000      4.55653    4.55653
   7.0      0.1429      4.55680    4.55680
   2.0      0.500       4.55707    4.55706
   7.0      0.1429      4.55734    4.55733
   6.0      0.1667      4.55761    4.55760
   5.0      0.2000      4.55787    4.55786
   5.0      0.2000      4.55813    4.55812
   5.0      0.2000      4.55839    4.55838
   7.0      0.1429      4.55865    4.55864
   4.0      0.2500      4.55891    4.55890
   5.0      0.2000      4.55917    4.55916
   4.0      0.2500      4.55942    4.55941
   2.0      0.500       4.55967    4.55967
   8.0      0.1250      4.55993    4.55992
   4.0      0.2500      4.56018    4.56017
   2.0      0.500       4.56043    4.56042
   3.0      0.3333      4.56067    4.56067
   7.0      0.1429      4.56092    4.56091
   4.0      0.2500      4.56116    4.56116
   7.0      0.1429      4.56141    4.56140
   6.0      0.1667      4.56165    4.56164
   7.0      0.1429      4.56189    4.56188
   5.0      0.2000      4.56213    4.56212
   7.0      0.1429      4.56237    4.56236
   5.0      0.2000      4.56260    4.56259
   5.0      0.2000      4.56284    4.56283
   5.0      0.2000      4.56307    4.56306
   5.0      0.2000      4.56330    4.56329
   3.0      0.3333      4.56353    4.56352
   4.0      0.2500      4.56376    4.56375
   4.0      0.2500      4.56399    4.56398
   4.0      0.2500      4.56421    4.56420
   4.0      0.2500      4.56444    4.56443
   4.0      0.2500      4.56466    4.56465
   4.0      0.2500      4.56488    4.56487
   6.0      0.1667      4.56510    4.56509
   9.0      0.1111      4.56532    4.56531
   7.0      0.1429      4.56553    4.56553
   7.0      0.1429      4.56575    4.56574
   6.0      0.1667      4.56596    4.56595
   4.0      0.2500      4.56618    4.56617
   5.0      0.2000      4.56639    4.56638
   4.0      0.2500      4.56660    4.56659
   4.0      0.2500      4.56680    4.56680
   7.0      0.1429      4.56701    4.56700
   4.0      0.2500      4.56722    4.56721
   3.0      0.3333      4.56742    4.56741
   4.0      0.2500      4.56762    4.56761
   5.0      0.2000      4.56782    4.56781
   3.0      0.3333      4.56802    4.56801
   4.0      0.2500      4.56822    4.56821
   4.0      0.2500      4.56842    4.56841
   6.0      0.1667      4.56861    4.56860
   5.0      0.2000      4.56880    4.56880
   6.0      0.1667      4.56900    4.56899
   4.0      0.2500      4.56919    4.56918
   4.0      0.2500      4.56938    4.56937
   4.0      0.2500      4.56956    4.56956
   3.0      0.3333      4.56975    4.56974
   4.0      0.2500      4.56994    4.56993
   5.0      0.2000      4.57012    4.57011
   4.0      0.2500      4.57030    4.57029
   5.0      0.2000      4.57048    4.57047
   7.0      0.1429      4.57066    4.57065
   5.0      0.2000      4.57084    4.57083
   7.0      0.1429      4.57101    4.57101
   5.0      0.2000      4.57119    4.57118
   5.0      0.2000      4.57136    4.57135
   2.0      0.500       4.57153    4.57153
   4.0      0.2500      4.57171    4.57170
   4.0      0.2500      4.57187    4.57187
   2.0      0.500       4.57204    4.57203
   4.0      0.2500      4.57221    4.57220
   5.0      0.2000      4.57237    4.57236
   6.0      0.1667      4.57254    4.57253
   4.0      0.2500      4.57270    4.57269
   4.0      0.2500      4.57286    4.57285
   6.0      0.1667      4.57302    4.57301
   4.0      0.2500      4.57318    4.57317
   3.0      0.3333      4.57333    4.57332
   3.0      0.3333      4.57349    4.57348
   4.0      0.2500      4.57364    4.57363
   3.0      0.3333      4.57379    4.57378
   4.0      0.2500      4.57394    4.57393
   6.0      0.1667      4.57409    4.57408
   5.0      0.2000      4.57424    4.57423
   7.0      0.1429      4.57439    4.57438
   7.0      0.1429      4.57453    4.57452
   9.0      0.1111      4.57468    4.57467
   6.0      0.1667      4.57482    4.57481
   7.0      0.1429      4.57496    4.57495
   7.0      0.1429      4.57510    4.57509
   5.0      0.2000      4.57523    4.57523
   5.0      0.2000      4.57537    4.57536
   3.0      0.3333      4.57551    4.57550
   4.0      0.2500      4.57564    4.57563
   4.0      0.2500      4.57577    4.57576
   3.0      0.3333      4.57590    4.57589
   3.0      0.3333      4.57603    4.57602
   5.0      0.2000      4.57616    4.57615
   5.0      0.2000      4.57629    4.57628
   5.0      0.2000      4.57641    4.57640
   6.0      0.1667      4.57654    4.57653
   5.0      0.2000      4.57666    4.57665
   7.0      0.1429      4.57678    4.57677
   5.0      0.2000      4.57690    4.57689
   4.0      0.2500      4.57702    4.57701
   4.0      0.2500      4.57714    4.57713
   4.0      0.2500      4.57725    4.57724
   5.0      0.2000      4.57736    4.57736
   5.0      0.2000      4.57748    4.57747
   5.0      0.2000      4.57759    4.57758
   4.0      0.2500      4.57770    4.57769
   2.0      0.500       4.57781    4.57780
   3.0      0.3333      4.57791    4.57791
   5.0      0.2000      4.57802    4.57801
   6.0      0.1667      4.57812    4.57812
   4.0      0.2500      4.57823    4.57822
   7.0      0.1429      4.57833    4.57832
   5.0      0.2000      4.57843    4.57842
   5.0      0.2000      4.57853    4.57852
   5.0      0.2000      4.57863    4.57862
   4.0      0.2500      4.57872    4.57871
   8.0      0.1250      4.57882    4.57881
   6.0      0.1667      4.57891    4.57890
   9.0      0.1111      4.57900    4.57899
   4.0      0.2500      4.57909    4.57908
   7.0      0.1429      4.57918    4.57917
   4.0      0.2500      4.57927    4.57926
   5.0      0.2000      4.57936    4.57935
   6.0      0.1667      4.57944    4.57943
   4.0      0.2500      4.57952    4.57952
   4.0      0.2500      4.57961    4.57960
   5.0      0.2000      4.57969    4.57968
   6.0      0.1667      4.57977    4.57976
   7.0      0.1429      4.57985    4.57984
   3.0      0.3333      4.57992    4.57991
   8.0      0.1250      4.58000    4.57999
   4.0      0.2500      4.58007    4.58006
   4.0      0.2500      4.58015    4.58014
   9.0      0.1111      4.58022    4.58021
   9.0      0.1111      4.58029    4.58028
   5.0      0.2000      4.58036    4.58035
   5.0      0.2000      4.58042    4.58042
   4.0      0.2500      4.58049    4.58048
   4.0      0.2500      4.58055    4.58055
   5.0      0.2000      4.58062    4.58061
   4.0      0.2500      4.58068    4.58067
   5.0      0.2000      4.58074    4.58073
   5.0      0.2000      4.58080    4.58079
   4.0      0.2500      4.58086    4.58085
   3.0      0.3333      4.58092    4.58091
   2.0      0.500       4.58097    4.58096
   3.0      0.3333      4.58102    4.58102
   5.0      0.2000      4.58108    4.58107
   6.0      0.1667      4.58113    4.58112
   9.0      0.1111      4.58118    4.58117
   7.0      0.1429      4.58123    4.58122
   5.0      0.2000      4.58127    4.58127
   6.0      0.1667      4.58132    4.58131
   6.0      0.1667      4.58137    4.58136
   7.0      0.1429      4.58141    4.58140
   6.0      0.1667      4.58145    4.58144
   5.0      0.2000      4.58149    4.58148
   5.0      0.2000      4.58153    4.58152
   5.0      0.2000      4.58157    4.58156
   4.0      0.2500      4.58160    4.58160
   5.0      0.2000      4.58164    4.58163
   4.0      0.2500      4.58167    4.58167
   5.0      0.2000      4.58171    4.58170
   4.0      0.2500      4.58174    4.58173
   5.0      0.2000      4.58177    4.58176
   3.0      0.3333      4.58180    4.58179
   2.0      0.500       4.58182    4.58182
   3.0      0.3333      4.58185    4.58184
   5.0      0.2000      4.58188    4.58187
   6.0      0.1667      4.58190    4.58189
   2.0      0.500       4.58192    4.58191
   3.0      0.3333      4.58194    4.58193
   2.0      0.500       4.58196    4.58195
   3.0      0.3333      4.58198    4.58197
   6.0      0.1667      4.58200    4.58199
   4.0      0.2500      4.58201    4.58200
   4.0      0.2500      4.58203    4.58202
   4.0      0.2500      4.58204    4.58203
   4.0      0.2500      4.58205    4.58204
   4.0      0.2500      4.58206    4.58205
   5.0      0.2000      4.58207    4.58206
   2.0      0.500       4.58208    4.58207
   4.0      0.2500      4.58209    4.58208
   7.0      0.1429      4.58209    4.58208
   3.0      0.3333      4.58209    4.58209
   6.0      0.1667      4.58210    4.58209
   7.0      0.1429      4.58210    4.58209
   6.0      0.1667      4.58210    4.58209
   7.0      0.1429      4.58210    4.58209
   3.0      0.3333      4.58209    4.58209
   9.0      0.1111      4.58209    4.58208
   6.0      0.1667      4.58209    4.58208
   3.0      0.3333      4.58208    4.58207
   4.0      0.2500      4.58207    4.58206
   5.0      0.2000      4.58206    4.58205
   5.0      0.2000      4.58205    4.58204
   4.0      0.2500      4.58204    4.58203
   4.0      0.2500      4.58203    4.58202
   3.0      0.3333      4.58201    4.58201
   6.0      0.1667      4.58200    4.58199
   7.0      0.1429      4.58198    4.58197
   5.0      0.2000      4.58196    4.58196
   5.0      0.2000      4.58195    4.58194
   4.0      0.2500      4.58192    4.58192
   6.0      0.1667      4.58190    4.58189
   7.0      0.1429      4.58188    4.58187
   8.0      0.1250      4.58186    4.58185
   7.0      0.1429      4.58183    4.58182
   5.0      0.2000      4.58180    4.58180
   7.0      0.1429      4.58178    4.58177
   8.0      0.1250      4.58175    4.58174
   6.0      0.1667      4.58172    4.58171
   5.0      0.2000      4.58168    4.58168
   4.0      0.2500      4.58165    4.58164
   4.0      0.2500      4.58162    4.58161
   6.0      0.1667      4.58158    4.58157
   8.0      0.1250      4.58154    4.58154
   6.0      0.1667      4.58151    4.58150
   4.0      0.2500      4.58147    4.58146
   4.0      0.2500      4.58143    4.58142
   4.0      0.2500      4.58139    4.58138
   5.0      0.2000      4.58134    4.58133
   9.0      0.1111      4.58130    4.58129
   4.0      0.2500      4.58125    4.58124
   7.0      0.1429      4.58121    4.58120
   4.0      0.2500      4.58116    4.58115
   4.0      0.2500      4.58111    4.58110
   7.0      0.1429      4.58106    4.58105
   5.0      0.2000      4.58101    4.58100
   3.0      0.3333      4.58095    4.58094
   4.0      0.2500      4.58090    4.58089
   6.0      0.1667      4.58084    4.58084
   4.0      0.2500      4.58079    4.58078
   1.0      1.000       4.58073    4.58072
   5.0      0.2000      4.58067    4.58066
   4.0      0.2500      4.58061    4.58060
   3.0      0.3333      4.58055    4.58054
   7.0      0.1429      4.58049    4.58048
   6.0      0.1667      4.58042    4.58041
   3.0      0.3333      4.58036    4.58035
   6.0      0.1667      4.58029    4.58028
   6.0      0.1667      4.58022    4.58021
   6.0      0.1667      4.58015    4.58015
   5.0      0.2000      4.58008    4.58008
   5.0      0.2000      4.58001    4.58000
  10.0      0.1000      4.57994    4.57993
   5.0      0.2000      4.57987    4.57986
   4.0      0.2500      4.57979    4.57978
   4.0      0.2500      4.57972    4.57971
   5.0      0.2000      4.57964    4.57963
   6.0      0.1667      4.57956    4.57955
   7.0      0.1429      4.57948    4.57947
   3.0      0.3333      4.57940    4.57939
   3.0      0.3333      4.57932    4.57931
   6.0      0.1667      4.57923    4.57923
   5.0      0.2000      4.57915    4.57914
   5.0      0.2000      4.57906    4.57906
   4.0      0.2500      4.57898    4.57897
   4.0      0.2500      4.57889    4.57888
   4.0      0.2500      4.57880    4.57879
   5.0      0.2000      4.57871    4.57870
   5.0      0.2000      4.57862    4.57861
   3.0      0.3333      4.57853    4.57852
   4.0      0.2500      4.57843    4.57842
   6.0      0.1667      4.57834    4.57833
   6.0      0.1667      4.57824    4.57823
   6.0      0.1667      4.57814    4.57813
   6.0      0.1667      4.57804    4.57803
   4.0      0.2500      4.57794    4.57793
   7.0      0.1429      4.57784    4.57783
   6.0      0.1667      4.57774    4.57773
   5.0      0.2000      4.57764    4.57763
   6.0      0.1667      4.57753    4.57752
   7.0      0.1429      4.57743    4.57742
   5.0      0.2000      4.57732    4.57731
   3.0      0.3333      4.57721    4.57720
   4.0      0.2500      4.57710    4.57709
   5.0      0.2000      4.57699    4.57698
   5.0      0.2000      4.57688    4.57687
   4.0      0.2500      4.57677    4.57676
   4.0      0.2500      4.57665    4.57664
   5.0      0.2000      4.57654    4.57653
   6.0      0.1667      4.57642    4.57641
   3.0      0.3333      4.57631    4.57630
   7.0      0.1429      4.57619    4.80851
   6.0      0.1667      4.57607    4.81319
   5.0      0.2000      4.57595    4.81800
   2.0      0.500       4.57582    4.82298
   7.0      0.1429      4.57570    4.82812
   8.0      0.1250      4.57558    4.83342
   5.0      0.2000      4.57545    4.83890
   5.0      0.2000      4.57533    4.84457
   4.0      0.2500      4.57520    4.85042
   7.0      0.1429      4.57507    4.85648
   4.0      0.2500      4.57494    4.86274
   5.0      0.2000      4.57481    4.86923
   8.0      0.1250      4.57468    4.87594
   9.0      0.1111      4.57454    4.88289
  11.0      0.0909      4.57441    4.89009
  11.0      0.0909      4.57427    4.89755
   5.0      0.2000      4.57414    4.90530
   6.0      0.1667      4.57400    4.91333
  10.0      0.1000      4.57386    4.92167
   5.0      0.2000      4.57372    4.93032
   8.0      0.1250      4.57358    4.93931
   5.0      0.2000      4.57344    4.94866
   6.0      0.1667      4.57329    4.95837
   8.0      0.1250      4.57315    4.96849
   5.0      0.2000      4.57300    4.97900
   6.0      0.1667      4.57286    4.98995
   7.0      0.1429      4.57271    5.00138
   5.0      0.2000      4.57256    5.01327
   5.0      0.2000      4.57241    5.02569
   7.0      0.1429      4.57226    5.03863
   6.0      0.1667      4.57211    5.05215
   2.0      0.500       4.57195    5.06630
   4.0      0.2500      4.57180    5.08106
   5.0      0.2000      4.57164    5.09653
   4.0      0.2500      4.57149    5.11271
   4.0      0.2500      4.57133    5.12966
   4.0      0.2500      4.57117    5.14744
   6.0      0.1667      4.57101    5.16608
   7.0      0.1429      4.57085    5.18567
   5.0      0.2000      4.57069    5.20623
   7.0      0.1429      4.57052    5.22785
   8.0      0.1250      4.57036    5.25062
   6.0      0.1667      4.57019    5.27459
   7.0      0.1429      4.57003    5.29988
   7.0      0.1429      4.56986    5.32653
   8.0      0.1250      4.56969    5.35468
   5.0      0.2000      4.56952    5.38448
   5.0      0.2000      4.56935    5.41597
   3.0      0.3333      4.56918    5.44937
   4.0      0.2500      4.56901    5.48474
   5.0      0.2000      4.56883    5.52230
   5.0      0.2000      4.56866    5.56226
   4.0      0.2500      4.56848    5.60474
   4.0      0.2500      4.56830    5.65006
   5.0      0.2000      4.56812    5.69835
   8.0      0.1250      4.56795    5.74994
   6.0      0.1667      4.56777    5.80519
   9.0      0.1111      4.56758    5.86433
  10.0      0.1000      4.56740    5.92786
   8.0      0.1250      4.56722    5.99606
   5.0      0.2000      4.56703    6.06949
   8.0      0.1250      4.56685    6.14877
   9.0      0.1111      4.56666    6.23433
   4.0      0.2500      4.56647    6.32705
  10.0      0.1000      4.56628    6.42753
   7.0      0.1429      4.56609    6.53674
   5.0      0.2000      4.56590    6.65586
   3.0      0.3333      4.56571    6.78579
   4.0      0.2500      4.56552    6.92821
  12.0      0.0833      4.56532    7.08438
   8.0      0.1250      4.56513    7.25632
   7.0      0.1429      4.56493    7.44649
   9.0      0.1111      4.56474    7.65714
   8.0      0.1250      4.56454    7.89200
  11.0      0.0909      4.56434    8.15461
  10.0      0.1000      4.56414    8.45033
   5.0      0.2000      4.56394    8.78607
   9.0      0.1111      4.56374    9.16950
  10.0      0.1000      4.56353    9.61239
   9.0      0.1111      4.56333   10.12781
  12.0      0.0833      4.56312   10.73424
  15.0      0.0667      4.56292   11.45532
  15.0      0.0667      4.56271   12.31759
  11.0      0.0909      4.56250   13.35715
  11.0      0.0909      4.56229   14.61150
  14.0      0.0714      4.56208   16.12688
  19.0      0.0526      4.56187   17.95455
  23.0      0.0435      4.56166   20.14091
  27.0      0.0370      4.56144   22.73961
  34.0      0.02941     4.56123   25.78615
  37.0      0.02703     4.56101   29.30996
  38.0      0.02632     4.56080   33.31616
  42.0      0.02381     4.56058   37.75108
  46.0      0.02174     4.56036   42.50830
  55.0      0.01818     4.56014   47.35403
  61.0      0.01639     4.55992   51.93470
  65.0      0.01538     4.55970   55.76384
  71.0      0.01408     4.55948   58.28911
  66.0      0.01515     4.55926   59.08120
  59.0      0.01695     4.55903   57.98881
  58.0      0.01724     4.55881   55.21831
  51.0      0.01961     4.55858   51.22928
  41.0      0.02439     4.55835   46.57500
  38.0      0.02632     4.55812   41.71792
  39.0      0.02564     4.55789   37.00520
  35.0      0.02857     4.55766   32.63429
  29.0      0.03448     4.55743   28.70342
  30.0      0.03333     4.55720   25.25728
  23.0      0.0435      4.55697   22.28235
  19.0      0.0526      4.55673   19.75569
  24.0      0.0417      4.55650   17.63063
  21.0      0.0476      4.55626   15.85615
  15.0      0.0667      4.55603   14.38580
  17.0      0.0588      4.55579   13.16759
  17.0      0.0588      4.55555   12.15992
  16.0      0.0625      4.55531   11.32232
   8.0      0.1250      4.55507   10.62098
  12.0      0.0833      4.55483   10.03024
  15.0      0.0667      4.55458    9.52676
   8.0      0.1250      4.55434    9.09436
   5.0      0.2000      4.55410    8.71892
  12.0      0.0833      4.55385    8.38966
   8.0      0.1250      4.55360    8.09926
   7.0      0.1429      4.55336    7.84077
  15.0      0.0667      4.55311    7.60986
  10.0      0.1000      4.55286    7.40233
   7.0      0.1429      4.55261    7.21479
   3.0      0.3333      4.55236    7.04509
   9.0      0.1111      4.55210    6.89068
  10.0      0.1000      4.55185    6.75008
  11.0      0.0909      4.55160    6.62156
   9.0      0.1111      4.55134    6.50365
   8.0      0.1250      4.55109    6.39548
  12.0      0.0833      4.55083    6.29578
   5.0      0.2000      4.55057    6.20390
   9.0      0.1111      4.55031    6.11897
   6.0      0.1667      4.55005    6.04022
   7.0      0.1429      4.54979    5.96723
   7.0      0.1429      4.54953    5.89931
   4.0      0.2500      4.54927    5.83614
   6.0      0.1667      4.54901    5.77722
   3.0      0.3333      4.54874    5.72212
   4.0      0.2500      4.54848    5.67065
   6.0      0.1667      4.54821    5.62236
   8.0      0.1250      4.54795    5.57713
   7.0      0.1429      4.54768    5.53463
   7.0      0.1429      4.54741    5.49462
   8.0      0.1250      4.54714    5.45698
   6.0      0.1667      4.54687    5.42146
   6.0      0.1667      4.54660    5.38797
   6.0      0.1667      4.54633    5.35632
   6.0      0.1667      4.54605    5.32636
   6.0      0.1667      4.54578    5.29801
   4.0      0.2500      4.54550    5.27112
   4.0      0.2500      4.54523    5.24563
   6.0      0.1667      4.54495    5.22143
   4.0      0.2500      4.54467    5.19840
   5.0      0.2000      4.54440    5.17652
   6.0      0.1667      4.54412    5.15566
   4.0      0.2500      4.54384    5.13580
   4.0      0.2500      4.54356    5.11687
   6.0      0.1667      4.54327    5.09878
   8.0      0.1250      4.54299    5.08152
   8.0      0.1250      4.54271    5.06501
   5.0      0.2000      4.54242    5.04923
   5.0      0.2000      4.54214    5.03413
   4.0      0.2500      4.54185    5.01965
   4.0      0.2500      4.54156    5.00578
   4.0      0.2500      4.54128    4.99247
   5.0      0.2000      4.54099    4.97971
   6.0      0.1667      4.54070    4.96746
   7.0      0.1429      4.54041    4.95568
   9.0      0.1111      4.54012    4.94436
   6.0      0.1667      4.53982    4.93347
   9.0      0.1111      4.53953    4.92299
   8.0      0.1250      4.53924    4.91290
   8.0      0.1250      4.53894    4.90317
   6.0      0.1667      4.53865    4.89381
   3.0      0.3333      4.53835    4.88476
   5.0      0.2000      4.53805    4.87604
   7.0      0.1429      4.53776    4.86763
   5.0      0.2000      4.53746    4.85949
   3.0      0.3333      4.53716    4.85164
   8.0      0.1250      4.53686    4.84403
   7.0      0.1429      4.53656    4.83669
   5.0      0.2000      4.53625    4.82959
   3.0      0.3333      4.53595    4.82270
   8.0      0.1250      4.53565    4.81604
   3.0      0.3333      4.53534    4.80958
   3.0      0.3333      4.53504    4.80333
   4.0      0.2500      4.53473    4.79726
   5.0      0.2000      4.53442    4.79137
   6.0      0.1667      4.53412    4.78567
   7.0      0.1429      4.53381    4.78012
   4.0      0.2500      4.53350    4.77474
   5.0      0.2000      4.53319    4.76952
   8.0      0.1250      4.53288    4.53287
   7.0      0.1429      4.53256    4.53255
   6.0      0.1667      4.53225    4.53224
   7.0      0.1429      4.53194    4.53193
   6.0      0.1667      4.53162    4.53161
   5.0      0.2000      4.53131    4.53130
   4.0      0.2500      4.53099    4.53098
   3.0      0.3333      4.53067    4.53067
   6.0      0.1667      4.53036    4.53035
  11.0      0.0909      4.53004    4.53003
   8.0      0.1250      4.52972    4.52971
   5.0      0.2000      4.52940    4.52939
   7.0      0.1429      4.52908    4.52907
   6.0      0.1667      4.52876    4.52875
   4.0      0.2500      4.52844    4.52843
   4.0      0.2500      4.52811    4.52810
   4.0      0.2500      4.52779    4.52778
   6.0      0.1667      4.52747    4.52746
   7.0      0.1429      4.52714    4.52713
   6.0      0.1667      4.52681    4.52680
   8.0      0.1250      4.52649    4.52648
   6.0      0.1667      4.52616    4.52615
   4.0      0.2500      4.52583    4.52582
   6.0      0.1667      4.52550    4.52549
   5.0      0.2000      4.52517    4.52516
   8.0      0.1250      4.52484    4.52483
   8.0      0.1250      4.52451    4.52450
   6.0      0.1667      4.52418    4.52417
   5.0      0.2000      4.52385    4.52384
   8.0      0.1250      4.52351    4.52350
  10.0      0.1000      4.52318    4.52317
   8.0      0.1250      4.52284    4.52283
  10.0      0.1000      4.52251    4.52250
  10.0      0.1000      4.52217    4.52216
   6.0      0.1667      4.52183    4.52182
   8.0      0.1250      4.52150    4.52149
   8.0      0.1250      4.52116    4.52115
   3.0      0.3333      4.52082    4.52081
   3.0      0.3333      4.52048    4.52047
   8.0      0.1250      4.52014    4.52013
   6.0      0.1667      4.51979    4.51979
   4.0      0.2500      4.51945    4.51944
   4.0      0.2500      4.51911    4.51910
   4.0      0.2500      4.51877    4.51876
   5.0      0.2000      4.51842    4.51841
   8.0      0.1250      4.51808    4.51807
   7.0      0.1429      4.51773    4.51772
   7.0      0.1429      4.51738    4.51737
   3.0      0.3333      4.51704    4.51703
   7.0      0.1429      4.51669    4.51668
   5.0      0.2000      4.51634    4.51633
   3.0      0.3333      4.51599    4.51598
   5.0      0.2000      4.51564    4.51563
   7.0      0.1429      4.51529    4.51528
   6.0      0.1667      4.51494    4.51493
   3.0      0.3333      4.51459    4.51458
   3.0      0.3333      4.51423    4.51422
   5.0      0.2000      4.51388    4.51387
   9.0      0.1111      4.51353    4.51352
   6.0      0.1667      4.51317    4.51316
   4.0      0.2500      4.51281    4.51280
   7.0      0.1429      4.51246    4.51245
   6.0      0.1667      4.51210    4.51209
   4.0      0.2500      4.51174    4.51173
   3.0      0.3333      4.51139    4.51138
   5.0      0.2000      4.51103    4.51102
   6.0      0.1667      4.51067    4.51066
   4.0      0.2500      4.51031    4.51030
   5.0      0.2000      4.50995    4.50994
   3.0      0.3333      4.50958    4.50957
   4.0      0.2500      4.50922    4.50921
   8.0      0.1250      4.50886    4.50885
   7.0      0.1429      4.50849    4.50848
   7.0      0.1429      4.50813    4.50812
   8.0      0.1250      4.50777    4.50776
   6.0      0.1667      4.50740    4.50739
   3.0      0.3333      4.50703    4.50702
   4.0      0.2500      4.50667    4.50666
   8.0      0.1250      4.50630    4.50629
   8.0      0.1250      4.50593    4.50592
   7.0      0.1429      4.50556    4.50555
   8.0      0.1250      4.50519    4.50518
   6.0      0.1667      4.50482    4.50481
   5.0      0.2000      4.50445    4.50444
   7.0      0.1429      4.50408    4.50407
   7.0      0.1429      4.50371    4.50370
   5.0      0.2000      4.50334    4.50333
   7.0      0.1429      4.50296    4.50295
   6.0      0.1667      4.50259    4.50258
   8.0      0.1250      4.50221    4.50220
   7.0      0.1429      4.50184    4.50183
   5.0      0.2000      4.50146    4.50145
   6.0      0.1667      4.50109    4.50108
   7.0      0.1429      4.50071    4.50070
   5.0      0.2000      4.50033    4.50032
   8.0      0.1250      4.49996    4.49995
  10.0      0.1000      4.49958    4.49957
   6.0      0.1667      4.49920    4.49919
   7.0      0.1429      4.49882    4.49881
   4.0      0.2500      4.49844    4.49843
   3.0      0.3333      4.49806    4.49805
   9.0      0.1111      4.49767    4.49766
   4.0      0.2500      4.49729    4.49728
   7.0      0.1429      4.49691    4.49690
   7.0      0.1429      4.49653    4.49652
   5.0      0.2000      4.49614    4.49613
   5.0      0.2000      4.49576    4.49575
   8.0      0.1250      4.49537    4.49536
   6.0      0.1667      4.49499    4.49498
   8.0      0.1250      4.49460    6.52630
   8.0      0.1250      4.49421    6.63598
   6.0      0.1667      4.49382    6.75641
   6.0      0.1667      4.49344    6.88946
   9.0      0.1111      4.49305    7.03669
   7.0      0.1429      4.49266    7.20050
   7.0      0.1429      4.49227    7.38383
   8.0      0.1250      4.49188    7.58956
  13.0      0.0769      4.49149    7.82220
  10.0      0.1000      4.49110    8.08621
  10.0      0.1000      4.49070    8.38806
   8.0      0.1250      4.49031    8.73599
   7.0      0.1429      4.48992    9.13914
   8.0      0.1250      4.48952    9.61126
   8.0      0.1250      4.48913   10.16803
   9.0      0.1111      4.48874   10.83258
  10.0      0.1000      4.48834   11.63859
  12.0      0.0833      4.48794   12.63763
  19.0      0.0526      4.48755   13.93536
  20.0      0.0500      4.48715   15.75514
  18.0      0.0556      4.48675   18.60761
  26.0      0.0385      4.48635   23.57801
  35.0      0.02857     4.48596   32.67610
  43.0      0.02326     4.48556   49.12745
  65.0      0.01538     4.48516   76.91791
  109.0     0.00917     4.48476   119.49626
  183.0     0.00546     4.48436   177.35417
  269.0     0.00372     4.48396   245.12459
  340.0     0.002941    4.48355   310.35608
  398.0     0.002513    4.48315   353.59933
  395.0     0.002532    4.48275   356.81406
  336.0     0.002976    4.48235   318.39499
  277.0     0.00361     4.48194   255.13498
  197.0     0.00508     4.48154   186.79022
  140.0     0.00714     4.48113   127.18594
  98.0      0.01020     4.48073   82.44287
  65.0      0.01538     4.48032   52.77044
  50.0      0.02000     4.47992   35.06239
  34.0      0.02941     4.47951   25.21806
  25.0      0.0400      4.47910   19.90182
  22.0      0.0455      4.47869   16.91920
  22.0      0.0455      4.47829   15.08027
  16.0      0.0625      4.47788   13.81942
  12.0      0.0833      4.47747   12.87949
  16.0      0.0625      4.47706   12.14826
  11.0      0.0909      4.47665   11.56683
  14.0      0.0714      4.47624   11.10038
  11.0      0.0909      4.47583   10.72663
  16.0      0.0625      4.47541   10.42763
  11.0      0.0909      4.47500   10.19126
   8.0      0.1250      4.47459   10.00732
   9.0      0.1111      4.47418    9.86814
  10.0      0.1000      4.47376    9.76820
  12.0      0.0833      4.47335    9.70277
  13.0      0.0769      4.47294    9.66854
   9.0      0.1111      4.47252    9.66281
  10.0      0.1000      4.47211    9.68370
  10.0      0.1000      4.47169    9.72982
  10.0      0.1000      4.47127    9.80044
   4.0      0.2500      4.47086    9.89496
   6.0      0.1667      4.47044   10.01346
   7.0      0.1429      4.47002   10.15648
   8.0      0.1250      4.46960   10.32440
  11.0      0.0909      4.46919    9.44045
  16.0      0.0625      4.46877    9.72326
  14.0      0.0714      4.46835   10.03054
  13.0      0.0769      4.46793   10.36555
  13.0      0.0769      4.46751   10.73082
  13.0      0.0769      4.46709   11.13101
  14.0      0.0714      4.46667   11.56966
  11.0      0.0909      4.46624   12.05244
  10.0      0.1000      4.46582   12.58625
  14.0      0.0714      4.46540   13.17737
  12.0      0.0833      4.46498   13.83637
  15.0      0.0667      4.46455   14.57306
  17.0      0.0588      4.46413   15.40234
  17.0      0.0588      4.46371   16.34319
  18.0      0.0556      4.46328   17.41607
  18.0      0.0556      4.46286   18.65210
  25.0      0.0400      4.46243   20.08448
  25.0      0.0400      4.46201   21.75940
  20.0      0.0500      4.46158   23.73444
  26.0      0.0385      4.46116   26.07155
  31.0      0.03226     4.46073   28.85452
  35.0      0.02857     4.46030   32.16675
  44.0      0.02273     4.45987   36.11081
  46.0      0.02174     4.45945   40.79923
  47.0      0.02128     4.45902   46.33014
  57.0      0.01754     4.45859   52.81998
  53.0      0.01887     4.45816   60.34053
  67.0      0.01493     4.45773   68.95033
  82.0      0.01220     4.45730   78.64891
  96.0      0.01042     4.45687   89.29278
  120.0     0.00833     4.45644   100.61140
  120.0     0.00833     4.45601   112.03459
  136.0     0.00735     4.45558   122.72574
  161.0     0.00621     4.45515   131.56866
  175.0     0.00571     4.45472   137.33212
  175.0     0.00571     4.45428   139.08501
  165.0     0.00606     4.45385   136.51126
  147.0     0.00680     4.45342   130.06920
  126.0     0.00794     4.45298   120.77179
  112.0     0.00893     4.45255   109.85845
  101.0     0.00990     4.45212   98.38760
  83.0      0.01205     4.45168   87.17516
  67.0      0.01493     4.45125   76.69793
  57.0      0.01754     4.45081   67.20077
  60.0      0.01667     4.45038   58.80130
  51.0      0.01961     4.44994   51.47721
  34.0      0.02941     4.44950   45.18504
  42.0      0.02381     4.44907   39.82473
  27.0      0.0370      4.44863   35.28626
  27.0      0.0370      4.44819   31.47108
  30.0      0.03333     4.44776   28.26453
  23.0      0.0435      4.44732   25.57595
  25.0      0.0400      4.44688   23.31379
  24.0      0.0417      4.44644   21.40006
  25.0      0.0400      4.44600   19.77491
  16.0      0.0625      4.44556   18.38143
  16.0      0.0625      4.44512   17.17972
  18.0      0.0556      4.44468   16.13361
  16.0      0.0625      4.44424   15.21477
  16.0      0.0625      4.44380   14.40371
  19.0      0.0526      4.44336   13.68147
  16.0      0.0625      4.44292   13.03612
  13.0      0.0769      4.44248   12.45594
  10.0      0.1000      4.44204   11.93152
  11.0      0.0909      4.44160   11.45682
  13.0      0.0769      4.44116   11.02470
  12.0      0.0833      4.44071   10.63108
  12.0      0.0833      4.44027   10.27113
  14.0      0.0714      4.43983    9.94076
  14.0      0.0714      4.43939    9.63754
  11.0      0.0909      4.43894    9.35798
  11.0      0.0909      4.43850    9.10028
  10.0      0.1000      4.43805    8.86198
   7.0      0.1429      4.43761    8.64096
   5.0      0.2000      4.43717    8.43606
   6.0      0.1667      4.43672    8.24534
   9.0      0.1111      4.43628    8.06793
   9.0      0.1111      4.43583    7.90245
   8.0      0.1250      4.43538    7.74769
   5.0      0.2000      4.43494    7.60306
   6.0      0.1667      4.43449    7.46742
   7.0      0.1429      4.43405    7.34031
   9.0      0.1111      4.43360    7.22091
   8.0      0.1250      4.43315    7.10848
   6.0      0.1667      4.43271    7.00273
   7.0      0.1429      4.43226    6.90292
   8.0      0.1250      4.43181    6.80883
   5.0      0.2000      4.43136    6.71993
   9.0      0.1111      4.43091    6.63574
  10.0      0.1000      4.43047    6.55613
   5.0      0.2000      4.43002    6.48060
   9.0      0.1111      4.42957    6.40903
  10.0      0.1000      4.42912    6.34108
  10.0      0.1000      4.42867    6.27643
   7.0      0.1429      4.42822    6.21501
   7.0      0.1429      4.42777    6.15648
  11.0      0.0909      4.42732    6.10078
   8.0      0.1250      4.42687    6.04768
   7.0      0.1429      4.42642    5.99696
   5.0      0.2000      4.42597    5.94858
  10.0      0.1000      4.42552    5.90230
   7.0      0.1429      4.42507    5.85810
   7.0      0.1429      4.42462    5.81581
   8.0      0.1250      4.42417    5.77527
   5.0      0.2000      4.42371    5.73647
  16.0      0.0625      4.42326    5.69924
   7.0      0.1429      4.42281    5.66356
   7.0      0.1429      4.42236    5.62932
   8.0      0.1250      4.42191    5.59640
   5.0      0.2000      4.42145    5.56480
   5.0      0.2000      4.42100    5.53439
   5.0      0.2000      4.42055    5.50516
   5.0      0.2000      4.42009    5.47704
   7.0      0.1429      4.41964    5.44992
   9.0      0.1111      4.41919    5.42383
   5.0      0.2000      4.41873    5.39865
   6.0      0.1667      4.41828    5.37440
   8.0      0.1250      4.41783    5.35100
   6.0      0.1667      4.41737    5.32839
   5.0      0.2000      4.41692    5.30659
   8.0      0.1250      4.41646    5.28550
   8.0      0.1250      4.41601    5.26514
   5.0      0.2000      4.41555    5.24545
   6.0      0.1667      4.41510    5.22639
   4.0      0.2500      4.41464    5.20796
   4.0      0.2500      4.41419    5.19010
   5.0      0.2000      4.41373    5.17283
   6.0      0.1667      4.41328    5.15610
   4.0      0.2500      4.41282    5.13986
   7.0      0.1429      4.41237    5.12414
   9.0      0.1111      4.41191    5.10888
   5.0      0.2000      4.41146    5.09409
   4.0      0.2500      4.41100    5.07974
   8.0      0.1250      4.41054    4.41053
   8.0      0.1250      4.41009    4.41008
   7.0      0.1429      4.40963    4.40962
   6.0      0.1667      4.40917    4.40916
   5.0      0.2000      4.40872    4.40871
   7.0      0.1429      4.40826    4.40825
   8.0      0.1250      4.40780    4.40779
   9.0      0.1111      4.40734    4.40733
   8.0      0.1250      4.40689    4.40688
   5.0      0.2000      4.40643    4.40642
   5.0      0.2000      4.40597    4.40596
   5.0      0.2000      4.40552    4.40550
   6.0      0.1667      4.40506    4.40505
   5.0      0.2000      4.40460    4.40459
   7.0      0.1429      4.40414    4.40413
   6.0      0.1667      4.40368    4.40367
   5.0      0.2000      4.40323    4.40321
   5.0      0.2000      4.40277    4.40276
   7.0      0.1429      4.40231    4.40230
   8.0      0.1250      4.40185    4.40184
  10.0      0.1000      4.40139    4.40138
   4.0      0.2500      4.40093    4.40092
   3.0      0.3333      4.40048    4.40046
   7.0      0.1429      4.40002    4.40001
   7.0      0.1429      4.39956    4.39955
   4.0      0.2500      4.39910    4.39909
   3.0      0.3333      4.39864    4.39863
   4.0      0.2500      4.39818    4.39817
   8.0      0.1250      4.39772    4.39771
   8.0      0.1250      4.39726    4.39725
   8.0      0.1250      4.39680    4.39679
   8.0      0.1250      4.39634    4.39633
   7.0      0.1429      4.39588    4.39587
   7.0      0.1429      4.39543    4.39542
   2.0      0.500       4.39497    4.39496
   4.0      0.2500      4.39451    4.39450
   6.0      0.1667      4.39405    4.39404
   3.0      0.3333      4.39359    4.39358
   4.0      0.2500      4.39313    4.39312
   6.0      0.1667      4.39267    4.39266
   5.0      0.2000      4.39221    4.39220
   7.0      0.1429      4.39175    4.39174
   6.0      0.1667      4.39129    4.39128
   9.0      0.1111      4.39083    4.39082
   7.0      0.1429      4.39037    4.39036
   7.0      0.1429      4.38991    4.38990
   8.0      0.1250      4.38945    4.38944
   5.0      0.2000      4.38899    4.38898
   6.0      0.1667      4.38853    4.38852
  10.0      0.1000      4.38807    4.38806
  11.0      0.0909      4.38761    4.38760
   6.0      0.1667      4.38715    4.38714
   5.0      0.2000      4.38669    4.38668
   7.0      0.1429      4.38623    4.38622
   6.0      0.1667      4.38577    4.38576
   8.0      0.1250      4.38531    4.38530
   7.0      0.1429      4.38485    4.38484
   6.0      0.1667      4.38439    4.38438
   4.0      0.2500      4.38393    4.38392
   5.0      0.2000      4.38347    4.38346
   7.0      0.1429      4.38301    4.38300
   5.0      0.2000      4.38256    4.38254
   3.0      0.3333      4.38209    4.38208
   5.0      0.2000      4.38164    4.38162
   5.0      0.2000      4.38118    4.38117
   3.0      0.3333      4.38072    4.38070
   8.0      0.1250      4.38026    4.38025
   8.0      0.1250      4.37980    4.37979
   4.0      0.2500      4.37934    4.37933
   5.0      0.2000      4.37888    4.37887
   5.0      0.2000      4.37842    4.37841
   5.0      0.2000      4.37796    4.37795
   6.0      0.1667      4.37750    4.37749
   8.0      0.1250      4.37704    4.37703
   4.0      0.2500      4.37658    4.37657
   4.0      0.2500      4.37612    4.37611
   4.0      0.2500      4.37566    4.37565
   5.0      0.2000      4.37520    4.37519
   4.0      0.2500      4.37474    4.37473
   4.0      0.2500      4.37428    4.37427
   6.0      0.1667      4.37383    4.37382
   3.0      0.3333      4.37337    4.37336
   7.0      0.1429      4.37291    4.37290
  11.0      0.0909      4.37245    4.37244
   4.0      0.2500      4.37199    4.37198
   5.0      0.2000      4.37153    4.37152
   7.0      0.1429      4.37107    4.37106
   8.0      0.1250      4.37061    4.37060
   7.0      0.1429      4.37016    4.37015
   7.0      0.1429      4.36970    4.36969
   4.0      0.2500      4.36924    4.36923
   8.0      0.1250      4.36878    4.36877
   7.0      0.1429      4.36832    4.36831
   4.0      0.2500      4.36787    4.36786
   5.0      0.2000      4.36741    4.36740
   6.0      0.1667      4.36695    4.36694
   5.0      0.2000      4.36649    4.36648
   5.0      0.2000      4.36603    4.36602
   7.0      0.1429      4.36558    4.36557
   7.0      0.1429      4.36512    4.36511
   8.0      0.1250      4.36466    4.36465
   9.0      0.1111      4.36421    4.36420
   7.0      0.1429      4.36375    4.36374
   8.0      0.1250      4.36329    4.36328
   6.0      0.1667      4.36284    4.36282
   5.0      0.2000      4.36238    4.36237
   8.0      0.1250      4.36192    4.36191
   9.0      0.1111      4.36147    4.36145
   8.0      0.1250      4.36101    4.36100
   6.0      0.1667      4.36055    4.36054
   5.0      0.2000      4.36010    4.36009
   6.0      0.1667      4.35964    4.35963
   3.0      0.3333      4.35919    4.35917
   3.0      0.3333      4.35873    4.35872
   3.0      0.3333      4.35827    4.35826
   4.0      0.2500      4.35782    4.35781
   7.0      0.1429      4.35736    4.35735
   8.0      0.1250      4.35691    4.35690
   6.0      0.1667      4.35645    4.35644
   4.0      0.2500      4.35600    4.35599
   6.0      0.1667      4.35555    4.35554
   6.0      0.1667      4.35509    4.35508
   6.0      0.1667      4.35464    4.35463
   7.0      0.1429      4.35418    4.35417
   4.0      0.2500      4.35373    4.35372
   4.0      0.2500      4.35328    4.35326
   5.0      0.2000      4.35282    4.35281
   3.0      0.3333      4.35237    4.35236
   4.0      0.2500      4.35192    4.35191
   7.0      0.1429      4.35146    4.35145
   8.0      0.1250      4.35101    4.35100
   9.0      0.1111      4.35056    4.35055
   4.0      0.2500      4.35011    4.88043
   4.0      0.2500      4.34965    4.91730
   7.0      0.1429      4.34920    4.95824
   5.0      0.2000      4.34875    5.00391
   6.0      0.1667      4.34830    5.05491
   5.0      0.2000      4.34785    5.11225
   5.0      0.2000      4.34740    5.17684
   5.0      0.2000      4.34695    5.25002
   5.0      0.2000      4.34649    5.33347
   5.0      0.2000      4.34604    5.42893
   6.0      0.1667      4.34559    5.53904
  10.0      0.1000      4.34514    5.66659
   7.0      0.1429      4.34469    5.81559
   1.0      1.000       4.34424    5.99125
   4.0      0.2500      4.34379    6.19977
   5.0      0.2000      4.34335    6.45074
   7.0      0.1429      4.34290    6.75717
   9.0      0.1111      4.34245    7.14269
   7.0      0.1429      4.34200    7.65456
  11.0      0.0909      4.34155    8.39258
  12.0      0.0833      4.34110    9.57545
  10.0      0.1000      4.34065   11.62933
  14.0      0.0714      4.34021   15.30001
  23.0      0.0435      4.33976   21.68377
  31.0      0.03226     4.33931   32.00775
  45.0      0.02222     4.33887   47.18871
  69.0      0.01449     4.33842   66.98363
  83.0      0.01205     4.33797   89.36541
  99.0      0.01010     4.33753   110.02766
  129.0     0.00775     4.33708   122.64792
  146.0     0.00685     4.33664   121.91694
  127.0     0.00787     4.33619   108.18233
  98.0      0.01020     4.33575   87.10339
  67.0      0.01493     4.33530   64.80003
  48.0      0.02083     4.33486   45.41684
  40.0      0.02500     4.33441   30.74223
  27.0      0.0370      4.33397   20.87016
  22.0      0.0455      4.33353   14.82279
  16.0      0.0625      4.33308   11.35464
  10.0      0.1000      4.33264    9.41648
   8.0      0.1250      4.33220    8.29293
   6.0      0.1667      4.33175    7.58433
   7.0      0.1429      4.33131    7.08817
  10.0      0.1000      4.33087    6.71087
  11.0      0.0909      4.33043    6.41004
   9.0      0.1111      4.32999    6.16299
   8.0      0.1250      4.32955    5.95730
   8.0      0.1250      4.32911    5.78389
   6.0      0.1667      4.32867    5.63621
   7.0      0.1429      4.32823    5.50971
   7.0      0.1429      4.32779    5.40031
   6.0      0.1667      4.32735    5.30529
   7.0      0.1429      4.32691    5.22216
   7.0      0.1429      4.32647    5.14894
   7.0      0.1429      4.32603    5.08426
   8.0      0.1250      4.32559    5.02671
   5.0      0.2000      4.32516    4.97540
   8.0      0.1250      4.32472    4.92940
   7.0      0.1429      4.32428    4.88796
   4.0      0.2500      4.32384    4.85058
   5.0      0.2000      4.32341    4.81666
   5.0      0.2000      4.32297    4.78586
   5.0      0.2000      4.32254    4.75776
   3.0      0.3333      4.32210    4.32209
   3.0      0.3333      4.32167    4.32165
   6.0      0.1667      4.32123    4.32122
   8.0      0.1250      4.32080    4.32079
   5.0      0.2000      4.32036    4.32035
   6.0      0.1667      4.31993    4.31992
   8.0      0.1250      4.31950    4.31949
   4.0      0.2500      4.31906    4.31905
   8.0      0.1250      4.31863    4.31862
   8.0      0.1250      4.31820    4.31819
   6.0      0.1667      4.31777    4.31776
   7.0      0.1429      4.31734    4.31732
   8.0      0.1250      4.31690    4.31689
   8.0      0.1250      4.31647    4.31646
   8.0      0.1250      4.31604    4.31603
   5.0      0.2000      4.31561    4.31560
   5.0      0.2000      4.31518    4.31517
   5.0      0.2000      4.31475    4.31474
   5.0      0.2000      4.31433    4.31432
   4.0      0.2500      4.31390    4.31389
   5.0      0.2000      4.31347    4.31346
   7.0      0.1429      4.31304    4.31303
   6.0      0.1667      4.31262    4.31260
   5.0      0.2000      4.31219    4.31218
   6.0      0.1667      4.31176    4.31175
   3.0      0.3333      4.31134    4.31133
   3.0      0.3333      4.31091    4.31090
   4.0      0.2500      4.31049    4.31048
   4.0      0.2500      4.31006    4.31005
   3.0      0.3333      4.30964    4.30963
   5.0      0.2000      4.30921    4.30920
   8.0      0.1250      4.30879    4.30878
   8.0      0.1250      4.30837    4.30836
   7.0      0.1429      4.30795    4.30793
   6.0      0.1667      4.30752    4.30751
   6.0      0.1667      4.30710    4.30709
   4.0      0.2500      4.30668    4.30667
   6.0      0.1667      4.30626    4.30625
   7.0      0.1429      4.30584    4.30583
   7.0      0.1429      4.30542    4.30541
   5.0      0.2000      4.30500    4.30499
   4.0      0.2500      4.30458    4.30457
   6.0      0.1667      4.30416    4.30415
   5.0      0.2000      4.30374    4.30373
   5.0      0.2000      4.30333    4.30332
   5.0      0.2000      4.30291    4.30290
   4.0      0.2500      4.30249    4.30248
   3.0      0.3333      4.30208    4.30207
   6.0      0.1667      4.30166    4.30165
   5.0      0.2000      4.30125    4.30124
   2.0      0.500       4.30083    4.30082
   4.0      0.2500      4.30042    4.30041
   3.0      0.3333      4.30000    4.29999
   2.0      0.500       4.29959    4.29958
   5.0      0.2000      4.29918    4.29917
   4.0      0.2500      4.29876    4.29875
   3.0      0.3333      4.29835    4.29834
   7.0      0.1429      4.29794    4.29793
   8.0      0.1250      4.29753    4.29752
   7.0      0.1429      4.29712    4.29711
   3.0      0.3333      4.29671    4.29670
   4.0      0.2500      4.29630    4.29629
   8.0      0.1250      4.29589    4.29588
   3.0      0.3333      4.29548    4.29547
   7.0      0.1429      4.29508    4.29506
   2.0      0.500       4.29467    4.29466
   5.0      0.2000      4.29426    4.29425
   5.0      0.2000      4.29385    4.29384
   5.0      0.2000      4.29345    4.29344
   6.0      0.1667      4.29304    4.29303
   4.0      0.2500      4.29264    4.29263
   4.0      0.2500      4.29223    4.29222
   3.0      0.3333      4.29183    4.29182
   4.0      0.2500      4.29143    4.29142
   3.0      0.3333      4.29102    4.29101
   7.0      0.1429      4.29062    4.29061
   4.0      0.2500      4.29022    4.29021
   5.0      0.2000      4.28982    4.28981
   5.0      0.2000      4.28942    4.28941
   4.0      0.2500      4.28902    4.28901
   6.0      0.1667      4.28862    4.28861
   5.0      0.2000      4.28822    4.28821
   6.0      0.1667      4.28782    4.28781
   3.0      0.3333      4.28742    4.28741
   4.0      0.2500      4.28703    4.28702
   5.0      0.2000      4.28663    4.28662
   6.0      0.1667      4.28623    4.28622
   7.0      0.1429      4.28584    4.28583
   3.0      0.3333      4.28544    4.28543
   2.0      0.500       4.28505    4.28504
   3.0      0.3333      4.28466    4.28464
   4.0      0.2500      4.28426    4.28425
   3.0      0.3333      4.28387    4.28386
   5.0      0.2000      4.28348    4.28347
   6.0      0.1667      4.28309    4.28307
   5.0      0.2000      4.28269    4.28268
   3.0      0.3333      4.28230    4.28229
   6.0      0.1667      4.28191    4.28190
   8.0      0.1250      4.28153    4.28151
   5.0      0.2000      4.28114    4.28113
   5.0      0.2000      4.28075    4.28074
   6.0      0.1667      4.28036    4.28035
   5.0      0.2000      4.27997    4.27996
   6.0      0.1667      4.27959    4.27958
   9.0      0.1111      4.27920    4.27919
   8.0      0.1250      4.27882    4.27881
   5.0      0.2000      4.27843    4.27842
   6.0      0.1667      4.27805    4.27804
   3.0      0.3333      4.27767    4.27766
   5.0      0.2000      4.27728    4.27727
   5.0      0.2000      4.27690    4.27689
   4.0      0.2500      4.27652    4.27651
   3.0      0.3333      4.27614    4.27613
   6.0      0.1667      4.27576    4.27575
   5.0      0.2000      4.27538    4.27537
   7.0      0.1429      4.27500    4.27499
   8.0      0.1250      4.27462    4.27461
   4.0      0.2500      4.27425    4.27424
   5.0      0.2000      4.27387    4.27386
   4.0      0.2500      4.27349    4.27348
   7.0      0.1429      4.27312    4.27311
   4.0      0.2500      4.27274    4.27273
   8.0      0.1250      4.27237    4.27236
   6.0      0.1667      4.27200    4.27198
   1.0      1.000       4.27162    4.27161
   9.0      0.1111      4.27125    4.27124
   6.0      0.1667      4.27088    4.27087
   5.0      0.2000      4.27051    4.27050
   6.0      0.1667      4.27014    4.27013
   7.0      0.1429      4.26977    4.26976
   2.0      0.500       4.26940    4.26939
   2.0      0.500       4.26903    4.26902
   3.0      0.3333      4.26866    4.26865
   3.0      0.3333      4.26830    4.26829
   6.0      0.1667      4.26793    4.26792
   4.0      0.2500      4.26756    4.26755
   5.0      0.2000      4.26720    4.26719
   6.0      0.1667      4.26684    4.26682
   4.0      0.2500      4.26647    4.26646
   4.0      0.2500      4.26611    4.26610
   4.0      0.2500      4.26575    4.26574
   4.0      0.2500      4.26539    4.26538
   4.0      0.2500      4.26503    4.26501
   3.0      0.3333      4.26467    4.26465
   4.0      0.2500      4.26431    4.26430
   4.0      0.2500      4.26395    4.26394
   5.0      0.2000      4.26359    4.26358
   6.0      0.1667      4.26323    4.26322
   4.0      0.2500      4.26288    4.26287
   4.0      0.2500      4.26252    4.26251
   4.0      0.2500      4.26217    4.26215
   3.0      0.3333      4.26181    4.26180
   3.0      0.3333      4.26146    4.26145
   6.0      0.1667      4.26111    4.26109
   6.0      0.1667      4.26075    4.26074
   6.0      0.1667      4.26040    4.26039
   5.0      0.2000      4.26005    4.26004
   2.0      0.500       4.25970    4.25969
   3.0      0.3333      4.25935    4.25934
   6.0      0.1667      4.25900    4.25899
   7.0      0.1429      4.25866    4.25865
   4.0      0.2500      4.25831    4.25830
   8.0      0.1250      4.25796    4.25795
   6.0      0.1667      4.25762    4.25761
   7.0      0.1429      4.25727    4.25726
   4.0      0.2500      4.25693    4.25692
   4.0      0.2500      4.25659    4.25658
   6.0      0.1667      4.25624    4.25623
   5.0      0.2000      4.25590    4.25589
   4.0      0.2500      4.25556    4.25555
   4.0      0.2500      4.25522    4.25521
   3.0      0.3333      4.25488    4.25487
   7.0      0.1429      4.25454    4.25453
   4.0      0.2500      4.25421    4.25420
   4.0      0.2500      4.25387    4.25386
   1.0      1.000       4.25353    4.25352
   4.0      0.2500      4.25320    4.25319
   4.0      0.2500      4.25286    4.25285
   4.0      0.2500      4.25253    4.25252
  10.0      0.1000      4.25220    4.25219
   5.0      0.2000      4.25187    4.25185
   3.0      0.3333      4.25153    4.25152
   3.0      0.3333      4.25120    4.25119
   5.0      0.2000      4.25087    4.25086
   3.0      0.3333      4.25055    4.25053
   6.0      0.1667      4.25022    4.25021
   3.0      0.3333      4.24989    4.24988
   5.0      0.2000      4.24956    4.24955
   6.0      0.1667      4.24924    4.24923
   3.0      0.3333      4.24891    4.24890
   4.0      0.2500      4.24859    4.24858
   7.0      0.1429      4.24827    4.24825
   1.0      1.000       4.24794    4.24793
   4.0      0.2500      4.24762    4.24761
   4.0      0.2500      4.24730    4.24729
   4.0      0.2500      4.24698    4.24697
   6.0      0.1667      4.24666    4.24665
   4.0      0.2500      4.24634    4.24633
   3.0      0.3333      4.24603    4.24602
   5.0      0.2000      4.24571    4.24570
   5.0      0.2000      4.24539    4.24538
   3.0      0.3333      4.24508    4.24507
   4.0      0.2500      4.24477    4.24475
   4.0      0.2500      4.24445    4.24444
   5.0      0.2000      4.24414    4.24413
   6.0      0.1667      4.24383    4.24382
   7.0      0.1429      4.24352    4.24351
   5.0      0.2000      4.24321    4.24320
   3.0      0.3333      4.24290    4.24289
   3.0      0.3333      4.24259    4.24258
   5.0      0.2000      4.24229    4.24227
   6.0      0.1667      4.24198    4.24197
   6.0      0.1667      4.24167    4.24166
   5.0      0.2000      4.24137    4.24136
   6.0      0.1667      4.24107    4.24105
   5.0      0.2000      4.24076    4.24075
   4.0      0.2500      4.24046    4.24045
   3.0      0.3333      4.24016    4.24015
   6.0      0.1667      4.23986    4.23985
   7.0      0.1429      4.23956    4.23955
   8.0      0.1250      4.23926    4.23925
   4.0      0.2500      4.23897    4.23896
   3.0      0.3333      4.23867    4.23866
   5.0      0.2000      4.23837    4.23836
   4.0      0.2500      4.23808    4.23807
   4.0      0.2500      4.23779    4.23777
   6.0      0.1667      4.23749    4.23748
   4.0      0.2500      4.23720    4.23719
   3.0      0.3333      4.23691    4.23690
   4.0      0.2500      4.23662    4.23661
   7.0      0.1429      4.23633    4.23632
   5.0      0.2000      4.23604    4.23603
   2.0      0.500       4.23576    4.23574
   2.0      0.500       4.23547    4.23546
   3.0      0.3333      4.23518    4.23517
   5.0      0.2000      4.23490    4.23489
   5.0      0.2000      4.23462    4.23461
   4.0      0.2500      4.23433    4.23432
   5.0      0.2000      4.23405    4.23404
   3.0      0.3333      4.23377    4.23376
   4.0      0.2500      4.23349    4.23348
   4.0      0.2500      4.23321    4.23320
   2.0      0.500       4.23293    4.23292
   3.0      0.3333      4.23266    4.23265
   9.0      0.1111      4.23238    4.23237
   4.0      0.2500      4.23211    4.23210
   3.0      0.3333      4.23183    4.23182
   6.0      0.1667      4.23156    4.23155
   4.0      0.2500      4.23129    4.23128
   3.0      0.3333      4.23102    4.23101
   6.0      0.1667      4.23075    4.23074
   3.0      0.3333      4.23048    4.23047
   6.0      0.1667      4.23021    4.23020
   3.0      0.3333      4.22994    4.22993
   2.0      0.500       4.22968    4.22966
   4.0      0.2500      4.22941    4.22940
   7.0      0.1429      4.22915    4.22914
   4.0      0.2500      4.22888    4.22887
   4.0      0.2500      4.22862    4.22861
   3.0      0.3333      4.22836    4.22835
   6.0      0.1667      4.22810    4.22809
   5.0      0.2000      4.22784    4.22783
   3.0      0.3333      4.22758    4.22757
   6.0      0.1667      4.22732    4.22731
   4.0      0.2500      4.22707    4.22706
   2.0      0.500       4.22681    4.22680
   3.0      0.3333      4.22656    4.22655
   3.0      0.3333      4.22631    4.22629
   3.0      0.3333      4.22605    4.22604
   4.0      0.2500      4.22580    4.22579
   4.0      0.2500      4.22555    4.22554
   3.0      0.3333      4.22530    4.22529
   5.0      0.2000      4.22505    4.22504
   4.0      0.2500      4.22481    4.22480
   3.0      0.3333      4.22456    4.22455
   4.0      0.2500      4.22432    4.22430
   3.0      0.3333      4.22407    4.22406
   2.0      0.500       4.22383    4.22382
   5.0      0.2000      4.22359    4.22358
   6.0      0.1667      4.22335    4.22333
   7.0      0.1429      4.22311    4.22309
   4.0      0.2500      4.22287    4.22286
   3.0      0.3333      4.22263    4.22262
   3.0      0.3333      4.22239    4.22238
   6.0      0.1667      4.22216    4.22215
   3.0      0.3333      4.22192    4.22191
   4.0      0.2500      4.22169    4.22168
   2.0      0.500       4.22146    4.22145
   6.0      0.1667      4.22123    4.22121
   7.0      0.1429      4.22099    4.22098
   9.0      0.1111      4.22077    4.22075
   5.0      0.2000      4.22054    4.22053
   6.0      0.1667      4.22031    4.22030
   5.0      0.2000      4.22008    4.22007
   7.0      0.1429      4.21986    4.21985
   6.0      0.1667      4.21964    4.21962
   9.0      0.1111      4.21941    4.21940
   3.0      0.3333      4.21919    4.21918
   3.0      0.3333      4.21897    4.21896
   5.0      0.2000      4.21875    4.21874
   1.0      1.000       4.21853    4.21852
   4.0      0.2500      4.21831    4.21830
   3.0      0.3333      4.21810    4.21809
   9.0      0.1111      4.21788    4.21787
   7.0      0.1429      4.21767    4.21766
   5.0      0.2000      4.21746    4.21744
   6.0      0.1667      4.21724    4.21723
   7.0      0.1429      4.21703    4.21702
   4.0      0.2500      4.21682    4.21681
   4.0      0.2500      4.21661    4.21660
   4.0      0.2500      4.21641    4.21640
   3.0      0.3333      4.21620    4.21619
   4.0      0.2500      4.21600    4.21598
   4.0      0.2500      4.21579    4.21578
   3.0      0.3333      4.21559    4.21558
   5.0      0.2000      4.21539    4.21538
   4.0      0.2500      4.21519    4.21518
   6.0      0.1667      4.21499    4.21498
   6.0      0.1667      4.21479    4.21478
   2.0      0.500       4.21459    4.21458
   3.0      0.3333      4.21440    4.21438
   4.0      0.2500      4.21420    4.21419
   2.0      0.500       4.21401    4.21399
   4.0      0.2500      4.21381    4.21380
   4.0      0.2500      4.21362    4.21361
   4.0      0.2500      4.21343    4.21342
   5.0      0.2000      4.21324    4.21323
   3.0      0.3333      4.21305    4.21304
   4.0      0.2500      4.21287    4.21286
   3.0      0.3333      4.21268    4.21267
   3.0      0.3333      4.21250    4.21249
   6.0      0.1667      4.21231    4.21230
   6.0      0.1667      4.21213    4.21212
   5.0      0.2000      4.21195    4.21194
   6.0      0.1667      4.21177    4.21176
   5.0      0.2000      4.21159    4.21158
   7.0      0.1429      4.21141    4.21140
   5.0      0.2000      4.21124    4.21123
   3.0      0.3333      4.21106    4.21105
   3.0      0.3333      4.21089    4.21088
   3.0      0.3333      4.21072    4.21070
   3.0      0.3333      4.21054    4.21053
   2.0      0.500       4.21037    4.21036
   3.0      0.3333      4.21021    4.21019
   3.0      0.3333      4.21004    4.21003
   8.0      0.1250      4.20987    4.20986
   4.0      0.2500      4.20970    4.20969
   5.0      0.2000      4.20954    4.20953
   2.0      0.500       4.20938    4.20937
   5.0      0.2000      4.20922    4.20920
   8.0      0.1250      4.20905    4.20904
   7.0      0.1429      4.20889    4.20888
   7.0      0.1429      4.20874    4.20872
   4.0      0.2500      4.20858    4.20857
   7.0      0.1429      4.20842    4.20841
   4.0      0.2500      4.20827    4.20826
   4.0      0.2500      4.20812    4.20810
   3.0      0.3333      4.20796    4.20795
   6.0      0.1667      4.20781    4.20780
   7.0      0.1429      4.20766    4.20765
   5.0      0.2000      4.20751    4.20750
   5.0      0.2000      4.20737    4.20736
   6.0      0.1667      4.20722    4.20721
   4.0      0.2500      4.20708    4.20706
   4.0      0.2500      4.20693    4.20692
   3.0      0.3333      4.20679    4.20678
   2.0      0.500       4.20665    4.20664
   5.0      0.2000      4.20651    4.20650
   6.0      0.1667      4.20637    4.20636
   5.0      0.2000      4.20623    4.20622
   1.0      1.000       4.20610    4.20609
   2.0      0.500       4.20596    4.20595
   3.0      0.3333      4.20583    4.20582
   2.0      0.500       4.20570    4.20569
   3.0      0.3333      4.20557    4.20555
   5.0      0.2000      4.20544    4.20542
   5.0      0.2000      4.20531    4.20530
   2.0      0.500       4.20518    4.20517
   2.0      0.500       4.20506    4.20504
   5.0      0.2000      4.20493    4.20492
   5.0      0.2000      4.20481    4.20480
   3.0      0.3333      4.20469    4.20467
   3.0      0.3333      4.20457    4.20455
   3.0      0.3333      4.20445    4.20443
   4.0      0.2500      4.20433    4.20432
   4.0      0.2500      4.20421    4.20420
   5.0      0.2000      4.20410    4.20408
   4.0      0.2500      4.20398    4.20397
   6.0      0.1667      4.20387    4.20386
   7.0      0.1429      4.20376    4.20374
   6.0      0.1667      4.20365    4.20363
   6.0      0.1667      4.20354    4.20353
   4.0      0.2500      4.20343    4.20342
   3.0      0.3333      4.20332    4.20331
   3.0      0.3333      4.20322    4.20321
   2.0      0.500       4.20311    4.20310
   4.0      0.2500      4.20301    4.20300
   7.0      0.1429      4.20291    4.20290
   5.0      0.2000      4.20281    4.20280
   7.0      0.1429      4.20271    4.20270
   4.0      0.2500      4.20262    4.20260
   3.0      0.3333      4.20252    4.20251
   6.0      0.1667      4.20243    4.20241
   4.0      0.2500      4.20233    4.20232
   6.0      0.1667      4.20224    4.20223
   4.0      0.2500      4.20215    4.20214
   3.0      0.3333      4.20206    4.20205
   2.0      0.500       4.20197    4.20196
   4.0      0.2500      4.20189    4.20188
   4.0      0.2500      4.20180    4.20179
   4.0      0.2500      4.20172    4.20171
   1.0      1.000       4.20164    4.20163
   4.0      0.2500      4.20156    4.20154
   7.0      0.1429      4.20148    4.20147
   4.0      0.2500      4.20140    4.20139
   2.0      0.500       4.20132    4.20131
   3.0      0.3333      4.20125    4.20123
   4.0      0.2500      4.20117    4.20116
   3.0      0.3333      4.20110    4.20109
   4.0      0.2500      4.20103    4.20102
   5.0      0.2000      4.20096    4.20095
   8.0      0.1250      4.20089    4.20088
   6.0      0.1667      4.20082    4.20081
   4.0      0.2500      4.20076    4.20075
   5.0      0.2000      4.20069    4.20068
   5.0      0.2000      4.20063    4.20062
   2.0      0.500       4.20057    4.20056
   1.0      1.000       4.20051    4.20050
   3.0      0.3333      4.20045    4.20044
   5.0      0.2000      4.20039    4.20038
   4.0      0.2500      4.20034    4.20032
   4.0      0.2500      4.20028    4.20027
   2.0      0.500       4.20023    4.20022
   4.0      0.2500      4.20018    4.20016
   4.0      0.2500      4.20013    4.20011
   5.0      0.2000      4.20008    4.20007
   5.0      0.2000      4.20003    4.20002
   4.0      0.2500      4.19998    4.19997
   5.0      0.2000      4.19994    4.19993
   4.0      0.2500      4.19989    4.19988
   4.0      0.2500      4.19985    4.19984
   4.0      0.2500      4.19981    4.19980
   3.0      0.3333      4.19977    4.19976
   4.0      0.2500      4.19974    4.19972
   5.0      0.2000      4.19970    4.19969
   5.0      0.2000      4.19967    4.19965
   4.0      0.2500      4.19963    4.19962
   3.0      0.3333      4.19960    4.19959
   2.0      0.500       4.19957    4.19956
   4.0      0.2500      4.19954    4.19953
   4.0      0.2500      4.19951    4.19950
   3.0      0.3333      4.19949    4.19948
   3.0      0.3333      4.19946    4.19945
   5.0      0.2000      4.19944    4.19943
   3.0      0.3333      4.19942    4.19941
   6.0      0.1667      4.19940    4.19939
   8.0      0.1250      4.19938    4.19937
   5.0      0.2000      4.19936    4.19935
   6.0      0.1667      4.19935    4.19933
   4.0      0.2500      4.19933    4.19932
   7.0      0.1429      4.19932    4.19931
   6.0      0.1667      4.19931    4.19930
   7.0      0.1429      4.19930    4.19929
   6.0      0.1667      4.19929    4.19928
   8.0      0.1250      4.19928    4.19927
   5.0      0.2000      4.19928    4.19926
   2.0      0.500       4.19927    4.19926
   6.0      0.1667      4.19927    4.19926
   5.0      0.2000      4.19927    4.19926
   3.0      0.3333      4.19927    4.19926
   5.0      0.2000      4.19927    4.19926
   3.0      0.3333      4.19928    4.19926
   3.0      0.3333      4.19928    4.19927
   5.0      0.2000      4.19929    4.19927
   9.0      0.1111      4.19929    4.19928
   4.0      0.2500      4.19930    4.19929
   6.0      0.1667      4.19931    4.19930
   2.0      0.500       4.19933    4.19932
   3.0      0.3333      4.19934    4.19933
   4.0      0.2500      4.19936    4.19935
   4.0      0.2500      4.19937    4.19936
   6.0      0.1667      4.19939    4.19938
   4.0      0.2500      4.19941    4.19940
   5.0      0.2000      4.19943    4.19942
   3.0      0.3333      4.19946    4.19945
   1.0      1.000       4.19948    4.19947
   4.0      0.2500      4.19951    4.19950
   6.0      0.1667      4.19954    4.19952
   4.0      0.2500      4.19956    4.19955
   4.0      0.2500      4.19960    4.19958
   3.0      0.3333      4.19963    4.19962
   3.0      0.3333      4.19966    4.19965
   4.0      0.2500      4.19970    4.19969
   3.0      0.3333      4.19973    4.19972
   4.0      0.2500      4.19977    4.19976
   4.0      0.2500      4.19981    4.19980
   7.0      0.1429      4.19985    4.19984
   8.0      0.1250      4.19990    4.19989
   2.0      0.500       4.19994    4.19993
   4.0      0.2500      4.19999    4.19998
   4.0      0.2500      4.20004    4.20002
   3.0      0.3333      4.20009    4.20007
   6.0      0.1667      4.20014    4.20012
   5.0      0.2000      4.20019    4.20018
   2.0      0.500       4.20024    4.20023
   5.0      0.2000      4.20030    4.20029
   5.0      0.2000      4.20036    4.20034
   3.0      0.3333      4.20041    4.20040
   4.0      0.2500      4.20048    4.20046
   3.0      0.3333      4.20054    4.20053
   5.0      0.2000      4.20060    4.20059
   5.0      0.2000      4.20067    4.20065
   5.0      0.2000      4.20073    4.20072
   7.0      0.1429      4.20080    4.20079
   4.0      0.2500      4.20087    4.20086
   5.0      0.2000      4.20094    4.20093
   7.0      0.1429      4.20101    4.20100
   8.0      0.1250      4.20109    4.20108
   3.0      0.3333      4.20117    4.20115
   4.0      0.2500      4.20124    4.20123
   4.0      0.2500      4.20132    4.20131
   7.0      0.1429      4.20140    4.20139
   7.0      0.1429      4.20149    4.20148
   4.0      0.2500      4.20157    4.20156
   6.0      0.1667      4.20166    4.20165
   3.0      0.3333      4.20175    4.20173
   5.0      0.2000      4.20183    4.20182
   2.0      0.500       4.20193    4.20191
   4.0      0.2500      4.20202    4.20201
   5.0      0.2000      4.20211    4.20210
   4.0      0.2500      4.20221    4.20220
   7.0      0.1429      4.20230    4.20229
   5.0      0.2000      4.20240    4.20239
   4.0      0.2500      4.20250    4.20249
   4.0      0.2500      4.20261    4.20259
   5.0      0.2000      4.20271    4.20270
   3.0      0.3333      4.20282    4.20280
   3.0      0.3333      4.20292    4.20291
   4.0      0.2500      4.20303    4.20302
   3.0      0.3333      4.20314    4.20313
   4.0      0.2500      4.20325    4.20324
   6.0      0.1667      4.20337    4.20336
   4.0      0.2500      4.20348    4.20347
   4.0      0.2500      4.20360    4.20359
   3.0      0.3333      4.20372    4.20371
   4.0      0.2500      4.20384    4.20383
   5.0      0.2000      4.20396    4.20395
   4.0      0.2500      4.20409    4.20407
   2.0      0.500       4.20421    4.20420
   3.0      0.3333      4.20434    4.20433
   5.0      0.2000      4.20447    4.20445
   5.0      0.2000      4.20460    4.20458
   2.0      0.500       4.20473    4.20472
   5.0      0.2000      4.20486    4.20485
   5.0      0.2000      4.20500    4.20499
   3.0      0.3333      4.20513    4.20512
   5.0      0.2000      4.20527    4.20526
   4.0      0.2500      4.20541    4.20540
   4.0      0.2500      4.20556    4.20554
   5.0      0.2000      4.20570    4.20569
   2.0      0.500       4.20585    4.20583
   5.0      0.2000      4.20599    4.20598
   5.0      0.2000      4.20614    4.20613
   5.0      0.2000      4.20629    4.20628
   4.0      0.2500      4.20644    4.20643
   4.0      0.2500      4.20660    4.20659
   2.0      0.500       4.20675    4.20674
   3.0      0.3333      4.20691    4.20690
   4.0      0.2500      4.20707    4.20706
   6.0      0.1667      4.20723    4.20722
   4.0      0.2500      4.20739    4.20738
   3.0      0.3333      4.20756    4.20755
   3.0      0.3333      4.20772    4.20771
   3.0      0.3333      4.20789    4.20788
   6.0      0.1667      4.20806    4.20805
   4.0      0.2500      4.20823    4.20822
   5.0      0.2000      4.20841    4.20839
   5.0      0.2000      4.20858    4.20857
   3.0      0.3333      4.20876    4.20875
   4.0      0.2500      4.20893    4.20892
   5.0      0.2000      4.20911    4.20910
   3.0      0.3333      4.20930    4.20928
   4.0      0.2500      4.20948    4.20947
   4.0      0.2500      4.20966    4.20965
   7.0      0.1429      4.20985    4.20984
   5.0      0.2000      4.21004    4.21003
   4.0      0.2500      4.21023    4.21022
   6.0      0.1667      4.21042    4.21041
   6.0      0.1667      4.21062    4.21060
   3.0      0.3333      4.21081    4.21080
   4.0      0.2500      4.21101    4.21100
   4.0      0.2500      4.21121    4.21120
   6.0      0.1667      4.21141    4.21140
   5.0      0.2000      4.21161    4.21160
   6.0      0.1667      4.21182    4.21180
   1.0      1.000       4.21202    4.21201
   1.0      1.000       4.21223    4.21222
   2.0      0.500       4.21244    4.21243
   3.0      0.3333      4.21265    4.21264
   5.0      0.2000      4.21286    4.21285
   4.0      0.2500      4.21308    4.21307
   4.0      0.2500      4.21330    4.21328
   4.0      0.2500      4.21351    4.21350
   5.0      0.2000      4.21373    4.21372
   6.0      0.1667      4.21396    4.21394
   4.0      0.2500      4.21418    4.21417
   6.0      0.1667      4.21441    4.21439
   5.0      0.2000      4.21463    4.21462
   2.0      0.500       4.21486    4.21485
   2.0      0.500       4.21509    4.21508
   2.0      0.500       4.21533    4.21531
   5.0      0.2000      4.21556    4.21555
   6.0      0.1667      4.21580    4.21579
   5.0      0.2000      4.21604    4.21602
   5.0      0.2000      4.21628    4.21626
   4.0      0.2500      4.21652    4.21651
   2.0      0.500       4.21676    4.21675
   4.0      0.2500      4.21701    4.21700
   4.0      0.2500      4.21725    4.21724
   3.0      0.3333      4.21750    4.21749
   4.0      0.2500      4.21775    4.21774
   4.0      0.2500      4.21801    4.21800
   5.0      0.2000      4.21826    4.21825
   6.0      0.1667      4.21852    4.21851
   4.0      0.2500      4.21878    4.21876
   5.0      0.2000      4.21904    4.21902
   4.0      0.2500      4.21930    4.21929
   4.0      0.2500      4.21956    4.21955
   2.0      0.500       4.21983    4.21982
   4.0      0.2500      4.22010    4.22008
   4.0      0.2500      4.22036    4.22035
   2.0      0.500       4.22064    4.22062
   2.0      0.500       4.22091    4.22090
   2.0      0.500       4.22118    4.22117
   5.0      0.2000      4.22146    4.22145
   4.0      0.2500      4.22174    4.22173
   5.0      0.2000      4.22202    4.22201
   4.0      0.2500      4.22230    4.22229
   7.0      0.1429      4.22258    4.22257
   3.0      0.3333      4.22287    4.22286
   4.0      0.2500      4.22316    4.22315
   4.0      0.2500      4.22345    4.22344
   3.0      0.3333      4.22374    4.22373
   8.0      0.1250      4.22403    4.22402
   6.0      0.1667      4.22433    4.22432
   3.0      0.3333      4.22463    4.22461
   7.0      0.1429      4.22492    4.22491
   4.0      0.2500      4.22522    4.22521
   4.0      0.2500      4.22553    4.22552
   6.0      0.1667      4.22583    4.22582
   4.0      0.2500      4.22614    4.22613
   6.0      0.1667      4.22645    4.22643
   4.0      0.2500      4.22676    4.22675
   6.0      0.1667      4.22707    4.22706
   4.0      0.2500      4.22738    4.22737
   5.0      0.2000      4.22770    4.22769
   3.0      0.3333      4.22802    4.22800
   3.0      0.3333      4.22834    4.22832
   4.0      0.2500      4.22866    4.22865
   7.0      0.1429      4.22898    4.22897
   6.0      0.1667      4.22931    4.22930
   3.0      0.3333      4.22963    4.22962
   5.0      0.2000      4.22996    4.22995
   5.0      0.2000      4.23029    4.23028
   4.0      0.2500      4.23063    4.23062
   4.0      0.2500      4.23096    4.23095
   4.0      0.2500      4.23130    4.23129
   4.0      0.2500      4.23164    4.23163
   3.0      0.3333      4.23198    4.23197
   5.0      0.2000      4.23232    4.23231
   7.0      0.1429      4.23267    4.23265
   6.0      0.1667      4.23301    4.23300
   5.0      0.2000      4.23336    4.23335
   4.0      0.2500      4.23371    4.23370
   3.0      0.3333      4.23406    4.23405
   4.0      0.2500      4.23442    4.23440
   3.0      0.3333      4.23477    4.23476
   4.0      0.2500      4.23513    4.23512
   7.0      0.1429      4.23549    4.23548
   8.0      0.1250      4.23585    4.23584
   8.0      0.1250      4.23622    4.23620
   7.0      0.1429      4.23658    4.23657
   8.0      0.1250      4.23695    4.23694
   8.0      0.1250      4.23732    4.23731
   5.0      0.2000      4.23769    4.23768
   3.0      0.3333      4.23806    4.23805
   3.0      0.3333      4.23844    4.23843
   4.0      0.2500      4.23882    4.23880
   6.0      0.1667      4.23920    4.23918
   8.0      0.1250      4.23958    4.23956
   5.0      0.2000      4.23996    4.23995
   6.0      0.1667      4.24035    4.24033
   3.0      0.3333      4.24073    4.24072
   5.0      0.2000      4.24112    4.24111
   3.0      0.3333      4.24151    4.24150
   4.0      0.2500      4.24191    4.24189
   5.0      0.2000      4.24230    4.24229
   4.0      0.2500      4.24270    4.24269
   3.0      0.3333      4.24310    4.24308
   4.0      0.2500      4.24350    4.24349
   5.0      0.2000      4.24390    4.24389
   2.0      0.500       4.24431    4.24429
   4.0      0.2500      4.24471    4.24470
   4.0      0.2500      4.24512    4.24511
   4.0      0.2500      4.24553    4.24552
   6.0      0.1667      4.24595    4.24593
   3.0      0.3333      4.24636    4.24635
   6.0      0.1667      4.24678    4.24677
   2.0      0.500       4.24720    4.24718
   6.0      0.1667      4.24762    4.24760
   4.0      0.2500      4.24804    4.24803
   3.0      0.3333      4.24846    4.24845
   5.0      0.2000      4.24889    4.24888
   6.0      0.1667      4.24932    4.24931
   4.0      0.2500      4.24975    4.24974
   7.0      0.1429      4.25018    4.25017
   7.0      0.1429      4.25062    4.25061
   4.0      0.2500      4.25106    4.25104
   4.0      0.2500      4.25149    4.25148
   5.0      0.2000      4.25193    4.25192
   3.0      0.3333      4.25238    4.25237
   4.0      0.2500      4.25282    4.25281
   5.0      0.2000      4.25327    4.25326
   6.0      0.1667      4.25372    4.25371
   3.0      0.3333      4.25417    4.25416
   3.0      0.3333      4.25462    4.25461
   5.0      0.2000      4.25508    4.25506
   4.0      0.2500      4.25553    4.25552
   5.0      0.2000      4.25599    4.25598
   5.0      0.2000      4.25645    4.25644
   6.0      0.1667      4.25692    4.25691
   7.0      0.1429      4.25738    4.25737
   5.0      0.2000      4.25785    4.25784
   4.0      0.2500      4.25832    4.25831
   4.0      0.2500      4.25879    4.25878
   6.0      0.1667      4.25926    4.25925
   5.0      0.2000      4.25974    4.25973
   3.0      0.3333      4.26022    4.26020
   4.0      0.2500      4.26070    4.26068
   4.0      0.2500      4.26118    4.26117
   6.0      0.1667      4.26166    4.26165
   8.0      0.1250      4.26215    4.26213
   6.0      0.1667      4.26263    4.26262
   7.0      0.1429      4.26312    4.26311
   5.0      0.2000      4.26362    4.26360
   6.0      0.1667      4.26411    4.26410
   6.0      0.1667      4.26461    4.26459
   5.0      0.2000      4.26510    4.26509
   4.0      0.2500      4.26560    4.26559
   3.0      0.3333      4.26611    4.26609
   3.0      0.3333      4.26661    4.26660
   4.0      0.2500      4.26712    4.26710
   4.0      0.2500      4.26762    4.26761
   5.0      0.2000      4.26813    4.26812
   5.0      0.2000      4.26865    4.26863
   5.0      0.2000      4.26916    4.26915
   3.0      0.3333      4.26968    4.26967
   5.0      0.2000      4.27020    4.27018
   6.0      0.1667      4.27072    4.27071
   2.0      0.500       4.27124    4.27123
   1.0      1.000       4.27177    4.27175
   3.0      0.3333      4.27229    4.27228
   3.0      0.3333      4.27282    4.27281
   3.0      0.3333      4.27335    4.27334
   3.0      0.3333      4.27389    4.27387
   6.0      0.1667      4.27442    4.27441
   5.0      0.2000      4.27496    4.27495
   7.0      0.1429      4.27550    4.27549
   6.0      0.1667      4.27604    4.27603
   4.0      0.2500      4.27658    4.27657
   4.0      0.2500      4.27713    4.27712
   4.0      0.2500      4.27768    4.27767
   7.0      0.1429      4.27823    4.27822
   7.0      0.1429      4.27878    4.27877
   4.0      0.2500      4.27934    4.27932
   3.0      0.3333      4.27989    4.27988
   3.0      0.3333      4.28045    4.28044
   7.0      0.1429      4.28101    4.28100
   5.0      0.2000      4.28157    4.28156
   4.0      0.2500      4.28214    4.28213
   6.0      0.1667      4.28271    4.28269
   6.0      0.1667      4.28328    4.28326
   5.0      0.2000      4.28385    4.28383
   5.0      0.2000      4.28442    4.28441
   5.0      0.2000      4.28500    4.28498
   5.0      0.2000      4.28557    4.28556
   4.0      0.2500      4.28615    4.28614
   4.0      0.2500      4.28674    4.28672
   6.0      0.1667      4.28732    4.28731
   6.0      0.1667      4.28791    4.28789
   4.0      0.2500      4.28849    4.28848
   4.0      0.2500      4.28908    4.28907
   8.0      0.1250      4.28968    4.28967
   7.0      0.1429      4.29027    4.29026
   4.0      0.2500      4.29087    4.29086
   2.0      0.500       4.29147    4.29146
   3.0      0.3333      4.29207    4.29206
   3.0      0.3333      4.29267    4.29266
   3.0      0.3333      4.29328    4.29327
   4.0      0.2500      4.29389    4.29387
   4.0      0.2500      4.29450    4.29448
   3.0      0.3333      4.29511    4.29510
   8.0      0.1250      4.29572    4.29571
   6.0      0.1667      4.29634    4.29633
   5.0      0.2000      4.29696    4.29695
   7.0      0.1429      4.29758    4.29757
   7.0      0.1429      4.29820    4.29819
   6.0      0.1667      4.29883    4.29881
   4.0      0.2500      4.29945    4.29944
   4.0      0.2500      4.30008    4.30007
   6.0      0.1667      4.30071    4.30070
   4.0      0.2500      4.30135    4.30134
   7.0      0.1429      4.30198    4.30197
   4.0      0.2500      4.30262    4.30261
   8.0      0.1250      4.30326    4.30325
   3.0      0.3333      4.30391    4.30389
   4.0      0.2500      4.30455    4.30454
   6.0      0.1667      4.30520    4.30518
   4.0      0.2500      4.30585    4.30583
   6.0      0.1667      4.30650    4.30648
   7.0      0.1429      4.30715    4.30714
   4.0      0.2500      4.30781    4.30779
   6.0      0.1667      4.30846    4.30845
   4.0      0.2500      4.30912    4.30911
   7.0      0.1429      4.30979    4.30977
   5.0      0.2000      4.31045    4.31044
   6.0      0.1667      4.31112    4.31110
   3.0      0.3333      4.31179    4.31177
   3.0      0.3333      4.31246    4.31244
   4.0      0.2500      4.31313    4.31312
   5.0      0.2000      4.31381    4.31379
   4.0      0.2500      4.31448    4.31447
   4.0      0.2500      4.31516    4.31515
   6.0      0.1667      4.31585    4.31583
   5.0      0.2000      4.31653    4.31652
   7.0      0.1429      4.31722    4.31720
   6.0      0.1667      4.31790    4.31789
   4.0      0.2500      4.31860    4.31858
   4.0      0.2500      4.31929    4.31928
   5.0      0.2000      4.31998    4.31997
   4.0      0.2500      4.32068    4.32067
   5.0      0.2000      4.32138    4.32137
   6.0      0.1667      4.32208    4.32207
   7.0      0.1429      4.32279    4.32278
   6.0      0.1667      4.32349    4.32348
   6.0      0.1667      4.32420    4.32419
   4.0      0.2500      4.32491    4.64310
   5.0      0.2000      4.32563    4.64858
   7.0      0.1429      4.32634    4.65417
   8.0      0.1250      4.32706    4.65988
   8.0      0.1250      4.32778    4.66570
   4.0      0.2500      4.32850    4.67164
   3.0      0.3333      4.32923    4.67771
   6.0      0.1667      4.32995    4.68390
   6.0      0.1667      4.33068    4.69023
   4.0      0.2500      4.33141    4.69669
   4.0      0.2500      4.33215    4.70329
   3.0      0.3333      4.33288    4.71004
   4.0      0.2500      4.33362    4.71693
   3.0      0.3333      4.33436    4.72398
   5.0      0.2000      4.33510    4.73119
   9.0      0.1111      4.33585    4.73856
   5.0      0.2000      4.33659    4.74611
   4.0      0.2500      4.33734    4.75382
   4.0      0.2500      4.33809    4.76171
   7.0      0.1429      4.33885    4.76980
   7.0      0.1429      4.33960    4.77808
   5.0      0.2000      4.34036    4.78657
   5.0      0.2000      4.34112    4.79525
   3.0      0.3333      4.34189    4.80415
   4.0      0.2500      4.34265    4.81328
   4.0      0.2500      4.34342    4.82263
   7.0      0.1429      4.34419    4.83223
   8.0      0.1250      4.34496    4.84207
   5.0      0.2000      4.34573    4.85216
   2.0      0.500       4.34651    4.86253
   8.0      0.1250      4.34729    4.87317
   6.0      0.1667      4.34807    4.88410
   6.0      0.1667      4.34885    4.89532
   7.0      0.1429      4.34964    4.90686
   2.0      0.500       4.35043    4.91872
   4.0      0.2500      4.35122    4.93091
   6.0      0.1667      4.35201    4.94345
   6.0      0.1667      4.35280    4.95635
   8.0      0.1250      4.35360    4.96962
   4.0      0.2500      4.35440    4.98330
   4.0      0.2500      4.35520    4.99737
   5.0      0.2000      4.35601    5.01188
   7.0      0.1429      4.35681    5.02682
   6.0      0.1667      4.35762    5.04223
   2.0      0.500       4.35843    5.05813
   4.0      0.2500      4.35924    5.07452
   4.0      0.2500      4.36006    5.09146
   5.0      0.2000      4.36088    5.10892
   7.0      0.1429      4.36170    5.12697
   7.0      0.1429      4.36252    5.14563
   7.0      0.1429      4.36334    5.16490
   9.0      0.1111      4.36417    5.18486
   5.0      0.2000      4.36500    5.20548
   6.0      0.1667      4.36583    5.22683
   6.0      0.1667      4.36666    5.24896
   4.0      0.2500      4.36750    5.27186
   4.0      0.2500      4.36834    5.29563
   4.0      0.2500      4.36918    5.32025
   5.0      0.2000      4.37002    5.34579
   7.0      0.1429      4.37087    5.37234
   6.0      0.1667      4.37172    5.39988
   6.0      0.1667      4.37257    5.42853
   4.0      0.2500      4.37342    5.45828
   4.0      0.2500      4.37427    5.48923
   6.0      0.1667      4.37513    5.52149
   4.0      0.2500      4.37599    5.55504
   4.0      0.2500      4.37685    5.59004
   7.0      0.1429      4.37772    5.62650
   6.0      0.1667      4.37858    5.66454
   6.0      0.1667      4.37945    5.70430
   7.0      0.1429      4.38032    5.74580
   9.0      0.1111      4.38120    5.78922
   5.0      0.2000      4.38207    5.83460
   4.0      0.2500      4.38295    5.88211
   9.0      0.1111      4.38383    5.93194
   6.0      0.1667      4.38471    5.98413
   7.0      0.1429      4.38560    6.03896
   6.0      0.1667      4.38649    6.09646
   8.0      0.1250      4.38737    6.15690
   8.0      0.1250      4.38827    6.22055
   5.0      0.2000      4.38916    6.28749
   5.0      0.2000      4.39006    6.35810
   8.0      0.1250      4.39096    6.43250
   7.0      0.1429      4.39186    6.51104
  10.0      0.1000      4.39276    6.59414
   7.0      0.1429      4.39367    6.68196
   6.0      0.1667      4.39458    6.77506
   6.0      0.1667      4.39549    6.87366
   8.0      0.1250      4.39640    6.97830
   9.0      0.1111      4.39732    7.08963
   6.0      0.1667      4.39824    7.20794
   6.0      0.1667      4.39916    7.33412
   6.0      0.1667      4.40008    7.46855
   7.0      0.1429      4.40101    7.61214
   8.0      0.1250      4.40193    7.76590
   7.0      0.1429      4.40286    7.93041
  12.0      0.0833      4.40380    8.10711
   6.0      0.1667      4.40473    8.29676
   8.0      0.1250      4.40567    8.50088
  10.0      0.1000      4.40661    8.72120
  11.0      0.0909      4.40755    8.95892
   8.0      0.1250      4.40849    9.21647
   9.0      0.1111      4.40944    9.49546
   7.0      0.1429      4.41039    9.79863
   6.0      0.1667      4.41134   10.12923
   6.0      0.1667      4.41229   10.48978
   8.0      0.1250      4.41325   10.88490
  11.0      0.0909      4.41421   11.31807
  11.0      0.0909      4.41517   11.79479
  14.0      0.0714      4.41613   12.32162
  14.0      0.0714      4.41710   12.90423
  16.0      0.0625      4.41807   13.55198
  15.0      0.0667      4.41904   14.27267
  12.0      0.0833      4.42001   15.07780
  16.0      0.0625      4.42099   15.98091
  18.0      0.0556      4.42196   16.99427
  15.0      0.0667      4.42294   18.13666
  14.0      0.0714      4.42393   19.42408
  19.0      0.0526      4.42491   20.87876
  23.0      0.0435      4.42590   22.52602
  27.0      0.0370      4.42689   24.38759
  24.0      0.0417      4.42788   26.49499
  26.0      0.0385      4.42888   28.87123
  34.0      0.02941     4.42987   31.54524
  35.0      0.02857     4.43087   34.54299
  33.0      0.03030     4.43187   37.87066
  38.0      0.02632     4.43288   41.53210
  54.0      0.01852     4.43388   45.48780
  62.0      0.01613     4.43489   49.67000
  54.0      0.01852     4.43591   53.95681
  52.0      0.01923     4.43692   58.14527
  64.0      0.01563     4.43794   61.98508
  69.0      0.01449     4.43895   65.16124
  72.0      0.01389     4.43997   67.37085
  72.0      0.01389     4.44100   68.36937
  78.0      0.01282     4.44202   68.03522
  67.0      0.01493     4.44305   66.40844
  67.0      0.01493     4.44408   63.68162
  57.0      0.01754     4.44512   60.13844
  55.0      0.01818     4.44615   56.08796
  50.0      0.02000     4.44719   51.82639
  49.0      0.02041     4.44823   47.57164
  33.0      0.03030     4.44927   43.49262
  39.0      0.02564     4.45032   39.68196
  35.0      0.02857     4.45137   36.18549
  25.0      0.0400      4.45242   33.02720
  27.0      0.0370      4.45347   30.19404
  31.0      0.03226     4.45453   27.67407
  30.0      0.03333     4.45558   25.43885
  19.0      0.0526      4.45664   23.45871
  19.0      0.0526      4.45771   21.71050
  27.0      0.0370      4.45877   20.16372
  23.0      0.0435      4.45984   18.79746
  15.0      0.0667      4.46091   17.58767
  18.0      0.0556      4.46198   16.51340
  19.0      0.0526      4.46305   15.55960
  15.0      0.0667      4.46413   14.70869
  15.0      0.0667      4.46521   13.94927
  13.0      0.0769      4.46629   13.26869
  12.0      0.0833      4.46738   12.65628
  13.0      0.0769      4.46847   12.10481
  13.0      0.0769      4.46956   11.60559
  12.0      0.0833      4.47065   11.15337
  10.0      0.1000      4.47174   10.74208
  11.0      0.0909      4.47284   10.36658
   8.0      0.1250      4.47394   10.02367
  12.0      0.0833      4.47504    9.70903
  12.0      0.0833      4.47614    9.42033
  12.0      0.0833      4.47725    9.15454
  12.0      0.0833      4.47836    8.90907
  10.0      0.1000      4.47947    8.68244
  11.0      0.0909      4.48059    8.47235
  10.0      0.1000      4.48170    8.27769
   9.0      0.1111      4.48282    8.09682
   9.0      0.1111      4.48394    7.92830
   8.0      0.1250      4.48507    7.77142
   8.0      0.1250      4.48619    7.62483
   6.0      0.1667      4.48732    7.48797
   6.0      0.1667      4.48845    7.35987
   8.0      0.1250      4.48959    7.23969
   7.0      0.1429      4.49072    7.12706
   5.0      0.2000      4.49186    7.02113
   7.0      0.1429      4.49300    6.92162
   9.0      0.1111      4.49415    6.82793
   6.0      0.1667      4.49529    6.73952
   6.0      0.1667      4.49644    6.65620
   6.0      0.1667      4.49759    6.57743
   7.0      0.1429      4.49875    6.50305
   7.0      0.1429      4.49990    6.43267
   4.0      0.2500      4.50106    6.36594
   7.0      0.1429      4.50222    6.30277
   5.0      0.2000      4.50339    6.24277
   7.0      0.1429      4.50455    6.18588
   7.0      0.1429      4.50572    6.13182
   7.0      0.1429      4.50689    6.08036
   6.0      0.1667      4.50807    6.03145
   7.0      0.1429      4.50924    5.98482
   5.0      0.2000      4.51042    5.94045
   5.0      0.2000      4.51160    5.89814
   7.0      0.1429      4.51279    5.85773
   2.0      0.500       4.51397    5.81919
   2.0      0.500       4.51516    5.78234
   7.0      0.1429      4.51635    5.74716
   5.0      0.2000      4.51755    5.71351
   5.0      0.2000      4.51874    5.68128
   2.0      0.500       4.51994    5.65046
   5.0      0.2000      4.52114    5.62091
   4.0      0.2500      4.52235    5.59262
   4.0      0.2500      4.52355    5.56550
   7.0      0.1429      4.52476    5.53945
   3.0      0.3333      4.52597    5.51449
   4.0      0.2500      4.52719    5.49049
   4.0      0.2500      4.52840    5.46747
   6.0      0.1667      4.52962    5.44536
   5.0      0.2000      4.53084    5.42407
   6.0      0.1667      4.53206    5.40363
   5.0      0.2000      4.53329    5.38394
   5.0      0.2000      4.53452    5.36502
   6.0      0.1667      4.53575    5.34680
   5.0      0.2000      4.53698    5.32924
   6.0      0.1667      4.53822    5.31235
   5.0      0.2000      4.53946    5.29605
   5.0      0.2000      4.54070    5.28036
   4.0      0.2500      4.54194    5.26523
   6.0      0.1667      4.54319    5.25062
   8.0      0.1250      4.54444    5.23654
   7.0      0.1429      4.54569    5.22295
   5.0      0.2000      4.54695    5.20984
   5.0      0.2000      4.54820    5.19718
   6.0      0.1667      4.54946    5.18495
   4.0      0.2500      4.55072    5.17314
   5.0      0.2000      4.55199    5.16172
   5.0      0.2000      4.55325    5.15070
   6.0      0.1667      4.55452    5.14005
   6.0      0.1667      4.55579    5.12975
   5.0      0.2000      4.55707    5.11979
   5.0      0.2000      4.55835    5.11015
   5.0      0.2000      4.55962    5.10084
   5.0      0.2000      4.56091    5.09183
   4.0      0.2500      4.56219    5.08311
   6.0      0.1667      4.56348    5.07467
   6.0      0.1667      4.56477    5.06650
   6.0      0.1667      4.56606    5.05860
   5.0      0.2000      4.56735    5.05096
   5.0      0.2000      4.56865    5.04354
   5.0      0.2000      4.56995    5.03637
   4.0      0.2500      4.57125    5.02942
   7.0      0.1429      4.57256    5.02270
   9.0      0.1111      4.57386    5.01618
   2.0      0.500       4.57517    5.00987
   4.0      0.2500      4.57649    5.00376
   6.0      0.1667      4.57780    4.99783
   3.0      0.3333      4.57912    4.99209
   5.0      0.2000      4.58044    4.98653
   4.0      0.2500      4.58176    4.98114
   6.0      0.1667      4.58309    4.97592
   4.0      0.2500      4.58442    4.97086
   6.0      0.1667      4.58574    4.96596
   6.0      0.1667      4.58708    4.96121
   2.0      0.500       4.58841    4.95661
   7.0      0.1429      4.58975    4.95215
   5.0      0.2000      4.59109    4.94782
   6.0      0.1667      4.59243    4.94364
   7.0      0.1429      4.59378    4.93958
   3.0      0.3333      4.59513    4.93564
   6.0      0.1667      4.59648    4.93184
   4.0      0.2500      4.59783    4.92814
   8.0      0.1250      4.59919    4.92457
   7.0      0.1429      4.60054    4.92111
   7.0      0.1429      4.60191    4.60189
   4.0      0.2500      4.60327    4.60326
   4.0      0.2500      4.60464    4.60462
   4.0      0.2500      4.60600    4.60599
   6.0      0.1667      4.60738    4.60736
   3.0      0.3333      4.60875    4.60874
   6.0      0.1667      4.61013    4.61011
   4.0      0.2500      4.61151    4.61149
   5.0      0.2000      4.61289    4.61287
   5.0      0.2000      4.61427    4.61426
   3.0      0.3333      4.61566    4.61564
   5.0      0.2000      4.61705    4.61703
   5.0      0.2000      4.61844    4.61843
   5.0      0.2000      4.61983    4.61982
   6.0      0.1667      4.62123    4.62122
   4.0      0.2500      4.62263    4.62262
   5.0      0.2000      4.62403    4.62402
   4.0      0.2500      4.62544    4.62542
   5.0      0.2000      4.62684    4.62683
   7.0      0.1429      4.62825    4.62824
   5.0      0.2000      4.62966    4.62965
   5.0      0.2000      4.63108    4.63107
   5.0      0.2000      4.63250    4.63249
   4.0      0.2500      4.63392    4.63390
   5.0      0.2000      4.63534    4.63533
   7.0      0.1429      4.63677    4.63675
   5.0      0.2000      4.63819    4.63818
   4.0      0.2500      4.63962    4.63961
   7.0      0.1429      4.64106    4.64104
   6.0      0.1667      4.64249    4.64248
   5.0      0.2000      4.64393    4.64392
   5.0      0.2000      4.64537    4.64536
   3.0      0.3333      4.64682    4.64680
   6.0      0.1667      4.64826    4.64825
   4.0      0.2500      4.64971    4.64970
   4.0      0.2500      4.65116    4.65115
   4.0      0.2500      4.65261    4.65260
   2.0      0.500       4.65407    4.65406
   4.0      0.2500      4.65553    4.65552
   6.0      0.1667      4.65699    4.65698
   8.0      0.1250      4.65846    4.65844
   7.0      0.1429      4.65992    4.65991
   5.0      0.2000      4.66139    4.66138
   8.0      0.1250      4.66286    4.66285
   6.0      0.1667      4.66434    4.66432
   4.0      0.2500      4.66582    4.66580
   9.0      0.1111      4.66729    4.66728
   3.0      0.3333      4.66878    4.66877
   2.0      0.500       4.67026    4.67025
   5.0      0.2000      4.67175    4.67174
   6.0      0.1667      4.67324    4.67323
   5.0      0.2000      4.67473    4.67472
   6.0      0.1667      4.67623    4.67622
   7.0      0.1429      4.67773    4.67771
   7.0      0.1429      4.67923    4.67921
   7.0      0.1429      4.68073    4.68072
   6.0      0.1667      4.68224    4.68222
   6.0      0.1667      4.68374    4.68373
   6.0      0.1667      4.68525    4.68524
   4.0      0.2500      4.68677    4.68675
   3.0      0.3333      4.68828    4.68827
   4.0      0.2500      4.68980    4.68979
   7.0      0.1429      4.69132    4.69131
   4.0      0.2500      4.69285    4.69284
   6.0      0.1667      4.69437    4.69436
   7.0      0.1429      4.69590    4.69589
   6.0      0.1667      4.69744    4.69742
   4.0      0.2500      4.69897    4.69896
   4.0      0.2500      4.70051    4.70049
   4.0      0.2500      4.70205    4.70203
   6.0      0.1667      4.70359    4.70358
   7.0      0.1429      4.70513    4.70512
   6.0      0.1667      4.70668    4.70667
   7.0      0.1429      4.70823    4.70822
   6.0      0.1667      4.70978    4.70977
   5.0      0.2000      4.71134    4.71133
   7.0      0.1429      4.71290    4.71288
   8.0      0.1250      4.71446    4.71445
   5.0      0.2000      4.71602    4.71601
   3.0      0.3333      4.71759    4.71757
   5.0      0.2000      4.71916    4.71914
   5.0      0.2000      4.72073    4.72071
   7.0      0.1429      4.72230    4.72229
   7.0      0.1429      4.72388    4.72386
   8.0      0.1250      4.72546    4.72544
   7.0      0.1429      4.72704    4.72703
   5.0      0.2000      4.72862    4.72861
   3.0      0.3333      4.73021    4.73020
   5.0      0.2000      4.73180    4.73179
   6.0      0.1667      4.73339    4.73338
   5.0      0.2000      4.73499    4.73497
   5.0      0.2000      4.73658    4.73657
   4.0      0.2500      4.73818    4.73817
   3.0      0.3333      4.73978    4.73977
   3.0      0.3333      4.74139    4.74138
   4.0      0.2500      4.74300    4.74299
   4.0      0.2500      4.74461    4.74460
   7.0      0.1429      4.74622    4.74621
   7.0      0.1429      4.74784    4.74782
   6.0      0.1667      4.74945    4.74944
   9.0      0.1111      4.75108    4.75106
   3.0      0.3333      4.75270    4.75269
   6.0      0.1667      4.75433    4.75431
   6.0      0.1667      4.75596    4.75594
   4.0      0.2500      4.75759    4.75757
   5.0      0.2000      4.75922    4.75921
   6.0      0.1667      4.76086    4.76085
   7.0      0.1429      4.76250    4.76249
   7.0      0.1429      4.76414    4.76413
   6.0      0.1667      4.76578    4.76577
   7.0      0.1429      4.76743    4.76742
   6.0      0.1667      4.76908    4.76907
   7.0      0.1429      4.77073    4.77072
   3.0      0.3333      4.77239    4.77238
   4.0      0.2500      4.77405    4.77403
   8.0      0.1250      4.77571    4.77570
   6.0      0.1667      4.77737    4.77736
   7.0      0.1429      4.77904    4.77902
   8.0      0.1250      4.78070    4.78069
   6.0      0.1667      4.78237    4.78236
   3.0      0.3333      4.78405    4.78404
   4.0      0.2500      4.78573    4.78571
   7.0      0.1429      4.78741    4.78739
   6.0      0.1667      4.78909    4.78907
   5.0      0.2000      4.79077    4.79076
   5.0      0.2000      4.79246    4.79245
   4.0      0.2500      4.79415    4.79413
   5.0      0.2000      4.79584    4.79583
   3.0      0.3333      4.79753    4.79752
   4.0      0.2500      4.79923    4.79922
   7.0      0.1429      4.80093    4.80092
   5.0      0.2000      4.80263    4.80262
   3.0      0.3333      4.80434    4.80433
   4.0      0.2500      4.80605    4.80604
   4.0      0.2500      4.80776    4.80774
   5.0      0.2000      4.80947    4.80946
   5.0      0.2000      4.81119    4.81117
   6.0      0.1667      4.81291    4.81289
   7.0      0.1429      4.81463    4.81462
   7.0      0.1429      4.81635    4.81634
   6.0      0.1667      4.81808    4.81807
   6.0      0.1667      4.81981    4.81980
   7.0      0.1429      4.82154    4.82153
   7.0      0.1429      4.82327    4.82326
   6.0      0.1667      4.82501    4.82500
   7.0      0.1429      4.82675    4.82674
   9.0      0.1111      4.82849    4.82848
   6.0      0.1667      4.83024    4.83023
   5.0      0.2000      4.83199    4.83197
   7.0      0.1429      4.83374    4.83372
   6.0      0.1667      4.83549    4.83548
   6.0      0.1667      4.83725    4.83723
   3.0      0.3333      4.83901    4.83899
   4.0      0.2500      4.84077    4.84075
   3.0      0.3333      4.84253    4.84252
   4.0      0.2500      4.84430    4.84428
   6.0      0.1667      4.84606    4.84605
   6.0      0.1667      4.84784    4.84782
   6.0      0.1667      4.84961    4.84960
   3.0      0.3333      4.85139    4.85137
   4.0      0.2500      4.85317    4.85315
   7.0      0.1429      4.85495    4.85494
   8.0      0.1250      4.85673    4.85672
   3.0      0.3333      4.85852    4.85851
   4.0      0.2500      4.86031    4.86030
   3.0      0.3333      4.86210    4.86209
   7.0      0.1429      4.86390    4.86389
   3.0      0.3333      4.86570    4.86569
   4.0      0.2500      4.86750    4.86749
   4.0      0.2500      4.86930    4.86929
   4.0      0.2500      4.87111    4.87110
   7.0      0.1429      4.87292    4.87290
   4.0      0.2500      4.87473    4.87472
   8.0      0.1250      4.87654    4.87653
   8.0      0.1250      4.87836    4.87835
   7.0      0.1429      4.88018    4.88017
   6.0      0.1667      4.88200    4.88199
   6.0      0.1667      4.88383    4.88381
   5.0      0.2000      4.88565    4.88564
   4.0      0.2500      4.88748    4.88747
   5.0      0.2000      4.88932    4.88930
   3.0      0.3333      4.89115    4.89114
   4.0      0.2500      4.89299    4.89298
   6.0      0.1667      4.89483    4.89482
   7.0      0.1429      4.89667    4.89666
   6.0      0.1667      4.89852    4.89851
   5.0      0.2000      4.90037    4.90036
   5.0      0.2000      4.90222    4.90221
   6.0      0.1667      4.90407    4.90406
   7.0      0.1429      4.90593    4.90592
   5.0      0.2000      4.90779    4.90778
   5.0      0.2000      4.90965    4.90964
   6.0      0.1667      4.91152    4.91151
   5.0      0.2000      4.91338    4.91337
   6.0      0.1667      4.91525    4.91524
   5.0      0.2000      4.91713    4.91711
   5.0      0.2000      4.91900    4.91899
   6.0      0.1667      4.92088    4.92087
   9.0      0.1111      4.92276    4.92275
   7.0      0.1429      4.92464    4.92463
   5.0      0.2000      4.92653    4.92652
   4.0      0.2500      4.92842    4.92840
   5.0      0.2000      4.93031    4.93030
   6.0      0.1667      4.93220    4.93219
   8.0      0.1250      4.93410    4.93409
   5.0      0.2000      4.93600    4.93599
   5.0      0.2000      4.93790    4.93789
   7.0      0.1429      4.93981    4.93979
   7.0      0.1429      4.94171    4.94170
   4.0      0.2500      4.94362    4.94361
   8.0      0.1250      4.94554    4.94552
   5.0      0.2000      4.94745    4.94744
   7.0      0.1429      4.94937    4.94936
   7.0      0.1429      4.95129    4.95128
   5.0      0.2000      4.95321    4.95320
   8.0      0.1250      4.95514    4.95513
   7.0      0.1429      4.95707    4.95705
   7.0      0.1429      4.95900    4.95899
   3.0      0.3333      4.96093    4.96092
   3.0      0.3333      4.96287    4.96286
   6.0      0.1667      4.96481    5.52609
   3.0      0.3333      4.96675    5.55755
   4.0      0.2500      4.96869    5.59143
   8.0      0.1250      4.97064    5.62792
   4.0      0.2500      4.97259    5.66736
   6.0      0.1667      4.97454    5.71012
   9.0      0.1111      4.97650    5.75652
   9.0      0.1111      4.97846    5.80710
   9.0      0.1111      4.98042    5.86229
   4.0      0.2500      4.98238    5.92273
   4.0      0.2500      4.98435    5.98922
   6.0      0.1667      4.98631    6.06245
   5.0      0.2000      4.98829    6.14357
  10.0      0.1000      4.99026    6.23355
   9.0      0.1111      4.99224    6.33388
   6.0      0.1667      4.99422    6.44636
   6.0      0.1667      4.99620    6.57275
   7.0      0.1429      4.99818    6.71578
   8.0      0.1250      5.00017    6.87814
   8.0      0.1250      5.00216    7.06368
   8.0      0.1250      5.00415    7.27733
  10.0      0.1000      5.00615    7.52459
  10.0      0.1000      5.00814    7.81407
  13.0      0.0769      5.01014    8.15661
  15.0      0.0667      5.01215    8.57048
  13.0      0.0769      5.01415    9.08698
  12.0      0.0833      5.01616    9.76003
  11.0      0.0909      5.01817   10.69107
  11.0      0.0909      5.02019   12.05215
  17.0      0.0588      5.02220   14.12798
  24.0      0.0417      5.02422   17.34433
  30.0      0.03333     5.02624   22.24794
  35.0      0.02857     5.02827   29.46931
  46.0      0.02174     5.03029   39.52242
  58.0      0.01724     5.03232   52.63029
  72.0      0.01389     5.03436   68.45461
  87.0      0.01149     5.03639   85.77132
  103.0     0.00971     5.03843   102.36629
  121.0     0.00826     5.04047   114.84599
  138.0     0.00725     5.04251   119.62443
  129.0     0.00775     5.04456   114.99735
  106.0     0.00943     5.04661   102.61953
  96.0      0.01042     5.04866   86.06570
  83.0      0.01205     5.05071   68.74400
  57.0      0.01754     5.05277   52.90405
  42.0      0.02381     5.05483   39.73500
  38.0      0.02632     5.05689   29.63701
  33.0      0.03030     5.05895   22.37741
  26.0      0.0385      5.06102   17.44543
  29.0      0.03448     5.06309   14.21345
  18.0      0.0556      5.06516   12.12408
  14.0      0.0714      5.06724   10.75812
  11.0      0.0909      5.06932    9.82582
  10.0      0.1000      5.07140    9.15364
  15.0      0.0667      5.07348    8.63974
  12.0      0.0833      5.07557    8.22808
   8.0      0.1250      5.07765    7.88864
   8.0      0.1250      5.07975    7.60248
   9.0      0.1111      5.08184    7.35870
   8.0      0.1250      5.08393    7.14887
   6.0      0.1667      5.08603    6.96678
   9.0      0.1111      5.08813    6.80817
   4.0      0.2500      5.09024    6.66894
   6.0      0.1667      5.09235    6.54639
   9.0      0.1111      5.09445    6.43791
   7.0      0.1429      5.09657    6.34137
   5.0      0.2000      5.09868    6.25532
   5.0      0.2000      5.10080    6.17816
   8.0      0.1250      5.10292    6.10890
   3.0      0.3333      5.10504    6.04646
   7.0      0.1429      5.10717    5.98994
   8.0      0.1250      5.10930    5.93877
   6.0      0.1667      5.11143    5.89220
   7.0      0.1429      5.11356    5.84983
   8.0      0.1250      5.11570    5.81114
   9.0      0.1111      5.11784    5.77570
   9.0      0.1111      5.11998    5.74325
   9.0      0.1111      5.12212    5.71342
   7.0      0.1429      5.12427    5.68601
   7.0      0.1429      5.12642    5.66076
   8.0      0.1250      5.12857    5.63743
   9.0      0.1111      5.13072    5.61591
   6.0      0.1667      5.13288    5.59597
   5.0      0.2000      5.13504    5.13503
   5.0      0.2000      5.13720    5.13719
   7.0      0.1429      5.13937    5.13936
   6.0      0.1667      5.14154    5.14153
   6.0      0.1667      5.14371    5.14370
   9.0      0.1111      5.14588    5.14587
   8.0      0.1250      5.14806    5.14804
   7.0      0.1429      5.15024    5.15022
   7.0      0.1429      5.15242    5.15240
   6.0      0.1667      5.15460    5.15459
   5.0      0.2000      5.15679    5.15678
   3.0      0.3333      5.15898    5.15896
   3.0      0.3333      5.16117    5.16116
   3.0      0.3333      5.16336    5.16335
   6.0      0.1667      5.16556    5.16555
   4.0      0.2500      5.16776    5.16775
   5.0      0.2000      5.16996    5.16995
   5.0      0.2000      5.17217    5.17216
   4.0      0.2500      5.17438    5.17436
   6.0      0.1667      5.17659    5.17658
   7.0      0.1429      5.17880    5.17879
   5.0      0.2000      5.18101    5.18100
   7.0      0.1429      5.18323    5.18322
   7.0      0.1429      5.18545    5.18544
   4.0      0.2500      5.18768    5.18767
   5.0      0.2000      5.18990    5.18989
   8.0      0.1250      5.19213    5.19212
   6.0      0.1667      5.19437    5.19435
   7.0      0.1429      5.19660    5.19659
   9.0      0.1111      5.19884    5.19882
   6.0      0.1667      5.20108    5.20106
   6.0      0.1667      5.20332    5.20330
   8.0      0.1250      5.20556    5.20555
   8.0      0.1250      5.20781    5.20780
   8.0      0.1250      5.21006    5.21005
   8.0      0.1250      5.21231    5.21230
  10.0      0.1000      5.21457    5.21455
   7.0      0.1429      5.21683    5.21681
   3.0      0.3333      5.21909    5.21907
   6.0      0.1667      5.22135    5.22134
   6.0      0.1667      5.22362    5.22360
   5.0      0.2000      5.22588    5.22587
   4.0      0.2500      5.22816    5.22814
   6.0      0.1667      5.23043    5.23041
   4.0      0.2500      5.23271    5.23269
   6.0      0.1667      5.23498    5.23497
   5.0      0.2000      5.23727    5.23725
   6.0      0.1667      5.23955    5.23954
   4.0      0.2500      5.24184    5.24182
   6.0      0.1667      5.24413    5.24411
   7.0      0.1429      5.24642    5.24641
   6.0      0.1667      5.24871    5.24870
   2.0      0.500       5.25101    5.25100
   4.0      0.2500      5.25331    5.25330
   6.0      0.1667      5.25562    5.25560
   3.0      0.3333      5.25792    5.25791
   3.0      0.3333      5.26023    5.26021
   5.0      0.2000      5.26254    5.26253
   6.0      0.1667      5.26485    5.26484
   7.0      0.1429      5.26717    5.26716
   5.0      0.2000      5.26949    5.26947
   4.0      0.2500      5.27181    5.27179
   5.0      0.2000      5.27413    5.27412
   6.0      0.1667      5.27646    5.27644
   7.0      0.1429      5.27879    5.27878
   6.0      0.1667      5.28112    5.28111
   7.0      0.1429      5.28345    5.28344
   6.0      0.1667      5.28579    5.28578
   6.0      0.1667      5.28813    5.28812
   6.0      0.1667      5.29047    5.29046
   7.0      0.1429      5.29282    5.29280
   8.0      0.1250      5.29516    5.29515
   9.0      0.1111      5.29751    5.29750
   9.0      0.1111      5.29987    5.29985
   9.0      0.1111      5.30222    5.30221
   6.0      0.1667      5.30458    5.30457
   6.0      0.1667      5.30694    5.30693
   7.0      0.1429      5.30930    5.30929
   6.0      0.1667      5.31167    5.31166
   8.0      0.1250      5.31404    5.31403
   7.0      0.1429      5.31641    5.31640
   7.0      0.1429      5.31878    5.31877
   6.0      0.1667      5.32116    5.32115
   7.0      0.1429      5.32354    5.32352
   4.0      0.2500      5.32592    5.32591
   7.0      0.1429      5.32830    5.32829
   8.0      0.1250      5.33069    5.33068
   4.0      0.2500      5.33308    5.33307
   2.0      0.500       5.33547    5.33546
   7.0      0.1429      5.33787    5.33785
   9.0      0.1111      5.34026    5.34025
   8.0      0.1250      5.34266    5.34265
   3.0      0.3333      5.34506    5.34505
   7.0      0.1429      5.34747    5.34746
   7.0      0.1429      5.34988    5.34986
   6.0      0.1667      5.35229    5.35227
   5.0      0.2000      5.35470    5.35469
   9.0      0.1111      5.35712    5.35710
   3.0      0.3333      5.35953    5.35952
   3.0      0.3333      5.36196    5.36194
   5.0      0.2000      5.36438    5.36436
   7.0      0.1429      5.36680    5.36679
   4.0      0.2500      5.36923    5.36922
   3.0      0.3333      5.37166    5.37165
   4.0      0.2500      5.37410    5.37408
   4.0      0.2500      5.37653    5.37652
   5.0      0.2000      5.37897    5.37896
   8.0      0.1250      5.38141    5.38140
  11.0      0.0909      5.38386    5.38384
   7.0      0.1429      5.38630    5.38629
   8.0      0.1250      5.38875    5.38874
   6.0      0.1667      5.39120    5.39119
   4.0      0.2500      5.39366    5.39365
   6.0      0.1667      5.39611    5.39610
   8.0      0.1250      5.39858    5.39856
   5.0      0.2000      5.40104    5.40102
   5.0      0.2000      5.40350    5.40349
   5.0      0.2000      5.40597    5.40596
   7.0      0.1429      5.40844    5.40843
   5.0      0.2000      5.41091    5.41090
   4.0      0.2500      5.41339    5.41337
   3.0      0.3333      5.41586    5.41585
   4.0      0.2500      5.41834    5.41833
   4.0      0.2500      5.42083    5.42081
   5.0      0.2000      5.42331    5.42330
   7.0      0.1429      5.42580    5.42579
   9.0      0.1111      5.42829    5.42828
   6.0      0.1667      5.43079    5.43077
   4.0      0.2500      5.43328    5.43327
   3.0      0.3333      5.43578    5.43577
   6.0      0.1667      5.43828    5.43827
   8.0      0.1250      5.44078    5.44077
   8.0      0.1250      5.44329    5.44328
   5.0      0.2000      5.44580    5.44578
   6.0      0.1667      5.44831    5.44830
   5.0      0.2000      5.45082    5.45081
   6.0      0.1667      5.45334    5.45333
   5.0      0.2000      5.45586    5.45585
   4.0      0.2500      5.45838    5.45837
   6.0      0.1667      5.46091    5.46089
   6.0      0.1667      5.46343    5.46342
   5.0      0.2000      5.46596    5.46595
   7.0      0.1429      5.46849    5.46848
   7.0      0.1429      5.47103    5.47101
   8.0      0.1250      5.47356    5.47355
   7.0      0.1429      5.47610    5.47609
   3.0      0.3333      5.47864    5.47863
   3.0      0.3333      5.48119    5.48118
   6.0      0.1667      5.48374    5.48372
   4.0      0.2500      5.48629    5.48627
   5.0      0.2000      5.48884    5.48883
   4.0      0.2500      5.49139    5.49138
   6.0      0.1667      5.49395    5.49394
   8.0      0.1250      5.49651    5.49650
   6.0      0.1667      5.49907    5.49906
   7.0      0.1429      5.50164    5.50163
   6.0      0.1667      5.50420    5.50419
   9.0      0.1111      5.50678    5.50676
   6.0      0.1667      5.50935    5.50933
   9.0      0.1111      5.51193    5.51191
   7.0      0.1429      5.51450    5.51449
   6.0      0.1667      5.51708    5.51707
   8.0      0.1250      5.51967    5.51965
   7.0      0.1429      5.52225    5.52224
   6.0      0.1667      5.52484    5.52483
   6.0      0.1667      5.52743    5.52742
   6.0      0.1667      5.53002    5.53001
   7.0      0.1429      5.53262    5.53261
   6.0      0.1667      5.53522    5.53520
   6.0      0.1667      5.53782    5.53781
   3.0      0.3333      5.54042    5.54041
   4.0      0.2500      5.54303    5.54301
   6.0      0.1667      5.54563    5.54562
   5.0      0.2000      5.54825    5.54823
   9.0      0.1111      5.55086    5.55085
   8.0      0.1250      5.55348    5.55346
   7.0      0.1429      5.55609    5.55608
   7.0      0.1429      5.55872    5.55870
   7.0      0.1429      5.56134    5.56133
   7.0      0.1429      5.56397    5.56395
   9.0      0.1111      5.56659    5.56658
   7.0      0.1429      5.56922    5.56921
   3.0      0.3333      5.57186    5.57185
   5.0      0.2000      5.57449    5.57448
   8.0      0.1250      5.57714    5.57712
   6.0      0.1667      5.57977    5.57976
   6.0      0.1667      5.58242    5.58240
   5.0      0.2000      5.58507    5.58505
   8.0      0.1250      5.58771    5.58770
   7.0      0.1429      5.59037    5.59035
   8.0      0.1250      5.59302    5.59301
   8.0      0.1250      5.59567    5.59566
   4.0      0.2500      5.59834    5.59832
   6.0      0.1667      5.60100    5.60098
   6.0      0.1667      5.60366    5.60365
   5.0      0.2000      5.60633    5.60631
   7.0      0.1429      5.60899    5.60898
   6.0      0.1667      5.61167    5.61165
   5.0      0.2000      5.61434    5.61433
   7.0      0.1429      5.61702    5.61701
   9.0      0.1111      5.61970    5.61968
   7.0      0.1429      5.62238    5.62236
   8.0      0.1250      5.62506    5.62505
   3.0      0.3333      5.62775    5.62773
   6.0      0.1667      5.63044    5.63043
   8.0      0.1250      5.63313    5.63312
  12.0      0.0833      5.63582    5.63581
   8.0      0.1250      5.63852    5.63851
   4.0      0.2500      5.64122    5.64120
   8.0      0.1250      5.64392    5.64391
   3.0      0.3333      5.64662    5.64661
   7.0      0.1429      5.64933    5.64932
   7.0      0.1429      5.65204    5.65203
   2.0      0.500       5.65475    5.65474
   4.0      0.2500      5.65747    5.65745
   6.0      0.1667      5.66018    5.66017
   8.0      0.1250      5.66290    5.66289
   7.0      0.1429      5.66562    5.66561
   4.0      0.2500      5.66835    5.66833
   7.0      0.1429      5.67107    5.67106
   9.0      0.1111      5.67380    5.67379
  11.0      0.0909      5.67653    5.67652
   7.0      0.1429      5.67927    5.67926
   9.0      0.1111      5.68200    5.68199
   8.0      0.1250      5.68474    5.68473
   6.0      0.1667      5.68748    5.68747
   7.0      0.1429      5.69023    5.69021
   6.0      0.1667      5.69297    5.69296
   5.0      0.2000      5.69572    5.69571
   5.0      0.2000      5.69848    5.69846
   8.0      0.1250      5.70123    5.70121
   8.0      0.1250      5.70398    5.70397
   7.0      0.1429      5.70674    5.70673
   7.0      0.1429      5.70950    5.70949
   6.0      0.1667      5.71227    5.71225
   4.0      0.2500      5.71503    5.71502
   6.0      0.1667      5.71780    5.71779
   7.0      0.1429      5.72057    5.72056
   7.0      0.1429      5.72334    5.72333
   9.0      0.1111      5.72612    5.72611
   8.0      0.1250      5.72890    5.72889
   5.0      0.2000      5.73168    5.73167
   6.0      0.1667      5.73446    5.73445
   8.0      0.1250      5.73725    5.73724
   7.0      0.1429      5.74004    5.74003
   8.0      0.1250      5.74283    5.74281
   7.0      0.1429      5.74562    5.74561
   9.0      0.1111      5.74842    5.74840
   6.0      0.1667      5.75121    5.75120
   4.0      0.2500      5.75402    5.75400
   4.0      0.2500      5.75682    5.75680
   9.0      0.1111      5.75962    5.75961
   8.0      0.1250      5.76243    5.76242
   6.0      0.1667      5.76524    5.76523
   6.0      0.1667      5.76805    5.76804
   7.0      0.1429      5.77087    5.77085
   4.0      0.2500      5.77368    5.77367
   5.0      0.2000      5.77651    5.77649
   6.0      0.1667      5.77933    5.77931
   8.0      0.1250      5.78215    5.78214
   9.0      0.1111      5.78498    5.78497
   9.0      0.1111      5.78781    5.78779
   8.0      0.1250      5.79064    5.79063
   5.0      0.2000      5.79347    5.79346
   5.0      0.2000      5.79631    5.79630
   8.0      0.1250      5.79915    5.79914
   7.0      0.1429      5.80199    5.80198
   4.0      0.2500      5.80484    5.80482
   9.0      0.1111      5.80768    5.80767
   7.0      0.1429      5.81053    5.81052
   8.0      0.1250      5.81338    5.81337
   6.0      0.1667      5.81624    5.81622
   9.0      0.1111      5.81909    5.81908
   6.0      0.1667      5.82195    5.82194
   6.0      0.1667      5.82481    5.82480
   3.0      0.3333      5.82767    5.82766
   3.0      0.3333      5.83054    5.83053
   7.0      0.1429      5.83341    5.83340
   7.0      0.1429      5.83628    5.83627
   8.0      0.1250      5.83915    5.83914
   8.0      0.1250      5.84203    5.84202
   6.0      0.1667      5.84491    5.84489
  10.0      0.1000      5.84779    5.84777
   7.0      0.1429      5.85067    5.85065
   8.0      0.1250      5.85356    5.85354
   8.0      0.1250      5.85644    5.85643
   8.0      0.1250      5.85933    5.85932
   8.0      0.1250      5.86222    5.86221
   7.0      0.1429      5.86512    5.86510
   6.0      0.1667      5.86802    5.86800
   4.0      0.2500      5.87091    5.87090
   5.0      0.2000      5.87381    5.87380
   8.0      0.1250      5.87672    5.87671
   8.0      0.1250      5.87962    5.87961
   7.0      0.1429      5.88253    5.88252
   6.0      0.1667      5.88545    5.88543
   8.0      0.1250      5.88836    5.88834
   8.0      0.1250      5.89127    5.89126
   7.0      0.1429      5.89419    5.89418
   8.0      0.1250      5.89712    5.89710
   8.0      0.1250      5.90004    5.90002
   9.0      0.1111      5.90296    5.90295
   6.0      0.1667      5.90589    5.90588
   5.0      0.2000      5.90882    5.90880
   7.0      0.1429      5.91175    5.91174
   7.0      0.1429      5.91469    5.91467
   5.0      0.2000      5.91762    5.91761
   5.0      0.2000      5.92056    5.92055
   4.0      0.2500      5.92350    5.92349
   8.0      0.1250      5.92645    5.92644
   9.0      0.1111      5.92939    5.92938
   8.0      0.1250      5.93234    5.93233
   5.0      0.2000      5.93530    5.93528
  10.0      0.1000      5.93825    5.93823
   7.0      0.1429      5.94120    5.94119
   7.0      0.1429      5.94416    5.94415
   8.0      0.1250      5.94712    5.94711
   8.0      0.1250      5.95009    5.95007
   9.0      0.1111      5.95305    5.95304
   8.0      0.1250      5.95602    5.95601
   8.0      0.1250      5.95899    5.95898
  11.0      0.0909      5.96196    5.96195
  11.0      0.0909      5.96494    5.96492
   6.0      0.1667      5.96791    5.96790
   9.0      0.1111      5.97089    5.97088
   9.0      0.1111      5.97387    5.97386
   6.0      0.1667      5.97686    5.97684
  10.0      0.1000      5.97984    5.97983
   7.0      0.1429      5.98283    5.98282
   6.0      0.1667      5.98582    5.98581
   4.0      0.2500      5.98881    5.98880
   9.0      0.1111      5.99181    5.99179
   7.0      0.1429      5.99481    5.99479
   3.0      0.3333      5.99781    5.99779
   4.0      0.2500      6.00081    6.00080
   7.0      0.1429      6.00381    6.00380
   6.0      0.1667      6.00682    6.00681
   6.0      0.1667      6.00983    6.00982
   5.0      0.2000      6.01284    6.01283
   5.0      0.2000      6.01586    6.01584
   5.0      0.2000      6.01887    6.01886
   6.0      0.1667      6.02189    6.02187
  11.0      0.0909      6.02491    6.02490
   7.0      0.1429      6.02793    6.02792
   7.0      0.1429      6.03096    6.03095
   6.0      0.1667      6.03398    6.03397
   6.0      0.1667      6.03701    6.03700
   7.0      0.1429      6.04005    6.04003
   8.0      0.1250      6.04308    6.04307
   8.0      0.1250      6.04612    6.04610
   6.0      0.1667      6.04916    6.04914
   6.0      0.1667      6.05220    6.05218
   7.0      0.1429      6.05524    6.05523
   8.0      0.1250      6.05829    6.05827
   6.0      0.1667      6.06134    6.06132
   4.0      0.2500      6.06438    6.06437
   4.0      0.2500      6.06744    6.06742
   6.0      0.1667      6.07049    6.07048
   5.0      0.2000      6.07355    6.07354
   4.0      0.2500      6.07661    6.07659
   5.0      0.2000      6.07967    6.07966
   6.0      0.1667      6.08273    6.08272
   4.0      0.2500      6.08580    6.08578
   6.0      0.1667      6.08887    6.08885
   8.0      0.1250      6.09194    6.09193
   8.0      0.1250      6.09501    6.09500
   7.0      0.1429      6.09808    6.09807
   9.0      0.1111      6.10116    6.10115
   8.0      0.1250      6.10424    6.10423
   8.0      0.1250      6.10733    6.10731
   7.0      0.1429      6.11041    6.11039
   8.0      0.1250      6.11349    6.11348
   9.0      0.1111      6.11658    6.11657
   7.0      0.1429      6.11967    6.11966
   8.0      0.1250      6.12277    6.12275
  10.0      0.1000      6.12586    6.12585
   9.0      0.1111      6.12895    6.12894
   2.0      0.500       6.13206    6.13204
   8.0      0.1250      6.13516    6.13514
   8.0      0.1250      6.13826    6.13825
  12.0      0.0833      6.14137    6.14135
   7.0      0.1429      6.14448    6.14446
   9.0      0.1111      6.14759    6.14757
   8.0      0.1250      6.15070    6.15068
   6.0      0.1667      6.15382    6.15380
   7.0      0.1429      6.15693    6.15692
   9.0      0.1111      6.16005    6.16004
   7.0      0.1429      6.16317    6.16316
   4.0      0.2500      6.16630    6.16628
   8.0      0.1250      6.16942    6.16941
   7.0      0.1429      6.17255    6.17254
   7.0      0.1429      6.17568    6.17567
   3.0      0.3333      6.17881    6.17880
   6.0      0.1667      6.18195    6.18193
   7.0      0.1429      6.18508    6.18507
   7.0      0.1429      6.18822    6.18821
   5.0      0.2000      6.19136    6.19135
   7.0      0.1429      6.19451    6.19449
   8.0      0.1250      6.19765    6.19764
   9.0      0.1111      6.20080    6.20079
   7.0      0.1429      6.20395    6.20394
   7.0      0.1429      6.20710    6.20709
   9.0      0.1111      6.21026    6.21024
  10.0      0.1000      6.21341    6.21340
   9.0      0.1111      6.21657    6.21656
   7.0      0.1429      6.21973    6.21972
   8.0      0.1250      6.22290    6.22288
   7.0      0.1429      6.22606    6.22605
   7.0      0.1429      6.22923    6.22921
   5.0      0.2000      6.23240    6.23239
   6.0      0.1667      6.23557    6.23556
   9.0      0.1111      6.23874    6.23873
  10.0      0.1000      6.24192    6.24190
   9.0      0.1111      6.24510    6.24508
   7.0      0.1429      6.24828    6.24826
   7.0      0.1429      6.25146    6.25144
   8.0      0.1250      6.25464    6.25463
   6.0      0.1667      6.25783    6.25782
   6.0      0.1667      6.26102    6.26100
   6.0      0.1667      6.26421    6.26419
   7.0      0.1429      6.26740    6.26739
   5.0      0.2000      6.27059    6.27058
   4.0      0.2500      6.27379    6.27378
   3.0      0.3333      6.27699    6.27698
   4.0      0.2500      6.28019    6.28018
   4.0      0.2500      6.28339    6.28338
   7.0      0.1429      6.28660    6.28659
   7.0      0.1429      6.28981    6.28980
   8.0      0.1250      6.29302    6.29300
   9.0      0.1111      6.29623    6.29622
   6.0      0.1667      6.29944    6.29943
   9.0      0.1111      6.30266    6.30264
  10.0      0.1000      6.30588    6.30586
   7.0      0.1429      6.30910    6.30908
  11.0      0.0909      6.31232    6.31231
   6.0      0.1667      6.31554    6.31553
   6.0      0.1667      6.31877    6.31876
   6.0      0.1667      6.32200    6.32199
  10.0      0.1000      6.32523    6.32521
   8.0      0.1250      6.32846    6.32845
   7.0      0.1429      6.33170    6.33168
   6.0      0.1667      6.33493    6.33492
   6.0      0.1667      6.33817    6.33816
   5.0      0.2000      6.34141    6.34140
   8.0      0.1250      6.34466    6.34465
   7.0      0.1429      6.34790    6.34789
   5.0      0.2000      6.35115    6.35113
  11.0      0.0909      6.35440    6.35439
   7.0      0.1429      6.35765    6.35764
   7.0      0.1429      6.36090    6.36089
  14.0      0.0714      6.36416    6.36414
  11.0      0.0909      6.36742    6.36740
   8.0      0.1250      6.37068    6.37066
   8.0      0.1250      6.37394    6.37392
   8.0      0.1250      6.37720    6.37719
  10.0      0.1000      6.38047    6.38045
  10.0      0.1000      6.38373    6.38372
   9.0      0.1111      6.38700    6.38699
   8.0      0.1250      6.39028    6.39026
   6.0      0.1667      6.39355    6.39354
   8.0      0.1250      6.39682    6.39681
   8.0      0.1250      6.40010    6.40009
   6.0      0.1667      6.40338    6.40337
   5.0      0.2000      6.40666    6.40665
   6.0      0.1667      6.40995    6.40993
   7.0      0.1429      6.41323    6.41322
   8.0      0.1250      6.41652    6.41650
   7.0      0.1429      6.41981    6.41980
   6.0      0.1667      6.42310    6.42309
   7.0      0.1429      6.42640    6.42638
   8.0      0.1250      6.42969    6.42968
  11.0      0.0909      6.43299    6.43297
  10.0      0.1000      6.43629    6.43628
   7.0      0.1429      6.43959    6.43958
   7.0      0.1429      6.44290    6.44288
   7.0      0.1429      6.44620    6.44619
   5.0      0.2000      6.44951    6.44949
   6.0      0.1667      6.45282    6.45281
   9.0      0.1111      6.45613    6.45612
   8.0      0.1250      6.45945    6.45943
  10.0      0.1000      6.46276    6.46274
   8.0      0.1250      6.46608    6.46606
   4.0      0.2500      6.46940    6.46938
   5.0      0.2000      6.47272    6.47271
   9.0      0.1111      6.47604    6.47603
  10.0      0.1000      6.47937    6.47935
   8.0      0.1250      6.48269    6.48268
   7.0      0.1429      6.48602    6.48601
   7.0      0.1429      6.48936    6.48934
   8.0      0.1250      6.49269    6.49268
   9.0      0.1111      6.49603    6.49601
  10.0      0.1000      6.49936    6.49935
   8.0      0.1250      6.50270    6.50269
   7.0      0.1429      6.50604    6.50603
   6.0      0.1667      6.50939    6.50937
  11.0      0.0909      6.51273    6.51272
   9.0      0.1111      6.51608    6.51606
   5.0      0.2000      6.51943    6.51941
   6.0      0.1667      6.52278    6.52276
   8.0      0.1250      6.52613    6.52612
   7.0      0.1429      6.52949    6.65926
   7.0      0.1429      6.53284    6.66391
   9.0      0.1111      6.53620    6.66859
   9.0      0.1111      6.53956    6.67329
   8.0      0.1250      6.54292    6.67801
   6.0      0.1667      6.54628    6.68275
   7.0      0.1429      6.54965    6.68751
   7.0      0.1429      6.55302    6.69231
   9.0      0.1111      6.55639    6.69711
   7.0      0.1429      6.55976    6.70196
  10.0      0.1000      6.56314    6.70682
   9.0      0.1111      6.56651    6.71170
   7.0      0.1429      6.56989    6.71662
   7.0      0.1429      6.57327    6.72155
   8.0      0.1250      6.57665    6.72652
  10.0      0.1000      6.58003    6.73152
   9.0      0.1111      6.58341    6.73653
  10.0      0.1000      6.58680    6.74159
   9.0      0.1111      6.59019    6.74666
  10.0      0.1000      6.59358    6.75177
   9.0      0.1111      6.59698    6.75692
   8.0      0.1250      6.60037    6.76208
   8.0      0.1250      6.60376    6.76728
   7.0      0.1429      6.60716    6.77251
   6.0      0.1667      6.61056    6.77778
   5.0      0.2000      6.61397    6.78308
   6.0      0.1667      6.61737    6.78841
   7.0      0.1429      6.62077    6.79379
   8.0      0.1250      6.62418    6.79919
   8.0      0.1250      6.62759    6.80463
   8.0      0.1250      6.63100    6.81011
   8.0      0.1250      6.63441    6.81562
   8.0      0.1250      6.63783    6.82118
   8.0      0.1250      6.64124    6.82678
   9.0      0.1111      6.64466    6.83242
   8.0      0.1250      6.64808    6.83809
   6.0      0.1667      6.65150    6.84381
   6.0      0.1667      6.65493    6.84958
   7.0      0.1429      6.65835    6.85539
   8.0      0.1250      6.66178    6.86125
   7.0      0.1429      6.66521    6.86715
   7.0      0.1429      6.66864    6.87309
  10.0      0.1000      6.67207    6.87909
   9.0      0.1111      6.67550    6.88514
   8.0      0.1250      6.67894    6.89124
   4.0      0.2500      6.68238    6.89740
   6.0      0.1667      6.68582    6.90360
   9.0      0.1111      6.68926    6.90987
   9.0      0.1111      6.69271    6.91618
   3.0      0.3333      6.69615    6.92257
  10.0      0.1000      6.69960    6.92900
   6.0      0.1667      6.70304    6.93550
   5.0      0.2000      6.70650    6.94206
  11.0      0.0909      6.70995    6.94868
   8.0      0.1250      6.71340    6.95538
   5.0      0.2000      6.71686    6.96214
   3.0      0.3333      6.72031    6.96896
   7.0      0.1429      6.72377    6.97587
   7.0      0.1429      6.72724    6.98284
   7.0      0.1429      6.73070    6.98990
   9.0      0.1111      6.73416    6.99702
  11.0      0.0909      6.73763    7.00422
   4.0      0.2500      6.74110    7.01152
   4.0      0.2500      6.74456    7.01889
  10.0      0.1000      6.74804    7.02635
   7.0      0.1429      6.75151    7.03390
   7.0      0.1429      6.75499    7.04154
   4.0      0.2500      6.75846    7.04927
   5.0      0.2000      6.76194    7.05710
   7.0      0.1429      6.76542    7.06504
   6.0      0.1667      6.76890    7.07307
   7.0      0.1429      6.77238    7.08120
   7.0      0.1429      6.77587    7.08946
   7.0      0.1429      6.77936    7.09782
   8.0      0.1250      6.78285    7.10630
   8.0      0.1250      6.78634    7.11489
   9.0      0.1111      6.78983    7.12360
  12.0      0.0833      6.79332    7.13246
  10.0      0.1000      6.79682    7.14143
   7.0      0.1429      6.80032    7.15054
   8.0      0.1250      6.80381    7.15980
  10.0      0.1000      6.80731    7.16918
   8.0      0.1250      6.81082    7.17873
   9.0      0.1111      6.81432    7.18842
  10.0      0.1000      6.81783    7.19828
   6.0      0.1667      6.82133    7.20830
   6.0      0.1667      6.82484    7.21848
   9.0      0.1111      6.82835    7.22885
   9.0      0.1111      6.83186    7.23939
  10.0      0.1000      6.83538    7.25013
   8.0      0.1250      6.83889    7.26105
   6.0      0.1667      6.84240    7.27217
   6.0      0.1667      6.84593    7.28351
   9.0      0.1111      6.84945    7.29505
  13.0      0.0769      6.85297    7.30684
  10.0      0.1000      6.85649    7.31884
   8.0      0.1250      6.86001    7.33107
   9.0      0.1111      6.86354    7.34357
  10.0      0.1000      6.86707    7.35632
   7.0      0.1429      6.87060    7.36934
   7.0      0.1429      6.87414    7.38265
   8.0      0.1250      6.87766    7.39621
   8.0      0.1250      6.88120    7.41011
   8.0      0.1250      6.88474    7.42431
   7.0      0.1429      6.88828    7.43884
   5.0      0.2000      6.89182    7.45370
   5.0      0.2000      6.89535    7.46890
   6.0      0.1667      6.89890    7.48449
   8.0      0.1250      6.90244    7.50045
   6.0      0.1667      6.90599    7.51681
  11.0      0.0909      6.90954    7.53359
   6.0      0.1667      6.91308    7.55077
  13.0      0.0769      6.91663    7.56844
  12.0      0.0833      6.92019    7.58655
   3.0      0.3333      6.92374    7.60518
  13.0      0.0769      6.92730    7.62431
   7.0      0.1429      6.93085    7.64396
   8.0      0.1250      6.93441    7.66419
   7.0      0.1429      6.93797    7.68500
   8.0      0.1250      6.94154    7.70644
   8.0      0.1250      6.94510    7.72850
   9.0      0.1111      6.94866    7.75122
   9.0      0.1111      6.95223    7.77468
  10.0      0.1000      6.95579    7.79885
  11.0      0.0909      6.95936    7.82383
  12.0      0.0833      6.96293    7.84962
   8.0      0.1250      6.96650    7.87622
  10.0      0.1000      6.97008    7.90378
  11.0      0.0909      6.97366    7.93225
   9.0      0.1111      6.97723    7.96175
   8.0      0.1250      6.98081    7.99228
   8.0      0.1250      6.98439    8.02389
   7.0      0.1429      6.98797    8.05671
   8.0      0.1250      6.99155    8.09073
  11.0      0.0909      6.99514    8.12609
   9.0      0.1111      6.99872    8.16280
   9.0      0.1111      7.00231    8.20092
   9.0      0.1111      7.00590    8.24065
   6.0      0.1667      7.00949    8.28195
  10.0      0.1000      7.01308    8.32503
  12.0      0.0833      7.01668    8.36991
  11.0      0.0909      7.02027    8.41668
  10.0      0.1000      7.02387    8.46559
   9.0      0.1111      7.02746    8.51664
   8.0      0.1250      7.03106    8.57008
   4.0      0.2500      7.03467    8.62598
   5.0      0.2000      7.03826    8.68445
   8.0      0.1250      7.04187    8.74586
   8.0      0.1250      7.04547    8.81022
  10.0      0.1000      7.04908    8.87789
   8.0      0.1250      7.05269    8.94898
   7.0      0.1429      7.05629    9.02369
  10.0      0.1000      7.05991    9.10252
  12.0      0.0833      7.06352    9.18555
   9.0      0.1111      7.06713    9.27327
   5.0      0.2000      7.07075    9.36592
   7.0      0.1429      7.07436    9.46382
  11.0      0.0909      7.07798    9.56768
  11.0      0.0909      7.08160    9.67769
  11.0      0.0909      7.08522    9.79463
   9.0      0.1111      7.08884    9.91888
  14.0      0.0714      7.09246   10.05100
  12.0      0.0833      7.09609   10.19208
   9.0      0.1111      7.09972   10.34250
  16.0      0.0625      7.10335   10.50347
  12.0      0.0833      7.10697   10.67567
  14.0      0.0714      7.11060   10.86003
  13.0      0.0769      7.11424   11.05825
  12.0      0.0833      7.11787   11.27104
  16.0      0.0625      7.12150   11.50029
  17.0      0.0588      7.12514   11.74715
  19.0      0.0526      7.12877   12.01312
  12.0      0.0833      7.13241   12.30079
  11.0      0.0909      7.13605   12.61137
   9.0      0.1111      7.13970   12.94770
  16.0      0.0625      7.14334   13.31157
  17.0      0.0588      7.14698   13.70519
  20.0      0.0500      7.15063   14.13236
  13.0      0.0769      7.15427   14.59471
  16.0      0.0625      7.15792   15.09623
  17.0      0.0588      7.16157   15.63912
  15.0      0.0667      7.16521   16.22602
  25.0      0.0400      7.16887   16.86165
  23.0      0.0435      7.17252   17.54708
  22.0      0.0455      7.17618   18.28637
  23.0      0.0435      7.17983   19.08019
  19.0      0.0526      7.18349   19.92900
  25.0      0.0400      7.18715   20.83506
  24.0      0.0417      7.19080   21.79384
  23.0      0.0435      7.19447   22.80326
  24.0      0.0417      7.19813   23.85430
  29.0      0.03448     7.20179   24.93527
  36.0      0.02778     7.20546   26.03398
  32.0      0.03125     7.20912   27.12712
  31.0      0.03226     7.21279   28.19201
  34.0      0.02941     7.21646   29.19700
  37.0      0.02703     7.22013   30.10847
  37.0      0.02703     7.22380   30.89411
  38.0      0.02632     7.22747   31.51790
  41.0      0.02439     7.23114   31.95193
  40.0      0.02500     7.23482   32.17356
  39.0      0.02564     7.23849   32.17180
  37.0      0.02703     7.24217   31.94673
  34.0      0.02941     7.24585   31.51079
  33.0      0.03030     7.24953   30.88514
  34.0      0.02941     7.25321   30.10032
  33.0      0.03030     7.25689   29.19093
  29.0      0.03448     7.26058   28.18909
  29.0      0.03448     7.26426   27.13070
  29.0      0.03448     7.26795   26.04291
  26.0      0.0385      7.27164   24.95253
  30.0      0.03333     7.27532   23.88009
  29.0      0.03448     7.27901   22.83763
  23.0      0.0435      7.28270   21.83897
  24.0      0.0417      7.28639   20.88896
  21.0      0.0476      7.29009   19.99345
  22.0      0.0455      7.29378   19.15469
  21.0      0.0476      7.29748   18.37047
  23.0      0.0435      7.30117   17.64200
  16.0      0.0625      7.30487   16.96564
  17.0      0.0588      7.30857   16.34010
  18.0      0.0556      7.31227   15.76277
  18.0      0.0556      7.31597   15.22902
  17.0      0.0588      7.31967   14.73735
  19.0      0.0526      7.32338   14.28362
  14.0      0.0714      7.32708   13.86571
  12.0      0.0833      7.33078   13.48095
   8.0      0.1250      7.33449   13.12563
  12.0      0.0833      7.33820   12.79830
  15.0      0.0667      7.34191   12.49590
  12.0      0.0833      7.34562   12.21681
  15.0      0.0667      7.34933   11.95916
  15.0      0.0667      7.35304   11.72041
  18.0      0.0556      7.35676   11.49959
  10.0      0.1000      7.36047   11.29465
  12.0      0.0833      7.36419   11.10458
  14.0      0.0714      7.36790   10.92818
   8.0      0.1250      7.37162   10.76380
   9.0      0.1111      7.37534   10.61088
  12.0      0.0833      7.37906   10.46812
  12.0      0.0833      7.38278   10.33491
  10.0      0.1000      7.38650   10.21054
  14.0      0.0714      7.39023   10.09393
  12.0      0.0833      7.39395    9.98481
  11.0      0.0909      7.39768    9.88234
  11.0      0.0909      7.40141    9.78617
  11.0      0.0909      7.40513    9.69588
  11.0      0.0909      7.40886    9.61078
  13.0      0.0769      7.41259    9.53072
  13.0      0.0769      7.41632    9.45517
  11.0      0.0909      7.42005    9.38392
  10.0      0.1000      7.42378    9.31673
  10.0      0.1000      7.42752    9.25312
   9.0      0.1111      7.43125    9.19303
  10.0      0.1000      7.43499    9.13609
  13.0      0.0769      7.43873    9.08220
  12.0      0.0833      7.44246    9.03119
  10.0      0.1000      7.44620    8.98273
  11.0      0.0909      7.44994    8.93680
  10.0      0.1000      7.45368    8.89314
  10.0      0.1000      7.45742    8.85170
  10.0      0.1000      7.46116    8.81236
   8.0      0.1250      7.46491    8.77488
   8.0      0.1250      7.46865    8.73928
   8.0      0.1250      7.47240    8.70535
   8.0      0.1250      7.47615    8.67306
   8.0      0.1250      7.47989    8.64234
   8.0      0.1250      7.48364    8.61301
  10.0      0.1000      7.48739    8.58509
   9.0      0.1111      7.49114    8.55843
   9.0      0.1111      7.49490    8.53302
   8.0      0.1250      7.49865    8.50879
   9.0      0.1111      7.50240    8.48563
   7.0      0.1429      7.50615    8.46354
   9.0      0.1111      7.50991    8.44242
  12.0      0.0833      7.51367    8.42225
   9.0      0.1111      7.51742    8.40301
  13.0      0.0769      7.52118    8.38459
  10.0      0.1000      7.52494    8.36700
   8.0      0.1250      7.52870    8.35017
   7.0      0.1429      7.53246    8.33408
  12.0      0.0833      7.53622    8.31872
   8.0      0.1250      7.53999    8.30400
   9.0      0.1111      7.54375    8.28994
  10.0      0.1000      7.54752    8.27647
   8.0      0.1250      7.55128    8.26359
  13.0      0.0769      7.55504    8.25129
   6.0      0.1667      7.55881    8.23950
   5.0      0.2000      7.56258    8.22824
  15.0      0.0667      7.56635    8.21745
   5.0      0.2000      7.57012    8.20714
  10.0      0.1000      7.57389    8.19729
   6.0      0.1667      7.57766    8.18785
   7.0      0.1429      7.58143    8.17883
   9.0      0.1111      7.58521    8.17020
   8.0      0.1250      7.58898    8.16195
   8.0      0.1250      7.59275    8.15408
  12.0      0.0833      7.59653    8.14655
   7.0      0.1429      7.60030    8.13936
  12.0      0.0833      7.60408    8.13248
   7.0      0.1429      7.60786    8.12592
   8.0      0.1250      7.61164    8.11967
   8.0      0.1250      7.61542    8.11369
   8.0      0.1250      7.61920    8.10800
   9.0      0.1111      7.62298    8.10256
  10.0      0.1000      7.62676    8.09739
  13.0      0.0769      7.63054    8.09247
  11.0      0.0909      7.63433    8.08778
   8.0      0.1250      7.63811    8.08333
   8.0      0.1250      7.64190    8.07909
   9.0      0.1111      7.64568    8.07507
   8.0      0.1250      7.64947    8.07127
   8.0      0.1250      7.65326    8.06765
   9.0      0.1111      7.65704    8.06423
   9.0      0.1111      7.66083    8.06099
   8.0      0.1250      7.66463    8.05794
   8.0      0.1250      7.66841    8.05506
   5.0      0.2000      7.67220    8.05235
   7.0      0.1429      7.67599    8.04980
  10.0      0.1000      7.67979    8.04741
  12.0      0.0833      7.68358    8.04516
   9.0      0.1111      7.68737    8.04307
   8.0      0.1250      7.69117    8.04112
  10.0      0.1000      7.69497    8.03931
  11.0      0.0909      7.69876    8.03763
   9.0      0.1111      7.70256    8.03608
   8.0      0.1250      7.70635    8.03466
   7.0      0.1429      7.71016    8.03336
   8.0      0.1250      7.71395    8.03217
   9.0      0.1111      7.71775    8.03110
   7.0      0.1429      7.72155    8.03014
   8.0      0.1250      7.72535    8.02930
   9.0      0.1111      7.72915    8.02855
  12.0      0.0833      7.73296    8.02791
  13.0      0.0769      7.73676    8.02736
  11.0      0.0909      7.74057    8.02691
  12.0      0.0833      7.74437    8.02656
   9.0      0.1111      7.74817    8.02629
   9.0      0.1111      7.75197    8.02611
   9.0      0.1111      7.75578    8.02601
  12.0      0.0833      7.75959    8.02600
   8.0      0.1250      7.76339    8.02607
   9.0      0.1111      7.76720    8.02622
   8.0      0.1250      7.77101    8.02645
   7.0      0.1429      7.77482    8.02675
   7.0      0.1429      7.77863    8.02712
   7.0      0.1429      7.78244    8.02756
   7.0      0.1429      7.78625    8.02807
   4.0      0.2500      7.79006    8.02864
   7.0      0.1429      7.79388    8.02929
   6.0      0.1667      7.79769    8.02999
   9.0      0.1111      7.80150    8.03075
   8.0      0.1250      7.80531    8.03158
   8.0      0.1250      7.80913    8.03247
   9.0      0.1111      7.81295    8.03341
  11.0      0.0909      7.81676    8.03440
  10.0      0.1000      7.82057    8.03545
   8.0      0.1250      7.82439    8.03656
  11.0      0.0909      7.82821    8.03771
   6.0      0.1667      7.83203    8.03892
   6.0      0.1667      7.83585    8.04017
   8.0      0.1250      7.83966    8.04148
  12.0      0.0833      7.84348    8.04282
  11.0      0.0909      7.84730    8.04422
  11.0      0.0909      7.85112    8.04566
   7.0      0.1429      7.85494    8.04714
   7.0      0.1429      7.85876    8.04866
   5.0      0.2000      7.86258    8.05023
   9.0      0.1111      7.86641    8.05183
   7.0      0.1429      7.87023    8.05348
   6.0      0.1667      7.87405    8.05516
   9.0      0.1111      7.87787    8.05688
  10.0      0.1000      7.88170    8.05864
   9.0      0.1111      7.88552    8.06043
   8.0      0.1250      7.88935    8.06226
   6.0      0.1667      7.89317    8.06412
   7.0      0.1429      7.89700    8.06602
   9.0      0.1111      7.90082    8.06795
   8.0      0.1250      7.90465    8.06991
   7.0      0.1429      7.90848    8.07191
  11.0      0.0909      7.91231    8.07393
  10.0      0.1000      7.91613    8.07598
   6.0      0.1667      7.91996    8.07807
   9.0      0.1111      7.92379    8.08018
  11.0      0.0909      7.92762    8.08232
   8.0      0.1250      7.93145    8.08449
   8.0      0.1250      7.93527    8.08668
   7.0      0.1429      7.93911    8.08890
   7.0      0.1429      7.94294    8.09115
   8.0      0.1250      7.94677    8.09342
   8.0      0.1250      7.95060    8.09572
  11.0      0.0909      7.95443    8.09804
   9.0      0.1111      7.95826    8.10038
   9.0      0.1111      7.96209    8.10275
   8.0      0.1250      7.96593    8.10514
  10.0      0.1000      7.96977    8.10756
   7.0      0.1429      7.97359    8.10999
   7.0      0.1429      7.97743    8.11245
   8.0      0.1250      7.98126    8.11493
  10.0      0.1000      7.98510    8.11743
   9.0      0.1111      7.98893    8.11994
   8.0      0.1250      7.99276    8.12248
   7.0      0.1429      7.99660    7.99659
   8.0      0.1250      8.00044    8.00042
  16.0      0.0625      8.00427    8.00426
   7.0      0.1429      8.00811    8.00810
   9.0      0.1111      8.01194    8.01193
  12.0      0.0833      8.01579    8.01577
   6.0      0.1667      8.01962    8.01960
   9.0      0.1111      8.02346    8.02344
   5.0      0.2000      8.02730    8.02728
   7.0      0.1429      8.03113    8.03111
   6.0      0.1667      8.03497    8.03496
   9.0      0.1111      8.03881    8.03879
  11.0      0.0909      8.04265    8.04263
   9.0      0.1111      8.04649    8.04647
   8.0      0.1250      8.05032    8.05031
   5.0      0.2000      8.05417    8.05415
   8.0      0.1250      8.05800    8.05799
   7.0      0.1429      8.06184    8.06183
   9.0      0.1111      8.06568    8.06567
  10.0      0.1000      8.06952    8.06950
   8.0      0.1250      8.07336    8.07335
  10.0      0.1000      8.07720    9.05394
  10.0      0.1000      8.08105    9.06557
   8.0      0.1250      8.08489    9.07729
   8.0      0.1250      8.08872    9.08909
   8.0      0.1250      8.09257    9.10100
   6.0      0.1667      8.09641    9.11300
   5.0      0.2000      8.10025    9.12511
  10.0      0.1000      8.10409    9.13732
   9.0      0.1111      8.10793    9.14961
   8.0      0.1250      8.11177    9.16203
   8.0      0.1250      8.11562    9.17455
   7.0      0.1429      8.11946    9.18718
   9.0      0.1111      8.12330    9.19992
  11.0      0.0909      8.12714    9.21275
  12.0      0.0833      8.13099    9.22572
  12.0      0.0833      8.13483    9.23879
  12.0      0.0833      8.13867    9.25199
  12.0      0.0833      8.14252    9.26531
  10.0      0.1000      8.14636    9.27873
  10.0      0.1000      8.15020    9.29229
  12.0      0.0833      8.15404    9.30597
  11.0      0.0909      8.15789    9.31978
   8.0      0.1250      8.16173    9.33372
  13.0      0.0769      8.16557    9.34778
  10.0      0.1000      8.16942    9.36199
   9.0      0.1111      8.17326    9.37633
   9.0      0.1111      8.17710    9.39082
   6.0      0.1667      8.18095    9.40545
   7.0      0.1429      8.18479    9.42020
  10.0      0.1000      8.18864    9.43512
  10.0      0.1000      8.19247    9.45017
  10.0      0.1000      8.19632    9.46539
  10.0      0.1000      8.20016    9.48076
   6.0      0.1667      8.20400    9.49627
   8.0      0.1250      8.20785    9.51197
   7.0      0.1429      8.21169    9.52781
  12.0      0.0833      8.21554    9.54384
  14.0      0.0714      8.21938    9.56002
  11.0      0.0909      8.22322    9.57636
   9.0      0.1111      8.22707    9.59290
  11.0      0.0909      8.23091    9.60960
   6.0      0.1667      8.23476    9.62650
   9.0      0.1111      8.23860    9.64358
   8.0      0.1250      8.24244    9.66083
   6.0      0.1667      8.24629    9.67830
   7.0      0.1429      8.25013    9.69595
  12.0      0.0833      8.25397    9.71382
   8.0      0.1250      8.25782    9.73188
   4.0      0.2500      8.26166    9.75013
   6.0      0.1667      8.26550    9.76863
  11.0      0.0909      8.26934    9.78731
   8.0      0.1250      8.27319    9.80624
  11.0      0.0909      8.27703    9.82539
  10.0      0.1000      8.28087    9.84474
   9.0      0.1111      8.28471    9.86436
   9.0      0.1111      8.28856    9.88419
   9.0      0.1111      8.29240    9.90429
   9.0      0.1111      8.29624    9.92463
  10.0      0.1000      8.30008    9.94520
  11.0      0.0909      8.30392    9.96606
  10.0      0.1000      8.30777    9.98717
   8.0      0.1250      8.31161   10.00856
   9.0      0.1111      8.31545   10.03022
   9.0      0.1111      8.31929   10.05214
   9.0      0.1111      8.32313   10.07438
  11.0      0.0909      8.32697   10.09688
  11.0      0.0909      8.33081   10.11972
   8.0      0.1250      8.33465   10.14284
   9.0      0.1111      8.33849   10.16625
   9.0      0.1111      8.34233   10.19002
   8.0      0.1250      8.34617   10.21409
   9.0      0.1111      8.35001   10.23852
  11.0      0.0909      8.35385   10.26328
  10.0      0.1000      8.35769   10.28835
   7.0      0.1429      8.36153   10.31383
   5.0      0.2000      8.36536   10.33963
   6.0      0.1667      8.36921   10.36584
   8.0      0.1250      8.37304   10.39242
  11.0      0.0909      8.37688   10.41935
  12.0      0.0833      8.38072   10.44673
   9.0      0.1111      8.38455   10.47448
   9.0      0.1111      8.38839   10.50268
  13.0      0.0769      8.39223   10.53129
  11.0      0.0909      8.39606   10.56030
  12.0      0.0833      8.39990   10.58981
   8.0      0.1250      8.40373   10.61974
   9.0      0.1111      8.40757   10.65017
  11.0      0.0909      8.41141   10.68107
  11.0      0.0909      8.41524   10.71242
  12.0      0.0833      8.41908   10.74432
  12.0      0.0833      8.42291   10.77670
  11.0      0.0909      8.42675   10.80965
  10.0      0.1000      8.43058   10.84312
  11.0      0.0909      8.43441   10.87710
   9.0      0.1111      8.43825   10.91171
  11.0      0.0909      8.44207   10.94686
   9.0      0.1111      8.44591   10.98264
  16.0      0.0625      8.44974   11.01902
   8.0      0.1250      8.45357   11.05598
   7.0      0.1429      8.45740   11.09365
   9.0      0.1111      8.46123   11.13193
   9.0      0.1111      8.46507   11.17094
  13.0      0.0769      8.46889   11.21061
  12.0      0.0833      8.47272   11.25095
   9.0      0.1111      8.47655   11.29210
  13.0      0.0769      8.48038   11.33395
  12.0      0.0833      8.48421   11.37661
  11.0      0.0909      8.48804   11.42005
  13.0      0.0769      8.49186   11.46425
   9.0      0.1111      8.49569   11.50937
   8.0      0.1250      8.49951   11.55528
  11.0      0.0909      8.50334   11.60214
  11.0      0.0909      8.50717   11.64988
  11.0      0.0909      8.51099   11.69849
   9.0      0.1111      8.51482   11.74816
  10.0      0.1000      8.51864   11.79875
   9.0      0.1111      8.52247   11.85041
   9.0      0.1111      8.52629   11.90310
  10.0      0.1000      8.53011   11.95679
  10.0      0.1000      8.53393   12.01169
  13.0      0.0769      8.53775   12.06766
  12.0      0.0833      8.54157   12.12487
  13.0      0.0769      8.54539   12.18327
  12.0      0.0833      8.54921   12.24283
   7.0      0.1429      8.55303   12.30379
  10.0      0.1000      8.55685   12.36600
  13.0      0.0769      8.56067   12.42965
  16.0      0.0625      8.56449   12.49467
  13.0      0.0769      8.56830   12.56106
   9.0      0.1111      8.57212   12.62907
  10.0      0.1000      8.57593   12.69854
  13.0      0.0769      8.57975   12.76969
   9.0      0.1111      8.58356   12.84245
   7.0      0.1429      8.58737   12.91682
  10.0      0.1000      8.59119   12.99308
  13.0      0.0769      8.59500   13.07106
  12.0      0.0833      8.59882   13.15101
  11.0      0.0909      8.60263   13.23285
  11.0      0.0909      8.60644   13.31660
  13.0      0.0769      8.61025   13.40257
  10.0      0.1000      8.61406   13.49058
  10.0      0.1000      8.61787   13.58092
  12.0      0.0833      8.62168   13.67350
  12.0      0.0833      8.62548   13.76835
  12.0      0.0833      8.62929   13.86582
  12.0      0.0833      8.63310   13.96574
  17.0      0.0588      8.63690   14.06842
  12.0      0.0833      8.64071   14.17378
  13.0      0.0769      8.64451   14.28186
  13.0      0.0769      8.64832   14.39307
  14.0      0.0714      8.65212   14.50722
   9.0      0.1111      8.65592   14.62467
   7.0      0.1429      8.65972   14.74536
  16.0      0.0625      8.66352   14.86932
  14.0      0.0714      8.66732   14.99706
  14.0      0.0714      8.67112   15.12835
  14.0      0.0714      8.67492   15.26363
  14.0      0.0714      8.67872   15.40284
  11.0      0.0909      8.68251   15.54604
  13.0      0.0769      8.68631   15.69382
  17.0      0.0588      8.69010   15.84593
  16.0      0.0625      8.69390   16.00292
  11.0      0.0909      8.69769   16.16471
  13.0      0.0769      8.70148   16.33142
  15.0      0.0667      8.70528   16.50373
  15.0      0.0667      8.70907   16.68138
  15.0      0.0667      8.71286   16.86504
  17.0      0.0588      8.71665   17.05464
  16.0      0.0625      8.72043   17.25033
  17.0      0.0588      8.72423   17.45296
  20.0      0.0500      8.72801   17.66226
  16.0      0.0625      8.73180   17.87903
  14.0      0.0714      8.73559   18.10322
  12.0      0.0833      8.73937   18.33506
  18.0      0.0556      8.74315   18.57559
  17.0      0.0588      8.74693   18.82452
  16.0      0.0625      8.75072   19.08286
  15.0      0.0667      8.75450   19.35061
  15.0      0.0667      8.75827   19.62806
  19.0      0.0526      8.76206   19.91653
  20.0      0.0500      8.76583   20.21574
  20.0      0.0500      8.76961   20.52695
  20.0      0.0500      8.77339   20.85024
  17.0      0.0588      8.77716   21.18604
  22.0      0.0455      8.78094   21.53602
  22.0      0.0455      8.78471   21.89993
  17.0      0.0588      8.78849   22.27940
  16.0      0.0625      8.79226   22.67463
  23.0      0.0435      8.79603   23.08627
  24.0      0.0417      8.79980   23.51648
  20.0      0.0500      8.80356   23.96510
  19.0      0.0526      8.80733   24.43427
  21.0      0.0476      8.81110   24.92443
  17.0      0.0588      8.81486   25.43653
  21.0      0.0476      8.81863   25.97348
  22.0      0.0455      8.82239   26.53527
  22.0      0.0455      8.82616   27.12484
  26.0      0.0385      8.82992   27.74296
  25.0      0.0400      8.83368   28.39113
  27.0      0.0370      8.83744   29.07332
  30.0      0.03333     8.84120   29.78984
  32.0      0.03125     8.84496   30.54479
  31.0      0.03226     8.84871   31.33953
  27.0      0.0370      8.85246   32.17638
  20.0      0.0500      8.85622   33.06086
  23.0      0.0435      8.85997   33.99385
  35.0      0.02857     8.86373   34.98114
  27.0      0.0370      8.86748   36.02499
  30.0      0.03333     8.87122   37.12891
  30.0      0.03333     8.87498   38.30073
  29.0      0.03448     8.87872   39.54208
  36.0      0.02778     8.88247   40.86118
  33.0      0.03030     8.88621   42.26156
  36.0      0.02778     8.88995   43.74837
  38.0      0.02632     8.89370   45.33257
  32.0      0.03125     8.89744   47.01677
  34.0      0.02941     8.90119   48.81241
  51.0      0.01961     8.90492   50.72454
  43.0      0.02326     8.90866   52.76029
  44.0      0.02273     8.91240   54.93467
  47.0      0.02128     8.91613   57.25108
  48.0      0.02083     8.91987   59.72488
  44.0      0.02273     8.92361   62.36242
  49.0      0.02041     8.92733   65.17258
  55.0      0.01818     8.93107   68.17480
  64.0      0.01563     8.93479   71.37204
  78.0      0.01282     8.93853   74.78316
  73.0      0.01370     8.94225   78.41387
  76.0      0.01316     8.94598   82.27257
  81.0      0.01235     8.94970   86.38092
  83.0      0.01205     8.95343   90.73663
  94.0      0.01064     8.95715   95.35738
  91.0      0.01099     8.96087   100.24078
  94.0      0.01064     8.96459   105.38560
  105.0     0.00952     8.96831   110.80499
  117.0     0.00855     8.97202   116.47643
  121.0     0.00826     8.97574   122.39916
  126.0     0.00794     8.97946   128.54112
  134.0     0.00746     8.98317   134.86641
  144.0     0.00694     8.98688   141.34999
  147.0     0.00680     8.99059   147.91702
  149.0     0.00671     8.99430   154.51178
  164.0     0.00610     8.99801   161.03716
  175.0     0.00571     9.00171   167.38914
  187.0     0.00535     9.00542   173.47176
  196.0     0.00510     9.00912   179.14258
  208.0     0.00481     9.01283   184.28329
  231.0     0.00433     9.01653   188.75281
  233.0     0.00429     9.02022   192.42563
  246.0     0.00407     9.02392   195.20128
  239.0     0.00418     9.02762   196.98335
  220.0     0.00455     9.03132   197.71735
  213.0     0.00469     9.03501   197.37663
  233.0     0.00429     9.03870   195.97571
  223.0     0.00448     9.04240   193.55638
  213.0     0.00469     9.04608   190.20248
  210.0     0.00476     9.04977   186.00948
  191.0     0.00524     9.05346   181.10448
  191.0     0.00524     9.05714   175.62210
  180.0     0.00556     9.06083   169.67819
  163.0     0.00613     9.06451   163.41711
  148.0     0.00676     9.06819   156.94290
  152.0     0.00658     9.07187   150.37224
  137.0     0.00730     9.07555   143.80017
  137.0     0.00730     9.07923   137.28392
  125.0     0.00800     9.08290   130.90367
  130.0     0.00769     9.08657   124.69268
  124.0     0.00806     9.09025   118.69765
  106.0     0.00943     9.09391   112.94679
  106.0     0.00943     9.09758   107.44039
  92.0      0.01087     9.10125   102.20387
  95.0      0.01053     9.10492   97.22881
  91.0      0.01099     9.10858   92.52315
  79.0      0.01266     9.11224   88.08454
  63.0      0.01587     9.11590   83.89355
  68.0      0.01471     9.11956   79.95367
  71.0      0.01408     9.12322   76.24578
  69.0      0.01449     9.12688   72.76561
  64.0      0.01563     9.13053   69.50329
  63.0      0.01587     9.13418   66.43812
  56.0      0.01786     9.13783   63.56760
  47.0      0.02128     9.14148   60.87386
  47.0      0.02128     9.14513   58.35068
  47.0      0.02128     9.14877   55.98848
  49.0      0.02041     9.15242   53.77043
  49.0      0.02041     9.15606   51.69330
  46.0      0.02174     9.15971   49.74310
  48.0      0.02083     9.16334   47.91454
  48.0      0.02083     9.16698   46.20018
  48.0      0.02083     9.17062   44.58744
  41.0      0.02439     9.17425   43.07379
  37.0      0.02703     9.17788   41.64897
  40.0      0.02500     9.18151   40.30918
  39.0      0.02564     9.18514   39.04908
  37.0      0.02703     9.18877   37.85964
  35.0      0.02857     9.19239   36.73924
  38.0      0.02632     9.19602   35.68058
  35.0      0.02857     9.19964   34.68116
  30.0      0.03333     9.20326   33.73736
  28.0      0.0357      9.20688   32.84277
  31.0      0.03226     9.21049   31.99655
  37.0      0.02703     9.21411   31.19355
  34.0      0.02941     9.21773   30.43225
  31.0      0.03226     9.22133   29.71027
  28.0      0.0357      9.22494   29.02304
  33.0      0.03030     9.22855   28.37026
  29.0      0.03448     9.23216   27.74829
  27.0      0.0370      9.23576   27.15625
  31.0      0.03226     9.23936   26.59257
  27.0      0.0370      9.24296   26.05399
  22.0      0.0455      9.24656   25.54049
  22.0      0.0455      9.25016   25.04946
  22.0      0.0455      9.25376   24.58042
  27.0      0.0370      9.25735   24.13233
  25.0      0.0400      9.26094   23.70279
  24.0      0.0417      9.26452   23.29195
  23.0      0.0435      9.26811   22.89788
  19.0      0.0526      9.27170   22.52034
  22.0      0.0455      9.27528   22.15863
  19.0      0.0526      9.27886   21.81093
  24.0      0.0417      9.28244   21.47747
  25.0      0.0400      9.28602   21.15678
  16.0      0.0625      9.28960   20.84877
  18.0      0.0556      9.29317   20.55295
  25.0      0.0400      9.29674   20.26790
  17.0      0.0588      9.30031   19.99390
  21.0      0.0476      9.30388   19.72979
  22.0      0.0455      9.30744   19.47557
  19.0      0.0526      9.31100   19.23089
  22.0      0.0455      9.31457   18.99462
  16.0      0.0625      9.31812   18.76705
  21.0      0.0476      9.32168   18.54727
  18.0      0.0556      9.32524   18.33529
  17.0      0.0588      9.32879   18.13088
  17.0      0.0588      9.33234   17.93314
  17.0      0.0588      9.33589   17.74232
  13.0      0.0769      9.33944   17.55771
  14.0      0.0714      9.34298   17.37935
  17.0      0.0588      9.34652   17.20706
  24.0      0.0417      9.35007   17.04012
  13.0      0.0769      9.35360   16.87876
  17.0      0.0588      9.35714   16.72239
  19.0      0.0526      9.36068   16.57109
  15.0      0.0667      9.36421   16.42471
  15.0      0.0667      9.36774   16.28266
  20.0      0.0500      9.37126   16.14515
  20.0      0.0500      9.37479   16.01172
  19.0      0.0526      9.37832   15.88241
  16.0      0.0625      9.38184   15.75715
  16.0      0.0625      9.38536   15.63541
  14.0      0.0714      9.38887   15.51743
  17.0      0.0588      9.39239   15.40278
  17.0      0.0588      9.39590   15.29153
  18.0      0.0556      9.39941   15.18363
  17.0      0.0588      9.40292   15.07864
  18.0      0.0556      9.40643   14.97676
  14.0      0.0714      9.40993   14.87764
  12.0      0.0833      9.41343   14.78135
  16.0      0.0625      9.41693   14.68785
  20.0      0.0500      9.42043   14.59677
  19.0      0.0526      9.42392   14.50829
  15.0      0.0667      9.42742   14.42211
  13.0      0.0769      9.43091   14.33831
  15.0      0.0667      9.43439   14.25685
  14.0      0.0714      9.43788   17.65933
  15.0      0.0667      9.44136   17.69585
  16.0      0.0625      9.44485   17.74008
  17.0      0.0588      9.44833   17.79228
  16.0      0.0625      9.45180   17.85274
  15.0      0.0667      9.45528   17.92202
  14.0      0.0714      9.45874   18.00036
  13.0      0.0769      9.46222   18.08841
  13.0      0.0769      9.46568   18.18654
  14.0      0.0714      9.46914   18.29525
  20.0      0.0500      9.47261   18.41551
  17.0      0.0588      9.47607   18.54767
  15.0      0.0667      9.47953   18.69282
  18.0      0.0556      9.48298   18.85159
  14.0      0.0714      9.48643   19.02481
  17.0      0.0588      9.48989   19.21404
  18.0      0.0556      9.49333   19.41995
  16.0      0.0625      9.49678   19.64432
  16.0      0.0625      9.50022   19.88823
  19.0      0.0526      9.50366   20.15314
  13.0      0.0769      9.50710   20.44164
  12.0      0.0833      9.51053   20.75497
  20.0      0.0500      9.51397   21.09615
  22.0      0.0455      9.51740   21.46718
  16.0      0.0625      9.52082   21.87068
  16.0      0.0625      9.52425   22.31112
  16.0      0.0625      9.52767   22.79099
  17.0      0.0588      9.53109   23.31563
  19.0      0.0526      9.53451   23.88898
  24.0      0.0417      9.53793   24.51609
  13.0      0.0769      9.54134   25.20515
  19.0      0.0526      9.54475   25.96153
  19.0      0.0526      9.54816   26.79551
  21.0      0.0476      9.55156   27.71572
  23.0      0.0435      9.55496   28.73339
  23.0      0.0435      9.55836   29.86612
  25.0      0.0400      9.56176   31.12906
  28.0      0.0357      9.56516   32.54884
  30.0      0.03333     9.56855   34.15492
  38.0      0.02632     9.57194   35.98965
  43.0      0.02326     9.57533   38.12059
  44.0      0.02273     9.57871   40.63073
  43.0      0.02326     9.58209   43.65356
  49.0      0.02041     9.58547   47.36584
  55.0      0.01818     9.58884   52.01635
  62.0      0.01613     9.59222   57.96317
  71.0      0.01408     9.59559   65.64147
  78.0      0.01282     9.59896   75.63881
  84.0      0.01190     9.60232   88.62492
  110.0     0.00909     9.60568   105.36105
  126.0     0.00794     9.60905   126.72235
  147.0     0.00680     9.61240   153.44470
  173.0     0.00578     9.61576   186.25162
  209.0     0.00478     9.61911   225.49698
  253.0     0.00395     9.62245   271.15329
  311.0     0.003215    9.62580   322.83176
  379.0     0.002639    9.62914   379.17654
  426.0     0.002347    9.63249   438.24539
  515.0     0.001942    9.63583   496.82971
  595.0     0.001681    9.63916   550.63544
  643.0     0.001555    9.64249   594.53375
  667.0     0.001499    9.64582   622.87067
  648.0     0.001543    9.64915   631.42780
  614.0     0.001629    9.65247   618.75708
  574.0     0.001742    9.65579   586.98492
  484.0     0.002066    9.65911   540.66449
  433.0     0.002309    9.66242   485.48465
  372.0     0.002688    9.66574   426.44141
  325.0     0.003077    9.66905   367.67648
  273.0     0.00366     9.67235   312.11035
  243.0     0.00412     9.67566   261.47534
  212.0     0.00472     9.67896   216.98769
  183.0     0.00546     9.68225   178.95479
  175.0     0.00571     9.68555   147.34837
  137.0     0.00730     9.68884   121.70544
  115.0     0.00870     9.69213   101.26076
  96.0      0.01042     9.69541   85.27128
  98.0      0.01020     9.69870   72.87975
  88.0      0.01136     9.70198   63.34775
  62.0      0.01613     9.70525   56.01129
  59.0      0.01695     9.70853   50.30484
  60.0      0.01667     9.71180   45.81707
  42.0      0.02381     9.71507   42.21260
  35.0      0.02857     9.71834   39.26060
  40.0      0.02500     9.72159   36.79173
  33.0      0.03030     9.72486   34.68026
  24.0      0.0417      9.72811   32.84972
  22.0      0.0455      9.73136   31.23792
  22.0      0.0455      9.73461   29.80667
  20.0      0.0500      9.73786   28.52646
  22.0      0.0455      9.74110   27.37123
  22.0      0.0455      9.74434   26.32690
  20.0      0.0500      9.74758   25.37701
  23.0      0.0435      9.75082   24.51170
  23.0      0.0435      9.75405   23.72154
  19.0      0.0526      9.75728   22.99603
  17.0      0.0588      9.76050   22.33019
  17.0      0.0588      9.76372   21.71628
  19.0      0.0526      9.76694   21.15002
  14.0      0.0714      9.77015   20.62688
  16.0      0.0625      9.77337   20.14126
  17.0      0.0588      9.77658   19.69091
  19.0      0.0526      9.77979   19.27155
  19.0      0.0526      9.78299   18.88108
  17.0      0.0588      9.78618   18.51708
  18.0      0.0556      9.78938   18.17625
  17.0      0.0588      9.79257   17.85756
  17.0      0.0588      9.79576   17.55846
  17.0      0.0588      9.79895   17.27783
  18.0      0.0556      9.80213   17.01433
  19.0      0.0526      9.80531   16.76587
  17.0      0.0588      9.80849   16.53199
  21.0      0.0476      9.81167   16.31107
  24.0      0.0417      9.81484   16.10251
  19.0      0.0526      9.81800   15.90550
  15.0      0.0667      9.82117   15.71868
  16.0      0.0625      9.82433   15.54185
  16.0      0.0625      9.82748   15.37391
  20.0      0.0500      9.83064   15.21456
  20.0      0.0500      9.83379   15.06329
  16.0      0.0625      9.83694   14.91916
  18.0      0.0556      9.84008   14.78210
  13.0      0.0769      9.84322   14.65135
  14.0      0.0714      9.84636   14.52675
  14.0      0.0714      9.84949   14.40798
  14.0      0.0714      9.85262   14.29435
  18.0      0.0556      9.85575   14.18588
  19.0      0.0526      9.85887   14.08202
  16.0      0.0625      9.86199   13.98267
  12.0      0.0833      9.86510   13.88763
  17.0      0.0588      9.86822   13.79640
  13.0      0.0769      9.87133   13.70901
  10.0      0.1000      9.87443   13.62506
  13.0      0.0769      9.87754   13.54452
  14.0      0.0714      9.88063   10.89200
  12.0      0.0833      9.88373   10.88699
  10.0      0.1000      9.88682   10.88208
   9.0      0.1111      9.88991   10.87726
   9.0      0.1111      9.89300   10.87253
  12.0      0.0833      9.89608   10.86789
  11.0      0.0909      9.89916    9.89914
   6.0      0.1667      9.90223    9.90221
  11.0      0.0909      9.90530    9.90528
  13.0      0.0769      9.90837    9.90835
  13.0      0.0769      9.91143    9.91141
  12.0      0.0833      9.91449    9.91447
  13.0      0.0769      9.91755    9.91753
  12.0      0.0833      9.92060    9.92058
  17.0      0.0588      9.92365    9.92363
  16.0      0.0625      9.92669    9.92667
  11.0      0.0909      9.92974    9.92972
  11.0      0.0909      9.93277    9.93275
  11.0      0.0909      9.93581    9.93579
  11.0      0.0909      9.93884    9.93883
   9.0      0.1111      9.94187    9.94185
  13.0      0.0769      9.94489    9.94487
  15.0      0.0667      9.94791    9.94789
   9.0      0.1111      9.95093    9.95091
  10.0      0.1000      9.95394    9.95392
  11.0      0.0909      9.95695    9.95693
   9.0      0.1111      9.95996    9.95994
  11.0      0.0909      9.96296    9.96294
  13.0      0.0769      9.96595    9.96593
  15.0      0.0667      9.96895    9.96893
  13.0      0.0769      9.97194    9.97192
  10.0      0.1000      9.97493    9.97491
  10.0      0.1000      9.97791    9.97789
  12.0      0.0833      9.98089    9.98087
  12.0      0.0833      9.98386    9.98384
  12.0      0.0833      9.98683    9.98681
  12.0      0.0833      9.98980    9.98978
  12.0      0.0833      9.99276    9.99274
  13.0      0.0769      9.99572    9.99570
  12.0      0.0833      9.99868    9.99866
  13.0      0.0769     10.00163   10.00161
  13.0      0.0769     10.00458   10.00456
  11.0      0.0909     10.00752   10.00750
  15.0      0.0667     10.01046   10.01044
  13.0      0.0769     10.01340   10.01338
  10.0      0.1000     10.01633   10.01631
  11.0      0.0909     10.01926   10.01924
  11.0      0.0909     10.02218   10.02216
  11.0      0.0909     10.02511   10.02509
  11.0      0.0909     10.02802   10.02800
   9.0      0.1111     10.03093   10.03091
  13.0      0.0769     10.03384   10.03382
  13.0      0.0769     10.03674   10.03672
  12.0      0.0833     10.03965   10.03963
  11.0      0.0909     10.04255   10.04253
   9.0      0.1111     10.04543   10.04541
   8.0      0.1250     10.04832   10.04830
  12.0      0.0833     10.05121   10.05119
  11.0      0.0909     10.05409   10.05407
  13.0      0.0769     10.05697   10.05695
  11.0      0.0909     10.05984   10.05982
  10.0      0.1000     10.06271   10.06269
  16.0      0.0625     10.06557   10.06555
  12.0      0.0833     10.06843   10.06841
  13.0      0.0769     10.07129   10.07127
   9.0      0.1111     10.07414   10.07412
   8.0      0.1250     10.07699   10.07697
  12.0      0.0833     10.07983   10.07981
  10.0      0.1000     10.08267   10.08265
   8.0      0.1250     10.08551   10.08549
   9.0      0.1111     10.08833   10.08831
  12.0      0.0833     10.09116   10.09114
  17.0      0.0588     10.09399   10.09397
  11.0      0.0909     10.09681   10.09679
  10.0      0.1000     10.09962   10.09960
  12.0      0.0833     10.10243   10.10241
  11.0      0.0909     10.10524   10.10522
   9.0      0.1111     10.10804   10.10802
  11.0      0.0909     10.11084   10.11082
  13.0      0.0769     10.11363   10.11361
  13.0      0.0769     10.11641   10.11639
   9.0      0.1111     10.11920   10.11918
   6.0      0.1667     10.12198   10.12196
   9.0      0.1111     10.12476   10.12474
  11.0      0.0909     10.12753   10.12751
  10.0      0.1000     10.13030   10.13028
  10.0      0.1000     10.13306   10.13304
   9.0      0.1111     10.13582   10.13580
   9.0      0.1111     10.13857   10.13855
  10.0      0.1000     10.14132   10.14130
  12.0      0.0833     10.14407   10.14405
  14.0      0.0714     10.14681   10.14679
  11.0      0.0909     10.14955   10.14953
  11.0      0.0909     10.15228   10.15226
  12.0      0.0833     10.15501   10.15499
  12.0      0.0833     10.15773   10.15771
   9.0      0.1111     10.16045   10.16043
  12.0      0.0833     10.16316   10.16315
  12.0      0.0833     10.16588   10.16586
  12.0      0.0833     10.16858   10.16857
  11.0      0.0909     10.17128   10.17126
  12.0      0.0833     10.17398   10.17396
   8.0      0.1250     10.17667   10.17665
  10.0      0.1000     10.17936   10.17934
  12.0      0.0833     10.18205   10.18203
  13.0      0.0769     10.18472   10.18470
  13.0      0.0769     10.18740   10.18738
  12.0      0.0833     10.19007   10.19005
   8.0      0.1250     10.19273   10.19271
  11.0      0.0909     10.19540   10.19538
  11.0      0.0909     10.19805   10.19803
  14.0      0.0714     10.20070   10.20068
  12.0      0.0833     10.20335   10.20333
  11.0      0.0909     10.20599   10.20597
  16.0      0.0625     10.20863   10.20861
  12.0      0.0833     10.21126   10.21124
  10.0      0.1000     10.21389   10.21387
  11.0      0.0909     10.21652   10.21650
  12.0      0.0833     10.21914   10.21912
  13.0      0.0769     10.22175   10.22173
  16.0      0.0625     10.22436   10.22434
  14.0      0.0714     10.22697   10.22695
  14.0      0.0714     10.22956   10.22954
  16.0      0.0625     10.23216   10.23214
  11.0      0.0909     10.23475   10.23473
   8.0      0.1250     10.23734   10.23732
  13.0      0.0769     10.23992   10.23990
  16.0      0.0625     10.24250   10.24248
  13.0      0.0769     10.24507   10.24505
  11.0      0.0909     10.24764   10.24762
  12.0      0.0833     10.25020   10.25018
  13.0      0.0769     10.25276   10.25274
  13.0      0.0769     10.25531   10.25529
  13.0      0.0769     10.25786   10.25784
  14.0      0.0714     10.26040   10.26038
  10.0      0.1000     10.26294   10.26292
  16.0      0.0625     10.26548   10.26546
  12.0      0.0833     10.26800   10.26798
   9.0      0.1111     10.27053   10.27051
  14.0      0.0714     10.27305   10.27303
  10.0      0.1000     10.27556   10.27554
  10.0      0.1000     10.27807   10.27805
   9.0      0.1111     10.28057   10.28055
   9.0      0.1111     10.28307   10.28305
   9.0      0.1111     10.28557   10.28555
  11.0      0.0909     10.28806   10.28804
  10.0      0.1000     10.29054   10.29052
  10.0      0.1000     10.29302   10.29300
  10.0      0.1000     10.29550   10.29548
  10.0      0.1000     10.29797   10.29795
  11.0      0.0909     10.30043   10.30041
  12.0      0.0833     10.30289   10.30287
  13.0      0.0769     10.30535   10.30533
  10.0      0.1000     10.30780   10.30778
  10.0      0.1000     10.31024   10.31022
  11.0      0.0909     10.31268   10.31266
   9.0      0.1111     10.31512   10.31510
  11.0      0.0909     10.31754   10.31752
  10.0      0.1000     10.31997   10.31995
   8.0      0.1250     10.32239   10.32237
  10.0      0.1000     10.32480   10.32478
  15.0      0.0667     10.32721   10.32719
  12.0      0.0833     10.32962   10.32960
  13.0      0.0769     10.33202   10.33200
  10.0      0.1000     10.33441   10.33439
  15.0     .           .          .
_pd_meas_number_of_points              6529
_pd_proc_number_of_points              6529

loop_
      _refln_index_h
      _refln_index_k
      _refln_index_l
      _pd_refln_phase_id
      _refln_observed_status
      _refln_F_squared_meas
      _refln_F_squared_calc
      _refln_phase_calc
      _refln_d_spacing
      _gsas_i100_meas
   1   1   1  2 o  109.533    153.601     0.00   2.42880   7.62
   1   1   1  1 o  91449.55   97509.77    0.00   2.34843  16.83
   2   0   0  2 o  2912.283   2853.597    0.00   2.10341 100.00
   2   0   0  1 o  115010.55  100280.88   0.00   2.03380  11.63
   2   2   0  2 o  2024.106   1871.178    0.00   1.48733  64.65
   2   2   0  1 o  128656.01  121021.54   0.00   1.43811  11.96
   3   1   1  2 o  196.544    160.420     0.00   1.26840  10.05
   3   1   1  1 o  157122.03  145699.52   0.00   1.22643  23.43
   2   2   2  2 o  1489.968   1346.661    0.00   1.21440  23.98
   2   2   2  1 o  170358.36  155847.42   0.00   1.17421   8.32
   4   0   0  2 o  1054.810   1029.553    0.00   1.05170  14.17
   4   0   0  1 o  243007.52  208206.03   0.00   1.01690  10.88
   3   3   1  2 o  147.845    103.398     0.00   0.96511  11.41
   4   2   0  2 o  801.625    823.098     0.00   0.94067  76.27
   3   3   1  1 o  258985.64  263010.03   0.00   0.93317  78.71
_reflns_number_total                   15
_reflns_limit_h_min                    1
_reflns_limit_h_max                    4
_reflns_limit_k_min                    0
_reflns_limit_k_max                    3
_reflns_limit_l_min                    0
_reflns_limit_l_max                    2
_reflns_d_resolution_high              0.933
_reflns_d_resolution_low               2.429
#--eof--eof--eof--eof--eof--eof--eof--eof--eof--eof--eof--eof--eof--eof--eof--#
