# Supplementary material for: The thermal expansion of gold: point defect concentrations and pre-melting in a face-centred cubic metal
Source: J Appl Crystallogr. 2018 Mar 26;51(Pt 2):470–80. doi: 10.1107/S1600576718002248 (PMC5884389; doi:10.1107/S1600576718002248)
Supplement: Supplementary file 2 [file j-51-00470-sup2.cif]

data_MGO_AU_25C_RIETVELD_publ

_pd_block_id
  2017-07-05T15:59|MGO_AU_25C_RIETVELD|Martha_Pamato|Overall

_audit_creation_method  "from EXP file using GSAS2CIF"
_audit_creation_date                   2017-07-05T15:59
_audit_author_name                     "Martha Pamato"
_audit_update_record
; 2017-07-05T15:59  Initial CIF as created by GSAS2CIF
;

#=============================================================================
# this information describes the project, paper etc. for the CIF             #
# Acta Cryst. Section C papers and editorial correspondence is generated     #
# from the information in this section                                       #
#                                                                            #
#   (from)   CIF submission form for Rietveld refinements (Acta Cryst. C)    #
#                                                 Version 14 December 1998   #
#=============================================================================
# 1. SUBMISSION DETAILS

_publ_contact_author_name            ?   # Name of author for correspondence
_publ_contact_author_address             # Address of author for correspondence
; ?
;
_publ_contact_author_email           ?
_publ_contact_author_fax             ?
_publ_contact_author_phone           ?

_publ_contact_letter
; ?
;

_publ_requested_journal              ?
_publ_requested_coeditor_name        ?
_publ_requested_category             ?   # Acta C: one of CI/CM/CO/FI/FM/FO

#==============================================================================

# 2. PROCESSING SUMMARY (IUCr Office Use Only)

_journal_data_validation_number      ?

_journal_date_recd_electronic        ?
_journal_date_to_coeditor            ?
_journal_date_from_coeditor          ?
_journal_date_accepted               ?
_journal_date_printers_first         ?
_journal_date_printers_final         ?
_journal_date_proofs_out             ?
_journal_date_proofs_in              ?
_journal_coeditor_name               ?
_journal_coeditor_code               ?
_journal_coeditor_notes
; ?
;
_journal_techeditor_code             ?
_journal_techeditor_notes
; ?
;
_journal_coden_ASTM                  ?
_journal_name_full                   ?
_journal_year                        ?
_journal_volume                      ?
_journal_issue                       ?
_journal_page_first                  ?
_journal_page_last                   ?
_journal_paper_category              ?
_journal_suppl_publ_number           ?
_journal_suppl_publ_pages            ?

#==============================================================================

# 3. TITLE AND AUTHOR LIST

_publ_section_title
; ?
;
_publ_section_title_footnote
; ?
;

# The loop structure below should contain the names and addresses of all
# authors, in the required order of publication. Repeat as necessary.

loop_
	_publ_author_name
        _publ_author_footnote
	_publ_author_address
 ?                                   #<--'Last name, first name'
; ?
;
; ?
;

#==============================================================================

# 4. TEXT

_publ_section_synopsis
;  ?
;
_publ_section_abstract
; ?
;
_publ_section_comment
; ?
;
_publ_section_exptl_prep      # Details of the preparation of the sample(s)
                              # should be given here.
; ?
;
_publ_section_exptl_refinement
; ?
;
_publ_section_references
; ?
;
_publ_section_figure_captions
; ?
;
_publ_section_acknowledgements
; ?
;

#=============================================================================
# 5. OVERALL REFINEMENT & COMPUTING DETAILS

_refine_special_details
; ?
;
_pd_proc_ls_special_details
; ?
;

# The following items are used to identify the programs used.
_computing_molecular_graphics     ?
_computing_publication_material   ?

_refine_ls_weighting_scheme       ?
_refine_ls_weighting_details      ?
_refine_ls_hydrogen_treatment     ?
_refine_ls_extinction_method      ?
_refine_ls_extinction_coef        ?
_refine_ls_number_constraints     ?

_refine_ls_restrained_S_all       ?
_refine_ls_restrained_S_obs       ?

#==============================================================================
# 6. SAMPLE PREPARATION DATA

# (In the unusual case where multiple samples are used in a single
#  Rietveld study, this information should be moved into the phase
#  blocks)

# The following three fields describe the preparation of the material.
# The cooling rate is in K/min.  The pressure at which the sample was
# prepared is in kPa.  The temperature of preparation is in K.

_pd_prep_cool_rate                ?
_pd_prep_pressure                 ?
_pd_prep_temperature              ?

_pd_char_colour                   ?       # use ICDD colour descriptions
data_MGO_AU_25C_RIETVELD_overall

_refine_ls_shift/su_max                0.00
_refine_ls_shift/su_mean               0.00
_computing_structure_refinement        GSAS
_refine_ls_number_parameters           19
_refine_ls_goodness_of_fit_all         0.86
_refine_ls_number_restraints           0
_refine_ls_matrix_type                 full

# pointers to the phase blocks
loop_   _pd_phase_block_id
      2017-07-05T15:59|MGO_AU_25C_RIETVELD_phase1|Martha_Pamato||
      2017-07-05T15:59|MGO_AU_25C_RIETVELD_phase2|Martha_Pamato||
# pointers to the diffraction patterns
loop_   _pd_block_diffractogram_id
      2017-07-05T15:59|MGO_AU_25C_RIETVELD_H_01|Martha_Pamato|PANalytical_X'Pert_Pro

# Information for phase 1
data_MGO_AU_25C_RIETVELD_phase_1

_pd_block_id
  2017-07-05T15:59|MGO_AU_25C_RIETVELD_phase1|Martha_Pamato||

# Histograms for phase 1
loop_   _pd_block_diffractogram_id
  2017-07-05T15:59|MGO_AU_25C_RIETVELD_H_01|Martha_Pamato|PANalytical_X'Pert_Pro

#==============================================================================
# 7. CHEMICAL, STRUCTURAL AND CRYSTAL DATA

_pd_char_particle_morphology      ?

_chemical_name_systematic
; ?
;
_chemical_name_common             ?
_chemical_formula_moiety          ?
_chemical_formula_structural      ?
_chemical_formula_analytical      ?
_chemical_melting_point           ?
_chemical_compound_source         ?       # for minerals and
                                          # natural products
_symmetry_space_group_name_Hall   ?

_exptl_crystal_F_000               ?
_exptl_crystal_density_diffrn      ?
_exptl_crystal_density_meas        ?
_exptl_crystal_density_method      ?

_cell_measurement_temperature     ?

_cell_special_details
; ?
;

_geom_special_details             ?

# The following item identifies the program(s) used (if appropriate).
_computing_structure_solution     ?

#==============================================================================

# 8. Phase information from GSAS

_pd_phase_name                         Au
_cell_length_a                         4.078584(17)
_cell_length_b                         4.078584
_cell_length_c                         4.078584
_cell_angle_alpha                      90.0
_cell_angle_beta                       90.0
_cell_angle_gamma                      90.0
_cell_volume                           67.8470(10)
_symmetry_cell_setting                 cubic
_symmetry_space_group_name_H-M         "F m -3 m"
loop_ _symmetry_equiv_pos_site_id _symmetry_equiv_pos_as_xyz
       1 +x,+y,+z 
       2 +z,+x,+y 
       3 +y,+z,+x 
       4 +x,+y,-z 
       5 -z,+x,+y 
       6 +y,-z,+x 
       7 -z,+x,-y 
       8 -y,-z,+x 
       9 +y,-z,-x 
      10 -x,+y,-z 
      11 -z,-x,+y 
      12 +x,-y,-z 
      13 +y,+x,+z 
      14 +z,+y,+x 
      15 +x,+z,+y 
      16 +y,+x,-z 
      17 -z,+y,+x 
      18 +x,-z,+y 
      19 -z,+y,-x 
      20 -x,-z,+y 
      21 +x,-z,-y 
      22 -y,+x,-z 
      23 -z,-y,+x 
      24 +y,-x,-z 
      -1 -x,-y,-z 
      -2 -z,-x,-y 
      -3 -y,-z,-x 
      -4 -x,-y,+z 
      -5 +z,-x,-y 
      -6 -y,+z,-x 
      -7 +z,-x,+y 
      -8 +y,+z,-x 
      -9 -y,+z,+x 
     -10 +x,-y,+z 
     -11 +z,+x,-y 
     -12 -x,+y,+z 
     -13 -y,-x,-z 
     -14 -z,-y,-x 
     -15 -x,-z,-y 
     -16 -y,-x,+z 
     -17 +z,-y,-x 
     -18 -x,+z,-y 
     -19 +z,-y,+x 
     -20 +x,+z,-y 
     -21 -x,+z,+y 
     -22 +y,-x,+z 
     -23 +z,+y,-x 
     -24 -y,+x,+z 
     101 +x,+y+1/2,+z+1/2 
     102 +z,+x+1/2,+y+1/2 
     103 +y,+z+1/2,+x+1/2 
     104 +x,+y+1/2,-z+1/2 
     105 -z,+x+1/2,+y+1/2 
     106 +y,-z+1/2,+x+1/2 
     107 -z,+x+1/2,-y+1/2 
     108 -y,-z+1/2,+x+1/2 
     109 +y,-z+1/2,-x+1/2 
     110 -x,+y+1/2,-z+1/2 
     111 -z,-x+1/2,+y+1/2 
     112 +x,-y+1/2,-z+1/2 
     113 +y,+x+1/2,+z+1/2 
     114 +z,+y+1/2,+x+1/2 
     115 +x,+z+1/2,+y+1/2 
     116 +y,+x+1/2,-z+1/2 
     117 -z,+y+1/2,+x+1/2 
     118 +x,-z+1/2,+y+1/2 
     119 -z,+y+1/2,-x+1/2 
     120 -x,-z+1/2,+y+1/2 
     121 +x,-z+1/2,-y+1/2 
     122 -y,+x+1/2,-z+1/2 
     123 -z,-y+1/2,+x+1/2 
     124 +y,-x+1/2,-z+1/2 
    -101 -x,-y+1/2,-z+1/2 
    -102 -z,-x+1/2,-y+1/2 
    -103 -y,-z+1/2,-x+1/2 
    -104 -x,-y+1/2,+z+1/2 
    -105 +z,-x+1/2,-y+1/2 
    -106 -y,+z+1/2,-x+1/2 
    -107 +z,-x+1/2,+y+1/2 
    -108 +y,+z+1/2,-x+1/2 
    -109 -y,+z+1/2,+x+1/2 
    -110 +x,-y+1/2,+z+1/2 
    -111 +z,+x+1/2,-y+1/2 
    -112 -x,+y+1/2,+z+1/2 
    -113 -y,-x+1/2,-z+1/2 
    -114 -z,-y+1/2,-x+1/2 
    -115 -x,-z+1/2,-y+1/2 
    -116 -y,-x+1/2,+z+1/2 
    -117 +z,-y+1/2,-x+1/2 
    -118 -x,+z+1/2,-y+1/2 
    -119 +z,-y+1/2,+x+1/2 
    -120 +x,+z+1/2,-y+1/2 
    -121 -x,+z+1/2,+y+1/2 
    -122 +y,-x+1/2,+z+1/2 
    -123 +z,+y+1/2,-x+1/2 
    -124 -y,+x+1/2,+z+1/2 
     201 +x+1/2,+y,+z+1/2 
     202 +z+1/2,+x,+y+1/2 
     203 +y+1/2,+z,+x+1/2 
     204 +x+1/2,+y,-z+1/2 
     205 -z+1/2,+x,+y+1/2 
     206 +y+1/2,-z,+x+1/2 
     207 -z+1/2,+x,-y+1/2 
     208 -y+1/2,-z,+x+1/2 
     209 +y+1/2,-z,-x+1/2 
     210 -x+1/2,+y,-z+1/2 
     211 -z+1/2,-x,+y+1/2 
     212 +x+1/2,-y,-z+1/2 
     213 +y+1/2,+x,+z+1/2 
     214 +z+1/2,+y,+x+1/2 
     215 +x+1/2,+z,+y+1/2 
     216 +y+1/2,+x,-z+1/2 
     217 -z+1/2,+y,+x+1/2 
     218 +x+1/2,-z,+y+1/2 
     219 -z+1/2,+y,-x+1/2 
     220 -x+1/2,-z,+y+1/2 
     221 +x+1/2,-z,-y+1/2 
     222 -y+1/2,+x,-z+1/2 
     223 -z+1/2,-y,+x+1/2 
     224 +y+1/2,-x,-z+1/2 
    -201 -x+1/2,-y,-z+1/2 
    -202 -z+1/2,-x,-y+1/2 
    -203 -y+1/2,-z,-x+1/2 
    -204 -x+1/2,-y,+z+1/2 
    -205 +z+1/2,-x,-y+1/2 
    -206 -y+1/2,+z,-x+1/2 
    -207 +z+1/2,-x,+y+1/2 
    -208 +y+1/2,+z,-x+1/2 
    -209 -y+1/2,+z,+x+1/2 
    -210 +x+1/2,-y,+z+1/2 
    -211 +z+1/2,+x,-y+1/2 
    -212 -x+1/2,+y,+z+1/2 
    -213 -y+1/2,-x,-z+1/2 
    -214 -z+1/2,-y,-x+1/2 
    -215 -x+1/2,-z,-y+1/2 
    -216 -y+1/2,-x,+z+1/2 
    -217 +z+1/2,-y,-x+1/2 
    -218 -x+1/2,+z,-y+1/2 
    -219 +z+1/2,-y,+x+1/2 
    -220 +x+1/2,+z,-y+1/2 
    -221 -x+1/2,+z,+y+1/2 
    -222 +y+1/2,-x,+z+1/2 
    -223 +z+1/2,+y,-x+1/2 
    -224 -y+1/2,+x,+z+1/2 
     301 +x+1/2,+y+1/2,+z 
     302 +z+1/2,+x+1/2,+y 
     303 +y+1/2,+z+1/2,+x 
     304 +x+1/2,+y+1/2,-z 
     305 -z+1/2,+x+1/2,+y 
     306 +y+1/2,-z+1/2,+x 
     307 -z+1/2,+x+1/2,-y 
     308 -y+1/2,-z+1/2,+x 
     309 +y+1/2,-z+1/2,-x 
     310 -x+1/2,+y+1/2,-z 
     311 -z+1/2,-x+1/2,+y 
     312 +x+1/2,-y+1/2,-z 
     313 +y+1/2,+x+1/2,+z 
     314 +z+1/2,+y+1/2,+x 
     315 +x+1/2,+z+1/2,+y 
     316 +y+1/2,+x+1/2,-z 
     317 -z+1/2,+y+1/2,+x 
     318 +x+1/2,-z+1/2,+y 
     319 -z+1/2,+y+1/2,-x 
     320 -x+1/2,-z+1/2,+y 
     321 +x+1/2,-z+1/2,-y 
     322 -y+1/2,+x+1/2,-z 
     323 -z+1/2,-y+1/2,+x 
     324 +y+1/2,-x+1/2,-z 
    -301 -x+1/2,-y+1/2,-z 
    -302 -z+1/2,-x+1/2,-y 
    -303 -y+1/2,-z+1/2,-x 
    -304 -x+1/2,-y+1/2,+z 
    -305 +z+1/2,-x+1/2,-y 
    -306 -y+1/2,+z+1/2,-x 
    -307 +z+1/2,-x+1/2,+y 
    -308 +y+1/2,+z+1/2,-x 
    -309 -y+1/2,+z+1/2,+x 
    -310 +x+1/2,-y+1/2,+z 
    -311 +z+1/2,+x+1/2,-y 
    -312 -x+1/2,+y+1/2,+z 
    -313 -y+1/2,-x+1/2,-z 
    -314 -z+1/2,-y+1/2,-x 
    -315 -x+1/2,-z+1/2,-y 
    -316 -y+1/2,-x+1/2,+z 
    -317 +z+1/2,-y+1/2,-x 
    -318 -x+1/2,+z+1/2,-y 
    -319 +z+1/2,-y+1/2,+x 
    -320 +x+1/2,+z+1/2,-y 
    -321 -x+1/2,+z+1/2,+y 
    -322 +y+1/2,-x+1/2,+z 
    -323 +z+1/2,+y+1/2,-x 
    -324 -y+1/2,+x+1/2,+z 

# ATOMIC COORDINATES AND DISPLACEMENT PARAMETERS


loop_
      _atom_site_type_symbol
      _atom_site_label
      _atom_site_fract_x
      _atom_site_fract_y
      _atom_site_fract_z
      _atom_site_occupancy
      _atom_site_thermal_displace_type
      _atom_site_U_iso_or_equiv
      _atom_site_symmetry_multiplicity
Au
Au      0.0          0.0          0.0          1.0        Uiso  -0.0242(4)     4

loop_ _atom_type_symbol
      _atom_type_number_in_cell
                   Au  4.0        
 
# If you change Z, be sure to change all 3 of the following
_chemical_formula_sum                  Au
_chemical_formula_weight               196.97
_cell_formula_units_Z                  4

# MOLECULAR GEOMETRY

loop_
      _geom_bond_atom_site_label_1
      _geom_bond_atom_site_label_2
      _geom_bond_distance
      _geom_bond_site_symmetry_1
      _geom_bond_site_symmetry_2
      _geom_bond_publ_flag
   ?   ?   ?   ?   ?   ?

loop_
      _geom_angle_atom_site_label_1
      _geom_angle_atom_site_label_2
      _geom_angle_atom_site_label_3
      _geom_angle
      _geom_angle_site_symmetry_1
      _geom_angle_site_symmetry_2
      _geom_angle_site_symmetry_3
      _geom_angle_publ_flag
   ?   ?   ?   ?   ?   ?   ?   ?

# Information for phase 2
data_MGO_AU_25C_RIETVELD_phase_2

_pd_block_id
  2017-07-05T15:59|MGO_AU_25C_RIETVELD_phase2|Martha_Pamato||

# Histograms for phase 2
loop_   _pd_block_diffractogram_id
  2017-07-05T15:59|MGO_AU_25C_RIETVELD_H_01|Martha_Pamato|PANalytical_X'Pert_Pro

#==============================================================================
# 7. CHEMICAL, STRUCTURAL AND CRYSTAL DATA

_pd_char_particle_morphology      ?

_chemical_name_systematic
; ?
;
_chemical_name_common             ?
_chemical_formula_moiety          ?
_chemical_formula_structural      ?
_chemical_formula_analytical      ?
_chemical_melting_point           ?
_chemical_compound_source         ?       # for minerals and
                                          # natural products
_symmetry_space_group_name_Hall   ?

_exptl_crystal_F_000               ?
_exptl_crystal_density_diffrn      ?
_exptl_crystal_density_meas        ?
_exptl_crystal_density_method      ?

_cell_measurement_temperature     ?

_cell_special_details
; ?
;

_geom_special_details             ?

# The following item identifies the program(s) used (if appropriate).
_computing_structure_solution     ?

#==============================================================================

# 8. Phase information from GSAS

_pd_phase_name                         MgO
_cell_length_a                         4.212935(34)
_cell_length_b                         4.212935
_cell_length_c                         4.212935
_cell_angle_alpha                      90.0
_cell_angle_beta                       90.0
_cell_angle_gamma                      90.0
_cell_volume                           74.7750(20)
_symmetry_cell_setting                 cubic
_symmetry_space_group_name_H-M         "F m -3 m"
loop_ _symmetry_equiv_pos_site_id _symmetry_equiv_pos_as_xyz
       1 +x,+y,+z 
       2 +z,+x,+y 
       3 +y,+z,+x 
       4 +x,+y,-z 
       5 -z,+x,+y 
       6 +y,-z,+x 
       7 -z,+x,-y 
       8 -y,-z,+x 
       9 +y,-z,-x 
      10 -x,+y,-z 
      11 -z,-x,+y 
      12 +x,-y,-z 
      13 +y,+x,+z 
      14 +z,+y,+x 
      15 +x,+z,+y 
      16 +y,+x,-z 
      17 -z,+y,+x 
      18 +x,-z,+y 
      19 -z,+y,-x 
      20 -x,-z,+y 
      21 +x,-z,-y 
      22 -y,+x,-z 
      23 -z,-y,+x 
      24 +y,-x,-z 
      -1 -x,-y,-z 
      -2 -z,-x,-y 
      -3 -y,-z,-x 
      -4 -x,-y,+z 
      -5 +z,-x,-y 
      -6 -y,+z,-x 
      -7 +z,-x,+y 
      -8 +y,+z,-x 
      -9 -y,+z,+x 
     -10 +x,-y,+z 
     -11 +z,+x,-y 
     -12 -x,+y,+z 
     -13 -y,-x,-z 
     -14 -z,-y,-x 
     -15 -x,-z,-y 
     -16 -y,-x,+z 
     -17 +z,-y,-x 
     -18 -x,+z,-y 
     -19 +z,-y,+x 
     -20 +x,+z,-y 
     -21 -x,+z,+y 
     -22 +y,-x,+z 
     -23 +z,+y,-x 
     -24 -y,+x,+z 
     101 +x,+y+1/2,+z+1/2 
     102 +z,+x+1/2,+y+1/2 
     103 +y,+z+1/2,+x+1/2 
     104 +x,+y+1/2,-z+1/2 
     105 -z,+x+1/2,+y+1/2 
     106 +y,-z+1/2,+x+1/2 
     107 -z,+x+1/2,-y+1/2 
     108 -y,-z+1/2,+x+1/2 
     109 +y,-z+1/2,-x+1/2 
     110 -x,+y+1/2,-z+1/2 
     111 -z,-x+1/2,+y+1/2 
     112 +x,-y+1/2,-z+1/2 
     113 +y,+x+1/2,+z+1/2 
     114 +z,+y+1/2,+x+1/2 
     115 +x,+z+1/2,+y+1/2 
     116 +y,+x+1/2,-z+1/2 
     117 -z,+y+1/2,+x+1/2 
     118 +x,-z+1/2,+y+1/2 
     119 -z,+y+1/2,-x+1/2 
     120 -x,-z+1/2,+y+1/2 
     121 +x,-z+1/2,-y+1/2 
     122 -y,+x+1/2,-z+1/2 
     123 -z,-y+1/2,+x+1/2 
     124 +y,-x+1/2,-z+1/2 
    -101 -x,-y+1/2,-z+1/2 
    -102 -z,-x+1/2,-y+1/2 
    -103 -y,-z+1/2,-x+1/2 
    -104 -x,-y+1/2,+z+1/2 
    -105 +z,-x+1/2,-y+1/2 
    -106 -y,+z+1/2,-x+1/2 
    -107 +z,-x+1/2,+y+1/2 
    -108 +y,+z+1/2,-x+1/2 
    -109 -y,+z+1/2,+x+1/2 
    -110 +x,-y+1/2,+z+1/2 
    -111 +z,+x+1/2,-y+1/2 
    -112 -x,+y+1/2,+z+1/2 
    -113 -y,-x+1/2,-z+1/2 
    -114 -z,-y+1/2,-x+1/2 
    -115 -x,-z+1/2,-y+1/2 
    -116 -y,-x+1/2,+z+1/2 
    -117 +z,-y+1/2,-x+1/2 
    -118 -x,+z+1/2,-y+1/2 
    -119 +z,-y+1/2,+x+1/2 
    -120 +x,+z+1/2,-y+1/2 
    -121 -x,+z+1/2,+y+1/2 
    -122 +y,-x+1/2,+z+1/2 
    -123 +z,+y+1/2,-x+1/2 
    -124 -y,+x+1/2,+z+1/2 
     201 +x+1/2,+y,+z+1/2 
     202 +z+1/2,+x,+y+1/2 
     203 +y+1/2,+z,+x+1/2 
     204 +x+1/2,+y,-z+1/2 
     205 -z+1/2,+x,+y+1/2 
     206 +y+1/2,-z,+x+1/2 
     207 -z+1/2,+x,-y+1/2 
     208 -y+1/2,-z,+x+1/2 
     209 +y+1/2,-z,-x+1/2 
     210 -x+1/2,+y,-z+1/2 
     211 -z+1/2,-x,+y+1/2 
     212 +x+1/2,-y,-z+1/2 
     213 +y+1/2,+x,+z+1/2 
     214 +z+1/2,+y,+x+1/2 
     215 +x+1/2,+z,+y+1/2 
     216 +y+1/2,+x,-z+1/2 
     217 -z+1/2,+y,+x+1/2 
     218 +x+1/2,-z,+y+1/2 
     219 -z+1/2,+y,-x+1/2 
     220 -x+1/2,-z,+y+1/2 
     221 +x+1/2,-z,-y+1/2 
     222 -y+1/2,+x,-z+1/2 
     223 -z+1/2,-y,+x+1/2 
     224 +y+1/2,-x,-z+1/2 
    -201 -x+1/2,-y,-z+1/2 
    -202 -z+1/2,-x,-y+1/2 
    -203 -y+1/2,-z,-x+1/2 
    -204 -x+1/2,-y,+z+1/2 
    -205 +z+1/2,-x,-y+1/2 
    -206 -y+1/2,+z,-x+1/2 
    -207 +z+1/2,-x,+y+1/2 
    -208 +y+1/2,+z,-x+1/2 
    -209 -y+1/2,+z,+x+1/2 
    -210 +x+1/2,-y,+z+1/2 
    -211 +z+1/2,+x,-y+1/2 
    -212 -x+1/2,+y,+z+1/2 
    -213 -y+1/2,-x,-z+1/2 
    -214 -z+1/2,-y,-x+1/2 
    -215 -x+1/2,-z,-y+1/2 
    -216 -y+1/2,-x,+z+1/2 
    -217 +z+1/2,-y,-x+1/2 
    -218 -x+1/2,+z,-y+1/2 
    -219 +z+1/2,-y,+x+1/2 
    -220 +x+1/2,+z,-y+1/2 
    -221 -x+1/2,+z,+y+1/2 
    -222 +y+1/2,-x,+z+1/2 
    -223 +z+1/2,+y,-x+1/2 
    -224 -y+1/2,+x,+z+1/2 
     301 +x+1/2,+y+1/2,+z 
     302 +z+1/2,+x+1/2,+y 
     303 +y+1/2,+z+1/2,+x 
     304 +x+1/2,+y+1/2,-z 
     305 -z+1/2,+x+1/2,+y 
     306 +y+1/2,-z+1/2,+x 
     307 -z+1/2,+x+1/2,-y 
     308 -y+1/2,-z+1/2,+x 
     309 +y+1/2,-z+1/2,-x 
     310 -x+1/2,+y+1/2,-z 
     311 -z+1/2,-x+1/2,+y 
     312 +x+1/2,-y+1/2,-z 
     313 +y+1/2,+x+1/2,+z 
     314 +z+1/2,+y+1/2,+x 
     315 +x+1/2,+z+1/2,+y 
     316 +y+1/2,+x+1/2,-z 
     317 -z+1/2,+y+1/2,+x 
     318 +x+1/2,-z+1/2,+y 
     319 -z+1/2,+y+1/2,-x 
     320 -x+1/2,-z+1/2,+y 
     321 +x+1/2,-z+1/2,-y 
     322 -y+1/2,+x+1/2,-z 
     323 -z+1/2,-y+1/2,+x 
     324 +y+1/2,-x+1/2,-z 
    -301 -x+1/2,-y+1/2,-z 
    -302 -z+1/2,-x+1/2,-y 
    -303 -y+1/2,-z+1/2,-x 
    -304 -x+1/2,-y+1/2,+z 
    -305 +z+1/2,-x+1/2,-y 
    -306 -y+1/2,+z+1/2,-x 
    -307 +z+1/2,-x+1/2,+y 
    -308 +y+1/2,+z+1/2,-x 
    -309 -y+1/2,+z+1/2,+x 
    -310 +x+1/2,-y+1/2,+z 
    -311 +z+1/2,+x+1/2,-y 
    -312 -x+1/2,+y+1/2,+z 
    -313 -y+1/2,-x+1/2,-z 
    -314 -z+1/2,-y+1/2,-x 
    -315 -x+1/2,-z+1/2,-y 
    -316 -y+1/2,-x+1/2,+z 
    -317 +z+1/2,-y+1/2,-x 
    -318 -x+1/2,+z+1/2,-y 
    -319 +z+1/2,-y+1/2,+x 
    -320 +x+1/2,+z+1/2,-y 
    -321 -x+1/2,+z+1/2,+y 
    -322 +y+1/2,-x+1/2,+z 
    -323 +z+1/2,+y+1/2,-x 
    -324 -y+1/2,+x+1/2,+z 

# ATOMIC COORDINATES AND DISPLACEMENT PARAMETERS


loop_
      _atom_site_type_symbol
      _atom_site_label
      _atom_site_fract_x
      _atom_site_fract_y
      _atom_site_fract_z
      _atom_site_occupancy
      _atom_site_thermal_displace_type
      _atom_site_U_iso_or_equiv
      _atom_site_symmetry_multiplicity
Mg
MG1     0.0          0.0          0.0          1.0        Uiso  -0.01161(31)   4
O 
O2      0.0          0.0          0.5          1.0        Uiso  -0.0130(4)     4

loop_ _atom_type_symbol
      _atom_type_number_in_cell
                   Mg  4.0        
                   O   4.0        
 
# If you change Z, be sure to change all 3 of the following
_chemical_formula_sum                  "Mg O"
_chemical_formula_weight               40.30
_cell_formula_units_Z                  4

# MOLECULAR GEOMETRY

loop_
      _geom_bond_atom_site_label_1
      _geom_bond_atom_site_label_2
      _geom_bond_distance
      _geom_bond_site_symmetry_1
      _geom_bond_site_symmetry_2
      _geom_bond_publ_flag
   ?   ?   ?   ?   ?   ?

loop_
      _geom_angle_atom_site_label_1
      _geom_angle_atom_site_label_2
      _geom_angle_atom_site_label_3
      _geom_angle
      _geom_angle_site_symmetry_1
      _geom_angle_site_symmetry_2
      _geom_angle_site_symmetry_3
      _geom_angle_publ_flag
   ?   ?   ?   ?   ?   ?   ?   ?

# Powder diffraction data for histogram  1
data_MGO_AU_25C_RIETVELD_p_01

_pd_block_id
  2017-07-05T15:59|MGO_AU_25C_RIETVELD_H_01|Martha_Pamato|PANalytical_X'Pert_Pro
#==============================================================================
# 9. INSTRUMENT CHARACTERIZATION

_exptl_special_details
; ?
;

# if regions of the data are excluded, the reason(s) are supplied here:
_pd_proc_info_excluded_regions
; ?
;

# The following item is used to identify the equipment used to record
# the powder pattern when the diffractogram was measured at a laboratory
# other than the authors' home institution, e.g. when neutron or synchrotron
# radiation is used.

_pd_instr_location
; ?
;
_pd_calibration_special_details           # description of the method used
                                          # to calibrate the instrument
; ?
;

_diffrn_ambient_temperature       ?
_diffrn_source                    ?
_diffrn_source_target             ?
_diffrn_source_type               ?
_diffrn_measurement_device_type   ?
_diffrn_detector                  ?
_diffrn_detector_type             ?       # make or model of detector

_pd_meas_scan_method              ?       # options are 'step', 'cont',
                                          # 'tof', 'fixed' or
                                          # 'disp' (= dispersive)
_pd_meas_special_details
;  ?
;

# The following two items identify the program(s) used (if appropriate).
_computing_data_collection        ?
_computing_data_reduction         ?

# Describe any processing performed on the data, prior to refinement.
# For example: a manual Lp correction or a precomputed absorption correction
_pd_proc_info_data_reduction      ?

# The following item is used for angular dispersive measurements only.

_diffrn_radiation_monochromator   ?

# The following items are used to define the size of the instrument.
# Not all distances are appropriate for all instrument types.

_pd_instr_dist_src/mono           ?
_pd_instr_dist_mono/spec          ?
_pd_instr_dist_src/spec           ?
_pd_instr_dist_spec/anal          ?
_pd_instr_dist_anal/detc          ?
_pd_instr_dist_spec/detc          ?

# 10. Specimen size and mounting information

# The next three fields give the specimen dimensions in mm.  The equatorial
# plane contains the incident and diffracted beam.

_pd_spec_size_axial               ?       # perpendicular to
                                          # equatorial plane

_pd_spec_size_equat               ?       # parallel to
                                          # scattering vector
                                          # in transmission

_pd_spec_size_thick               ?       # parallel to
                                          # scattering vector
                                          # in reflection

_pd_spec_mounting                         # This field should be
                                          # used to give details of the
                                          # container.
; ?
;

_pd_spec_mount_mode               ?       # options are 'reflection'
                                          # or 'transmission'

_pd_spec_shape                    ?       # options are 'cylinder'
                                          # 'flat_sheet' or 'irregular'

# phase table
loop_     _pd_phase_id
          _pd_phase_block_id
          _pd_phase_mass_%
          _pd_proc_ls_profile_function
          _pd_proc_ls_peak_cutoff
  1  2017-07-05T15:59|MGO_AU_25C_RIETVELD_phase1|Martha_Pamato||
            2.87
;
 CW Profile function number 3 with  19 terms
 Pseudovoigt profile coefficients as parameterized in
 P. Thompson, D.E. Cox & J.B. Hastings (1987). J. Appl. Cryst.,20,79-83.
 Asymmetry correction of L.W. Finger, D.E. Cox & A. P. Jephcoat (1994).
 J. Appl. Cryst.,27,892-900.
 #1(GU)   =    2.114 #2(GV)   =    2.366 #3(GW)   =    6.041
 #4(GP)   =    0.000 #5(LX)   =    0.000 #6(LY)   =    4.763
 #7(S/L)  =   0.0220 #8(H/L)  =   0.0220
 #9(trns) =     0.00 #10(shft)= -12.8111
 #11(stec)=     0.00 #12(ptec)=     0.00 #13(sfec)=     0.00
 #14(L11) =    0.000 #15(L22) =    0.000 #16(L33) =    0.000
 #17(L12) =    0.000 #18(L13) =    0.000 #19(L23) =    0.000
 Peak tails are ignored  where the intensity is below 0.0050 times the peak
   Aniso. broadening axis   0.0   0.0   1.0
;
           0.00500
  2  2017-07-05T15:59|MGO_AU_25C_RIETVELD_phase2|Martha_Pamato||
           97.13(4)
;
 CW Profile function number 3 with  19 terms
 Pseudovoigt profile coefficients as parameterized in
 P. Thompson, D.E. Cox & J.B. Hastings (1987). J. Appl. Cryst.,20,79-83.
 Asymmetry correction of L.W. Finger, D.E. Cox & A. P. Jephcoat (1994).
 J. Appl. Cryst.,27,892-900.
 #1(GU)   =    0.000 #2(GV)   =  -21.777 #3(GW)   =   51.354
 #4(GP)   =    0.000 #5(LX)   =    0.000 #6(LY)   =   19.231
 #7(S/L)  =   0.0220 #8(H/L)  =   0.0220
 #9(trns) =     0.00 #10(shft)=  -8.8654
 #11(stec)=     0.00 #12(ptec)=     0.00 #13(sfec)=     0.00
 #14(L11) =    0.000 #15(L22) =    0.000 #16(L33) =    0.000
 #17(L12) =    0.000 #18(L13) =    0.000 #19(L23) =    0.000
 Peak tails are ignored  where the intensity is below 0.0050 times the peak
   Aniso. broadening axis   0.0   0.0   1.0
;
           0.00500

loop_ _atom_type_symbol
      _atom_type_scat_dispersion_real
      _atom_type_scat_dispersion_imag
      _atom_type_scat_Cromer_Mann_a1
      _atom_type_scat_Cromer_Mann_a2
      _atom_type_scat_Cromer_Mann_a3
      _atom_type_scat_Cromer_Mann_a4
      _atom_type_scat_Cromer_Mann_b1
      _atom_type_scat_Cromer_Mann_b2
      _atom_type_scat_Cromer_Mann_b3
      _atom_type_scat_Cromer_Mann_b4
      _atom_type_scat_Cromer_Mann_c
      _atom_type_scat_source
  Au   -3.946    9.222
 16.8819 0.46110 18.5913 8.62160 25.5582 1.48260 5.86000 36.3956 12.0658 
  International_Tables_Vol_C
  Mg    0.209    0.237
 5.42040 2.82750 2.17350 79.2611 1.22690 0.38080 2.30730 7.19370 0.85840 
  International_Tables_Vol_C
  O    0.063    0.044
 3.04850 13.2771 2.28680 5.70110 1.54630 0.32390 0.86700 32.9089 0.25080 
  International_Tables_Vol_C
_diffrn_radiation_probe                x-ray
_diffrn_radiation_polarisn_ratio       ?
_diffrn_radiation_wavelength           1.788996
_diffrn_radiation_type                 ?
_pd_proc_ls_prof_R_factor              0.1589
_pd_proc_ls_prof_wR_factor             0.2366
_pd_proc_ls_prof_wR_expected           0.2758
_refine_ls_R_Fsqd_factor               0.05745

_pd_proc_ls_background_function
;   GSAS Background function number 1 with  6 terms.
 Shifted Chebyshev function of 1st kind
      1:    3.72387     2:    1.84956     3:    1.84257     4:   0.236480    
      5:   0.336608     6:  -0.104910    
;

_exptl_absorpt_process_details
;   GSAS Absorption/surface roughness correction: function number 0
 No correction is applied.
;
_exptl_absorpt_correction_T_min        1.00000
_exptl_absorpt_correction_T_max        1.00000
# Extinction correction
_gsas_exptl_extinct_corr_T_min         1.00000
_gsas_exptl_extinct_corr_T_max         1.00000
_pd_proc_info_datetime                 2017-07-05T15:59:29
_pd_calc_method                        "Rietveld Refinement"

#---- raw/calc data loop -----
_pd_meas_2theta_range_min              40.009
_pd_meas_2theta_range_max              154.47
_pd_meas_2theta_range_inc              0.017
_pd_proc_2theta_range_min              40.041
_pd_proc_2theta_range_max              154.502
_pd_proc_2theta_range_inc              0.017

loop_
      _pd_meas_counts_total
      _pd_proc_ls_weight
      _pd_proc_intensity_bkg_calc
      _pd_calc_intensity_total
   7.0     0.1429      3.92192    3.92190
   3.0     0.3333      3.91853    3.91852
   3.0     0.3333      3.91515    3.91514
   2.0     0.500       3.91178    3.91176
   7.0     0.1429      3.90840    3.90839
   0.0     0.0         3.90504   .
   3.0     0.3333      3.90167    3.90166
   6.0     0.1667      3.89831    3.89830
   4.0     0.2500      3.89496    3.89494
   3.0     0.3333      3.89161    3.89159
   6.0     0.1667      3.88826    3.88825
   5.0     0.2000      3.88492    3.88491
   5.0     0.2000      3.88159    3.88157
   6.0     0.1667      3.87825    3.87824
   6.0     0.1667      3.87493    3.87491
   2.0     0.500       3.87160    3.87159
   3.0     0.3333      3.86828    3.86827
   6.0     0.1667      3.86497    3.86495
   4.0     0.2500      3.86165    3.86164
   3.0     0.3333      3.85835    3.85833
   7.0     0.1429      3.85505    3.85503
   6.0     0.1667      3.85175    3.85173
   6.0     0.1667      3.84845    3.84844
   4.0     0.2500      3.84516    3.84515
   3.0     0.3333      3.84188    3.84186
   4.0     0.2500      3.83860    3.83858
   2.0     0.500       3.83532    3.83531
   3.0     0.3333      3.83205    3.83203
   3.0     0.3333      3.82878    3.82877
   6.0     0.1667      3.82552    3.82550
   8.0     0.1250      3.82226    3.82224
   8.0     0.1250      3.81900    3.81899
   5.0     0.2000      3.81575    3.81574
   7.0     0.1429      3.81250    3.81249
   6.0     0.1667      3.80926    3.80925
   5.0     0.2000      3.80602    3.80601
   4.0     0.2500      3.80279    3.80277
   3.0     0.3333      3.79956    3.79955
   3.0     0.3333      3.79633    3.79632
   2.0     0.500       3.79311    3.79310
   4.0     0.2500      3.78990    3.78988
   5.0     0.2000      3.78668    3.78667
   7.0     0.1429      3.78348    3.78346
   3.0     0.3333      3.78027    3.78025
   2.0     0.500       3.77707    3.77705
   6.0     0.1667      3.77387    3.77386
   7.0     0.1429      3.77068    3.77067
   5.0     0.2000      3.76750    3.76748
   4.0     0.2500      3.76431    3.76430
   7.0     0.1429      3.76113    3.76112
   3.0     0.3333      3.75796    3.75794
   5.0     0.2000      3.75479    3.75477
   4.0     0.2500      3.75162    3.75160
   3.0     0.3333      3.74846    3.74844
   3.0     0.3333      3.74530    3.74528
   3.0     0.3333      3.74214    3.74213
  10.0     0.1000      3.73899    3.73898
   3.0     0.3333      3.73585    3.73584
   4.0     0.2500      3.73271    3.73269
   3.0     0.3333      3.72957    3.72956
  10.0     0.1000      3.72644    3.72642
   6.0     0.1667      3.72331    3.72329
   7.0     0.1429      3.72018    3.72017
   4.0     0.2500      3.71706    3.71705
   4.0     0.2500      3.71394    3.71393
   4.0     0.2500      3.71083    3.71082
   6.0     0.1667      3.70772    3.70771
   7.0     0.1429      3.70462    3.70461
   2.0     0.500       3.70152    3.70151
   5.0     0.2000      3.69842    3.69841
   6.0     0.1667      3.69533    3.69532
   3.0     0.3333      3.69224    3.69223
   6.0     0.1667      3.68916    3.68915
   5.0     0.2000      3.68608    3.68607
   3.0     0.3333      3.68300    3.68299
   4.0     0.2500      3.67993    3.67992
   3.0     0.3333      3.67687    3.67685
   4.0     0.2500      3.67380    3.67379
   4.0     0.2500      3.67074    3.67073
   4.0     0.2500      3.66769    3.66767
   1.0     1.000       3.66464    3.66462
   2.0     0.500       3.66159    3.66158
   2.0     0.500       3.65855    3.65853
   5.0     0.2000      3.65551    3.65550
   6.0     0.1667      3.65247    3.65246
   4.0     0.2500      3.64944    3.64943
   5.0     0.2000      3.64642    3.64640
   5.0     0.2000      3.64339    3.64338
   1.0     1.000       3.64038    3.64036
   3.0     0.3333      3.63736    3.63735
   6.0     0.1667      3.63435    3.63434
   4.0     0.2500      3.63134    3.63133
   4.0     0.2500      3.62834    3.62833
   5.0     0.2000      3.62534    3.62533
   8.0     0.1250      3.62235    3.62234
   5.0     0.2000      3.61936    3.61935
   5.0     0.2000      3.61637    3.61636
   4.0     0.2500      3.61339    3.61338
   3.0     0.3333      3.61041    3.61040
   7.0     0.1429      3.60744    3.60743
   5.0     0.2000      3.60447    3.60445
   2.0     0.500       3.60150    3.60149
   2.0     0.500       3.59854    3.59853
   2.0     0.500       3.59558    3.59557
   7.0     0.1429      3.59263    3.59261
  14.0     0.0714      3.58968    3.58966
   9.0     0.1111      3.58673    3.58672
   5.0     0.2000      3.58379    3.58378
   3.0     0.3333      3.58085    3.58084
   4.0     0.2500      3.57792    3.57790
   0.0     0.0         3.57498   .
   1.0     1.000       3.57206    3.57205
   4.0     0.2500      3.56914    3.56913
   4.0     0.2500      3.56622    3.56621
   8.0     0.1250      3.56330    3.56329
   3.0     0.3333      3.56039    3.56038
   6.0     0.1667      3.55749    3.55747
  10.0     0.1000      3.55458    3.55457
   4.0     0.2500      3.55169    3.55167
   8.0     0.1250      3.54879    3.54878
   3.0     0.3333      3.54590    3.54589
   4.0     0.2500      3.54301    3.54300
   3.0     0.3333      3.54013    3.54012
   5.0     0.2000      3.53725    3.53724
   5.0     0.2000      3.53438    3.53436
   2.0     0.500       3.53150    3.53149
   5.0     0.2000      3.52864    3.52863
   3.0     0.3333      3.52577    3.52576
   4.0     0.2500      3.52291    3.52290
   1.0     1.000       3.52006    3.52005
   1.0     1.000       3.51721    3.51719
   0.0     0.0         3.51436   .
   3.0     0.3333      3.51152    3.51150
   6.0     0.1667      3.50868    3.90584
   4.0     0.2500      3.50584    3.91809
   6.0     0.1667      3.50301    3.93122
   5.0     0.2000      3.50018    3.94530
   4.0     0.2500      3.49735    3.96039
   3.0     0.3333      3.49453    3.97659
   5.0     0.2000      3.49172    3.99398
   4.0     0.2500      3.48890    4.01267
   3.0     0.3333      3.48609    4.03275
   3.0     0.3333      3.48329    4.05437
   3.0     0.3333      3.48049    4.07767
   5.0     0.2000      3.47769    4.10278
   6.0     0.1667      3.47490    4.12989
   3.0     0.3333      3.47211    4.15918
   2.0     0.500       3.46932    4.19087
   4.0     0.2500      3.46654    4.22521
   4.0     0.2500      3.46376    4.26248
   3.0     0.3333      3.46099    4.30297
   4.0     0.2500      3.45822    4.34704
   5.0     0.2000      3.45545    4.39509
   5.0     0.2000      3.45269    4.44760
   3.0     0.3333      3.44993    4.50509
   1.0     1.000       3.44717    4.56815
   5.0     0.2000      3.44442    4.63748
   4.0     0.2500      3.44167    4.71389
   4.0     0.2500      3.43893    4.79837
   6.0     0.1667      3.43619    4.89200
   7.0     0.1429      3.43345    4.99610
   8.0     0.1250      3.43072    5.11219
   4.0     0.2500      3.42799    5.24218
   2.0     0.500       3.42527    5.38848
   8.0     0.1250      3.42254    5.55404
  11.0     0.0909      3.41983    5.74290
   3.0     0.3333      3.41711    5.96075
  10.0     0.1000      3.41440    6.21619
   5.0     0.2000      3.41170    6.52267
   8.0     0.1250      3.40899    6.90126
   3.0     0.3333      3.40629    7.38534
   7.0     0.1429      3.40360    8.02634
   8.0     0.1250      3.40091    8.90144
  11.0     0.0909      3.39822   10.12081
   7.0     0.1429      3.39554   11.83193
  10.0     0.1000      3.39286   14.22015
  16.0     0.0625      3.39018   17.49791
  15.0     0.0667      3.38751   21.88552
  20.0     0.0500      3.38484   27.57554
  14.0     0.0714      3.38218   34.68196
  19.0     0.0526      3.37951   43.19122
  33.0     0.03030     3.37686   52.90636
  44.0     0.02273     3.37420   63.40872
  44.0     0.02273     3.37155   74.01245
  50.0     0.02000     3.36891   83.73157
  62.0     0.01613     3.36626   91.33250
  69.0     0.01449     3.36362   95.55408
  82.0     0.01220     3.36099   95.55849
  91.0     0.01099     3.35836   91.34246
  77.0     0.01299     3.35573   83.74438
  79.0     0.01266     3.35310   74.02431
  65.0     0.01538     3.35048   63.41939
  44.0     0.02273     3.34787   52.91019
  35.0     0.02857     3.34525   43.18381
  21.0     0.0476      3.34264   34.66535
  10.0     0.1000      3.34004   27.54946
  11.0     0.0909      3.33744   21.85158
  14.0     0.0714      3.33484   17.45480
  11.0     0.0909      3.33224   14.16774
   7.0     0.1429      3.32965   11.77196
   9.0     0.1111      3.32706   10.05387
   7.0     0.1429      3.32448    8.82832
   6.0     0.1667      3.32190    7.94704
   7.0     0.1429      3.31932    7.29999
   5.0     0.2000      3.31675    6.81027
   2.0     0.500       3.31418    6.42616
   3.0     0.3333      3.31161    6.11431
   2.0     0.500       3.30905    5.85345
   4.0     0.2500      3.30649    5.63017
   5.0     0.2000      3.30394    5.43596
   9.0     0.1111      3.30139    5.26506
   7.0     0.1429      3.29884    5.11349
   4.0     0.2500      3.29630    4.97817
   3.0     0.3333      3.29375    4.85673
   4.0     0.2500      3.29122    4.74733
   4.0     0.2500      3.28868    4.64840
   4.0     0.2500      3.28616    4.55864
   2.0     0.500       3.28363    4.47693
   4.0     0.2500      3.28111    4.40229
   3.0     0.3333      3.27859    4.33393
   8.0     0.1250      3.27607    4.27116
   9.0     0.1111      3.27356    4.21338
   3.0     0.3333      3.27105    4.16004
   7.0     0.1429      3.26855    4.11067
   2.0     0.500       3.26605    4.06489
   5.0     0.2000      3.26355    4.02234
   9.0     0.1111      3.26105    3.98272
   3.0     0.3333      3.25857    3.94575
   4.0     0.2500      3.25608    3.91117
   9.0     0.1111      3.25359    3.87877
   4.0     0.2500      3.25111    3.84837
   9.0     0.1111      3.24864    3.81981
   3.0     0.3333      3.24617    3.79291
   3.0     0.3333      3.24370    3.76753
   2.0     0.500       3.24123    3.74356
   6.0     0.1667      3.23877    3.72088
   5.0     0.2000      3.23631    3.69941
   5.0     0.2000      3.23386    3.67903
   5.0     0.2000      3.23140    3.65967
   6.0     0.1667      3.22896    3.64126
   4.0     0.2500      3.22651    3.22650
  10.0     0.1000      3.22407    3.22406
   5.0     0.2000      3.22163    3.22163
   5.0     0.2000      3.21920    3.21919
   9.0     0.1111      3.21677    3.21676
   4.0     0.2500      3.21434    3.21434
   5.0     0.2000      3.21192    3.21191
   4.0     0.2500      3.20950    3.20949
   3.0     0.3333      3.20708    3.20708
   5.0     0.2000      3.20467    3.20466
   7.0     0.1429      3.20226    3.20225
   6.0     0.1667      3.19985    3.19985
   5.0     0.2000      3.19745    3.19745
   6.0     0.1667      3.19505    3.19505
   4.0     0.2500      3.19266    3.19265
   4.0     0.2500      3.19027    4.73622
   4.0     0.2500      3.18788    4.88003
   7.0     0.1429      3.18549    5.04555
   5.0     0.2000      3.18311    5.23735
   5.0     0.2000      3.18073    5.46110
   3.0     0.3333      3.17836    5.72422
   3.0     0.3333      3.17599    6.03624
   5.0     0.2000      3.17362    6.41001
   3.0     0.3333      3.17125    6.86287
   6.0     0.1667      3.16889    7.41832
   7.0     0.1429      3.16653    8.10941
   7.0     0.1429      3.16418    8.98329
  13.0     0.0769      3.16183   10.11058
  16.0     0.0625      3.15948   11.60531
  23.0     0.0435      3.15714   13.69208
  30.0     0.03333     3.15480   16.97504
  40.0     0.02500     3.15246   23.34823
  41.0     0.02439     3.15013   38.29733
  90.0     0.01111     3.14780   74.46234
  132.0    0.00758     3.14547   152.15160
  261.0    0.00383     3.14315   286.77020
  426.0    0.002347    3.14083   459.47394
  626.0    0.001597    3.13851   597.26550
  615.0    0.001626    3.13620   605.43195
  463.0    0.002160    3.13389   469.53174
  251.0    0.00398     3.13158   287.50110
  123.0    0.00813     3.12928   146.59357
  61.0     0.01639     3.12698   68.45814
  42.0     0.02381     3.12468   34.68676
  41.0     0.02439     3.12239   21.81719
  29.0     0.03448     3.12010   16.41736
  21.0     0.0476      3.11781   13.45360
  17.0     0.0588      3.11553   11.45714
  13.0     0.0769      3.11325    9.99254
  10.0     0.1000      3.11097    8.87908
   9.0     0.1111      3.10870    8.01270
   5.0     0.2000      3.10643    7.32584
   6.0     0.1667      3.10416    6.77214
   5.0     0.2000      3.10190    6.31925
   3.0     0.3333      3.09964    5.94423
   6.0     0.1667      3.09738    5.63018
   3.0     0.3333      3.09513    5.36463
   5.0     0.2000      3.09288    5.13797
   4.0     0.2500      3.09064    4.94289
   3.0     0.3333      3.08839    4.77378
   6.0     0.1667      3.08615    3.08615
   5.0     0.2000      3.08392    3.08391
   2.0     0.500       3.08168    3.08168
   1.0     1.000       3.07945    3.07945
   3.0     0.3333      3.07723    3.07722
   6.0     0.1667      3.07500    3.07500
   5.0     0.2000      3.07278    3.07278
   9.0     0.1111      3.07057    3.07056
   8.0     0.1250      3.06836    3.06835
   4.0     0.2500      3.06615    3.06614
   5.0     0.2000      3.06394    3.06393
   4.0     0.2500      3.06174    3.06173
   2.0     0.500       3.05954    3.05953
   3.0     0.3333      3.05734    3.05733
   3.0     0.3333      3.05515    3.05514
   2.0     0.500       3.05295    3.05295
   2.0     0.500       3.05077    3.05076
   4.0     0.2500      3.04858    3.04858
   4.0     0.2500      3.04640    3.04640
   4.0     0.2500      3.04423    3.04422
   7.0     0.1429      3.04205    3.04205
   6.0     0.1667      3.03988    3.03988
   2.0     0.500       3.03771    3.03771
   3.0     0.3333      3.03555    3.03554
   2.0     0.500       3.03339    3.03338
   4.0     0.2500      3.03123    3.03123
   4.0     0.2500      3.02908    3.02907
   5.0     0.2000      3.02693    3.02692
   7.0     0.1429      3.02478    3.02477
   4.0     0.2500      3.02263    3.02263
   5.0     0.2000      3.02049    3.02049
   8.0     0.1250      3.01835    3.01835
   8.0     0.1250      3.01622    3.01621
   7.0     0.1429      3.01409    3.01408
   4.0     0.2500      3.01196    3.01195
   3.0     0.3333      3.00983    3.00983
   2.0     0.500       3.00771    3.00770
   1.0     1.000       3.00559    3.00558
   6.0     0.1667      3.00347    3.00347
   7.0     0.1429      3.00136    3.00135
   8.0     0.1250      2.99925    2.99924
   4.0     0.2500      2.99714    2.99714
   8.0     0.1250      2.99504    2.99504
   3.0     0.3333      2.99294    2.99294
   4.0     0.2500      2.99084    2.99084
   6.0     0.1667      2.98875    2.98874
   6.0     0.1667      2.98666    2.98665
   3.0     0.3333      2.98457    2.98457
   0.0     0.0         2.98249   .
   6.0     0.1667      2.98041    2.98040
   7.0     0.1429      2.97833    2.97832
   4.0     0.2500      2.97625    2.97625
   5.0     0.2000      2.97418    2.97418
   2.0     0.500       2.97211    2.97211
   5.0     0.2000      2.97005    2.97004
   2.0     0.500       2.96799    2.96798
   4.0     0.2500      2.96593    2.96592
   6.0     0.1667      2.96387    2.96387
   3.0     0.3333      2.96182    2.96181
   5.0     0.2000      2.95977    2.95976
   3.0     0.3333      2.95772    2.95772
   3.0     0.3333      2.95568    2.95567
   5.0     0.2000      2.95364    2.95363
   4.0     0.2500      2.95160    2.95160
   7.0     0.1429      2.94957    2.94956
   5.0     0.2000      2.94753    2.94753
   5.0     0.2000      2.94551    2.94550
   5.0     0.2000      2.94348    2.94348
   1.0     1.000       2.94146    2.94146
   2.0     0.500       2.93944    2.93944
   4.0     0.2500      2.93743    2.93742
   4.0     0.2500      2.93541    2.93541
   3.0     0.3333      2.93341    2.93340
   4.0     0.2500      2.93140    2.93140
   4.0     0.2500      2.92940    2.92939
   3.0     0.3333      2.92740    2.92739
   2.0     0.500       2.92540    2.92539
   3.0     0.3333      2.92340    2.92340
   4.0     0.2500      2.92141    2.92141
   4.0     0.2500      2.91943    2.91942
   5.0     0.2000      2.91744    2.91744
   6.0     0.1667      2.91546    2.91546
   4.0     0.2500      2.91348    2.91348
   5.0     0.2000      2.91151    2.91150
   4.0     0.2500      2.90953    2.90953
   4.0     0.2500      2.90756    2.90756
   4.0     0.2500      2.90560    2.90559
   5.0     0.2000      2.90363    2.90363
   4.0     0.2500      2.90167    2.90167
   5.0     0.2000      2.89972    2.89971
   4.0     0.2500      2.89776    2.89776
   7.0     0.1429      2.89581    2.89581
   5.0     0.2000      2.89386    2.89386
   7.0     0.1429      2.89192    2.89191
   3.0     0.3333      2.88997    2.88997
   4.0     0.2500      2.88803    2.88803
   2.0     0.500       2.88610    2.88610
   9.0     0.1111      2.88417    2.88416
   6.0     0.1667      2.88224    2.88223
   5.0     0.2000      2.88031    2.88030
   3.0     0.3333      2.87838    2.87838
   2.0     0.500       2.87646    2.87646
   4.0     0.2500      2.87454    2.87454
   5.0     0.2000      2.87263    2.87263
   5.0     0.2000      2.87072    2.87071
   4.0     0.2500      2.86881    2.86880
   4.0     0.2500      2.86690    2.86690
   8.0     0.1250      2.86500    2.86500
   1.0     1.000       2.86310    2.86310
   0.0     0.0         2.86120   .
   4.0     0.2500      2.85931    2.85930
   5.0     0.2000      2.85741    2.85741
   8.0     0.1250      2.85553    2.85552
   8.0     0.1250      2.85364    2.85364
   4.0     0.2500      2.85176    2.85176
   6.0     0.1667      2.84988    2.84988
   3.0     0.3333      2.84800    2.84800
   4.0     0.2500      2.84613    2.84613
   4.0     0.2500      2.84426    2.84426
   5.0     0.2000      2.84239    2.84239
   4.0     0.2500      2.84053    2.84052
   2.0     0.500       2.83866    2.83866
   2.0     0.500       2.83680    2.83680
   1.0     1.000       2.83495    2.83495
   3.0     0.3333      2.83310    2.83309
   5.0     0.2000      2.83124    2.83124
   3.0     0.3333      2.82940    2.82940
   2.0     0.500       2.82755    2.82755
   5.0     0.2000      2.82571    2.82571
   7.0     0.1429      2.82387    2.82387
   4.0     0.2500      2.82204    2.82204
   5.0     0.2000      2.82021    2.82020
   5.0     0.2000      2.81838    2.81837
   4.0     0.2500      2.81655    2.81655
   6.0     0.1667      2.81472    2.81472
   5.0     0.2000      2.81290    2.81290
   4.0     0.2500      2.81108    2.81108
   3.0     0.3333      2.80927    2.80927
   3.0     0.3333      2.80746    2.80746
   3.0     0.3333      2.80565    2.80565
   3.0     0.3333      2.80384    2.80384
   4.0     0.2500      2.80204    2.80204
   3.0     0.3333      2.80024    2.80023
   5.0     0.2000      2.79844    2.79844
   3.0     0.3333      2.79664    2.79664
   5.0     0.2000      2.79485    2.79485
   4.0     0.2500      2.79306    2.79306
   5.0     0.2000      2.79127    2.79127
   5.0     0.2000      2.78949    2.78949
   6.0     0.1667      2.78771    2.78771
   4.0     0.2500      2.78593    2.78593
   4.0     0.2500      2.78416    2.78415
   4.0     0.2500      2.78238    2.78238
   5.0     0.2000      2.78061    2.78061
   6.0     0.1667      2.77885    2.77885
   3.0     0.3333      2.77708    2.77708
   2.0     0.500       2.77532    2.77532
   0.0     0.0         2.77356   .
   1.0     1.000       2.77181    2.77181
   6.0     0.1667      2.77006    2.77006
   8.0     0.1250      2.76831    2.76831
   5.0     0.2000      2.76656    2.76656
   2.0     0.500       2.76482    2.76481
   5.0     0.2000      2.76307    2.76307
   6.0     0.1667      2.76134    2.76133
   5.0     0.2000      2.75960    2.75960
   4.0     0.2500      2.75787    2.75787
   4.0     0.2500      2.75614    2.75614
   4.0     0.2500      2.75441    2.75441
   5.0     0.2000      2.75269    2.75268
   4.0     0.2500      2.75096    2.75096
   6.0     0.1667      2.74924    2.74924
   4.0     0.2500      2.74753    2.74753
   3.0     0.3333      2.74582    2.74581
   4.0     0.2500      2.74410    2.74410
   3.0     0.3333      2.74240    2.74240
   6.0     0.1667      2.74069    2.74069
   2.0     0.500       2.73899    2.73899
   5.0     0.2000      2.73729    2.73729
   4.0     0.2500      2.73559    2.73559
   4.0     0.2500      2.73390    2.73390
   3.0     0.3333      2.73221    2.73221
   2.0     0.500       2.73052    2.73052
   2.0     0.500       2.72883    2.72883
   4.0     0.2500      2.72715    2.72715
   6.0     0.1667      2.72547    2.72547
   6.0     0.1667      2.72379    2.72379
   7.0     0.1429      2.72212    2.72212
   5.0     0.2000      2.72045    2.72045
   4.0     0.2500      2.71878    2.71878
   3.0     0.3333      2.71711    2.71711
   2.0     0.500       2.71545    2.71545
   2.0     0.500       2.71379    2.71379
   2.0     0.500       2.71213    2.71213
   4.0     0.2500      2.71047    2.71047
   7.0     0.1429      2.70882    2.70882
   7.0     0.1429      2.70717    2.70717
   5.0     0.2000      2.70552    2.70552
   6.0     0.1667      2.70388    2.70388
   5.0     0.2000      2.70223    2.70223
   6.0     0.1667      2.70059    2.70059
   4.0     0.2500      2.69896    2.69896
   4.0     0.2500      2.69732    2.69732
   6.0     0.1667      2.69569    2.69569
   8.0     0.1250      2.69406    2.69406
   5.0     0.2000      2.69244    2.69244
   4.0     0.2500      2.69081    2.69081
   5.0     0.2000      2.68919    2.68919
   7.0     0.1429      2.68758    2.68758
   4.0     0.2500      2.68596    2.68596
   6.0     0.1667      2.68435    2.68435
   6.0     0.1667      2.68274    2.68274
   3.0     0.3333      2.68113    2.68113
   5.0     0.2000      2.67953    2.67953
   2.0     0.500       2.67792    2.67792
   8.0     0.1250      2.67633    2.67633
   7.0     0.1429      2.67473    2.67473
   4.0     0.2500      2.67314    2.67314
   7.0     0.1429      2.67154    2.67154
   4.0     0.2500      2.66996    2.66996
   9.0     0.1111      2.66837    2.66837
   6.0     0.1667      2.66679    2.66679
   4.0     0.2500      2.66521    2.66521
   5.0     0.2000      2.66363    2.66363
   8.0     0.1250      2.66205    2.66205
   5.0     0.2000      2.66048    2.66048
   4.0     0.2500      2.65891    2.65891
   6.0     0.1667      2.65734    2.65734
   3.0     0.3333      2.65578    2.65578
   4.0     0.2500      2.65421    2.65421
   9.0     0.1111      2.65265    2.65265
   8.0     0.1250      2.65110    2.65110
   3.0     0.3333      2.64954    2.64954
   5.0     0.2000      2.64799    2.64799
   9.0     0.1111      2.64644    2.64644
   7.0     0.1429      2.64490    2.64490
   7.0     0.1429      2.64335    2.64335
   4.0     0.2500      2.64181    2.64181
   8.0     0.1250      2.64027    5.54023
  10.0     0.1000      2.63874    5.62722
  12.0     0.0833      2.63720    5.71833
   9.0     0.1111      2.63567    5.81377
   8.0     0.1250      2.63414    5.91385
   9.0     0.1111      2.63262    6.01889
   3.0     0.3333      2.63109    6.12921
   6.0     0.1667      2.62957    6.24514
   8.0     0.1250      2.62805    6.36703
   8.0     0.1250      2.62654    6.49532
   7.0     0.1429      2.62502    6.63052
   5.0     0.2000      2.62351    6.77306
   9.0     0.1111      2.62201    6.92348
  12.0     0.0833      2.62050    7.08233
  13.0     0.0769      2.61900    7.25027
  12.0     0.0833      2.61750    7.42806
   8.0     0.1250      2.61600    7.61642
   7.0     0.1429      2.61450    7.81619
   8.0     0.1250      2.61301    8.02824
  11.0     0.0909      2.61152    8.25364
   6.0     0.1667      2.61004    8.49359
   4.0     0.2500      2.60855    8.74929
   5.0     0.2000      2.60707    9.02212
   5.0     0.2000      2.60559    9.31355
  11.0     0.0909      2.60411    9.62537
   8.0     0.1250      2.60264    9.95961
   7.0     0.1429      2.60116   10.31832
  13.0     0.0769      2.59969   10.70394
  13.0     0.0769      2.59823   11.11907
   7.0     0.1429      2.59676   11.56687
  14.0     0.0714      2.59530   12.05097
  13.0     0.0769      2.59384   12.57521
  13.0     0.0769      2.59238   13.14406
  14.0     0.0714      2.59093   13.76250
  13.0     0.0769      2.58947   14.43655
  19.0     0.0526      2.58802   15.17321
  24.0     0.0417      2.58658   15.98013
  17.0     0.0588      2.58513   16.86637
  28.0     0.0357      2.58369   17.84223
  29.0     0.03448     2.58225   18.92035
  21.0     0.0476      2.58081   20.11574
  40.0     0.02500     2.57938   21.44565
  19.0     0.0526      2.57795   22.93146
  32.0     0.03125     2.57652   24.59935
  32.0     0.03125     2.57509   26.48429
  38.0     0.02632     2.57366   28.63377
  29.0     0.03448     2.57224   31.11380
  37.0     0.02703     2.57082   34.02288
  51.0     0.01961     2.56940   37.50953
  66.0     0.01515     2.56799   41.80377
  76.0     0.01316     2.56658   47.25570
  86.0     0.01163     2.56516   54.38158
  91.0     0.01099     2.56376   63.92193
  102.0    0.00980     2.56235   76.88418
  127.0    0.00787     2.56095   94.57558
  151.0    0.00662     2.55955   118.57712
  169.0    0.00592     2.55815   150.62737
  183.0    0.00546     2.55675   192.44649
  236.0    0.00424     2.55536   245.43106
  291.0    0.003436    2.55397   310.34143
  332.0    0.003012    2.55258   386.89526
  387.0    0.002584    2.55120   473.31204
  469.0    0.002132    2.54981   565.96381
  566.0    0.001767    2.54843   658.90735
  711.0    0.001406    2.54705   743.65332
  795.0    0.001258    2.54568   809.45825
  897.0    0.001115    2.54430   845.34381
  930.0    0.001075    2.54293   844.16534
  895.0    0.001117    2.54156   806.18732
  800.0    0.001250    2.54020   738.91315
  641.0    0.001560    2.53883   653.34875
  525.0    0.001905    2.53747   560.17743
  413.0    0.002421    2.53611   467.76083
  345.0    0.002899    2.53476   381.88705
  297.0    0.003367    2.53340   306.02768
  252.0    0.00397     2.53205   241.82776
  192.0    0.00521     2.53070   189.54080
  151.0    0.00662     2.52935   148.36459
  135.0    0.00741     2.52801   116.86491
  119.0    0.00840     2.52666   93.30107
  99.0     0.01010     2.52532   75.93314
  78.0     0.01282     2.52399   63.20895
  77.0     0.01299     2.52265   53.84040
  73.0     0.01370     2.52132   46.83518
  57.0     0.01754     2.51999   41.46546
  52.0     0.01923     2.51866   37.22508
  37.0     0.02703     2.51733   33.77576
  44.0     0.02273     2.51601   30.89397
  31.0     0.03226     2.51469   28.43459
  28.0     0.0357      2.51337   26.30075
  34.0     0.02941     2.51205   24.42696
  26.0     0.0385      2.51074   22.76793
  25.0     0.0400      2.50942   21.28966
  21.0     0.0476      2.50812   19.96620
  20.0     0.0500      2.50681   18.77601
  20.0     0.0500      2.50550   17.70147
  18.0     0.0556      2.50420   16.72843
  14.0     0.0714      2.50290   15.84460
  14.0     0.0714      2.50160   15.03973
  16.0     0.0625      2.50031   14.30455
  16.0     0.0625      2.49901   13.63114
  17.0     0.0588      2.49772   13.01299
  19.0     0.0526      2.49643   12.44427
  12.0     0.0833      2.49515   11.92002
   7.0     0.1429      2.49386   11.43563
  12.0     0.0833      2.49258   10.98704
   8.0     0.1250      2.49130   10.57095
  10.0     0.1000      2.49002   10.18431
  15.0     0.0667      2.48875    9.82452
  10.0     0.1000      2.48748    9.48905
  14.0     0.0714      2.48621    9.17569
   7.0     0.1429      2.48494    8.88262
   6.0     0.1667      2.48367    8.60814
  11.0     0.0909      2.48241    8.35077
   6.0     0.1667      2.48115    8.10905
   5.0     0.2000      2.47989    7.88168
   4.0     0.2500      2.47863    7.66761
   4.0     0.2500      2.47738    7.46582
  10.0     0.1000      2.47613    7.27544
   9.0     0.1111      2.47488    7.09556
   3.0     0.3333      2.47363    6.92540
   4.0     0.2500      2.47238    6.76429
   8.0     0.1250      2.47114    6.61162
   7.0     0.1429      2.46990    6.46683
   4.0     0.2500      2.46866    6.32936
   6.0     0.1667      2.46743    6.19867
   6.0     0.1667      2.46619    6.07438
   6.0     0.1667      2.46496    5.95605
   5.0     0.2000      2.46373    5.84335
   3.0     0.3333      2.46250    5.73589
   5.0     0.2000      2.46128    5.63332
  10.0     0.1000      2.46006    5.53537
  13.0     0.0769      2.45884    5.44177
   7.0     0.1429      2.45762    2.45762
   5.0     0.2000      2.45640    2.45641
   7.0     0.1429      2.45519    2.45519
   7.0     0.1429      2.45398    2.45398
   8.0     0.1250      2.45277    2.45277
   7.0     0.1429      2.45156    2.45156
  11.0     0.0909      2.45036    2.45036
   8.0     0.1250      2.44915    2.44916
   4.0     0.2500      2.44795    2.44796
   3.0     0.3333      2.44676    2.44676
   7.0     0.1429      2.44556    2.44556
   8.0     0.1250      2.44437    2.44437
   6.0     0.1667      2.44317    2.44318
   4.0     0.2500      2.44199    2.44199
   5.0     0.2000      2.44080    2.44080
   5.0     0.2000      2.43961    2.43962
   2.0     0.500       2.43843    2.43843
   3.0     0.3333      2.43725    2.43725
   4.0     0.2500      2.43607    3.37344
   7.0     0.1429      2.43490    3.46001
   8.0     0.1250      2.43372    3.55943
   4.0     0.2500      2.43255    3.67435
   6.0     0.1667      2.43138    3.80816
   9.0     0.1111      2.43021    3.96512
   6.0     0.1667      2.42905    4.15082
   9.0     0.1111      2.42788    4.37253
   6.0     0.1667      2.42672    4.64017
  16.0     0.0625      2.42556    4.96724
   7.0     0.1429      2.42441    5.37235
   6.0     0.1667      2.42325    5.88204
  12.0     0.0833      2.42210    6.53498
  14.0     0.0714      2.42095    7.39191
   9.0     0.1111      2.41980    8.56426
  13.0     0.0769      2.41866   10.32471
  16.0     0.0625      2.41751   13.50474
  32.0     0.03125     2.41637   20.55536
  40.0     0.02500     2.41523   37.30526
  83.0     0.01205     2.41410   73.48970
  126.0    0.00794     2.41296   137.43185
  203.0    0.00493     2.41183   222.77109
  268.0    0.00373     2.41070   296.89078
  300.0    0.003333    2.40957   312.01126
  245.0    0.00408     2.40844   253.66486
  160.0    0.00625     2.40732   164.99229
  104.0    0.00962     2.40619   90.46852
  59.0     0.01695     2.40507   45.24800
  33.0     0.03030     2.40396   23.67358
  26.0     0.0385      2.40284   14.75905
  17.0     0.0588      2.40173   10.96774
   9.0     0.1111      2.40061    8.97858
  12.0     0.0833      2.39951    7.68604
   9.0     0.1111      2.39840    6.74986
   4.0     0.2500      2.39729    6.04053
   7.0     0.1429      2.39619    5.48962
  11.0     0.0909      2.39509    5.05344
   8.0     0.1250      2.39399    4.70245
   3.0     0.3333      2.39289    4.41585
   4.0     0.2500      2.39180    4.17878
   6.0     0.1667      2.39070    3.98053
   7.0     0.1429      2.38961    3.81305
   5.0     0.2000      2.38853    3.67034
   4.0     0.2500      2.38744    3.54768
   5.0     0.2000      2.38635    3.44146
   4.0     0.2500      2.38527    2.38528
   1.0     1.000       2.38419    2.38419
   2.0     0.500       2.38311    2.38312
   3.0     0.3333      2.38204    2.38204
   4.0     0.2500      2.38096    2.38097
   4.0     0.2500      2.37989    2.37989
   5.0     0.2000      2.37882    2.37882
   3.0     0.3333      2.37775    2.37776
   2.0     0.500       2.37669    2.37669
   3.0     0.3333      2.37562    2.37563
   3.0     0.3333      2.37456    2.37457
   4.0     0.2500      2.37350    2.37351
   2.0     0.500       2.37244    2.37245
   3.0     0.3333      2.37139    2.37139
   2.0     0.500       2.37034    2.37034
   2.0     0.500       2.36928    2.36929
   1.0     1.000       2.36823    2.36824
   5.0     0.2000      2.36719    2.36719
   1.0     1.000       2.36614    2.36614
   3.0     0.3333      2.36510    2.36510
   9.0     0.1111      2.36406    2.36406
   0.0     0.0         2.36302   .
   5.0     0.2000      2.36198    2.36198
   1.0     1.000       2.36094    2.36095
   2.0     0.500       2.35991    2.35992
   3.0     0.3333      2.35888    2.35888
   3.0     0.3333      2.35785    2.35785
   4.0     0.2500      2.35682    2.35683
   3.0     0.3333      2.35580    2.35580
   2.0     0.500       2.35478    2.35478
   3.0     0.3333      2.35375    2.35376
   3.0     0.3333      2.35273    2.35274
   3.0     0.3333      2.35172    2.35172
   1.0     1.000       2.35070    2.35071
   6.0     0.1667      2.34969    2.34969
   6.0     0.1667      2.34868    2.34868
   5.0     0.2000      2.34767    2.34767
   5.0     0.2000      2.34666    2.34667
   7.0     0.1429      2.34566    2.34566
   6.0     0.1667      2.34465    2.34466
   4.0     0.2500      2.34365    2.34366
   3.0     0.3333      2.34265    2.34266
   3.0     0.3333      2.34166    2.34166
   3.0     0.3333      2.34066    2.34066
   2.0     0.500       2.33967    2.33967
   2.0     0.500       2.33867    2.33868
   2.0     0.500       2.33769    2.33769
   5.0     0.2000      2.33670    2.33670
   5.0     0.2000      2.33571    2.33572
   5.0     0.2000      2.33473    2.33473
   4.0     0.2500      2.33375    2.33375
   5.0     0.2000      2.33277    2.33277
   5.0     0.2000      2.33179    2.33179
   3.0     0.3333      2.33081    2.33082
   4.0     0.2500      2.32984    2.32984
   2.0     0.500       2.32887    2.32887
   2.0     0.500       2.32790    2.32790
   3.0     0.3333      2.32693    2.32693
   2.0     0.500       2.32596    2.32597
   6.0     0.1667      2.32500    2.32500
   3.0     0.3333      2.32404    2.32404
   2.0     0.500       2.32308    2.32308
   1.0     1.000       2.32212    2.32212
   5.0     0.2000      2.32116    2.32117
   3.0     0.3333      2.32021    2.32021
   1.0     1.000       2.31926    2.31926
   1.0     1.000       2.31831    2.31831
   3.0     0.3333      2.31736    2.31736
   1.0     1.000       2.31641    2.31641
   1.0     1.000       2.31547    2.31547
   3.0     0.3333      2.31452    2.31453
   0.0     0.0         2.31358   .
   2.0     0.500       2.31264    2.31265
   3.0     0.3333      2.31170    2.31171
   5.0     0.2000      2.31077    2.31077
   3.0     0.3333      2.30984    2.30984
   9.0     0.1111      2.30890    2.30891
   2.0     0.500       2.30797    2.30798
   1.0     1.000       2.30705    2.30705
   1.0     1.000       2.30612    2.30613
   4.0     0.2500      2.30520    2.30520
   3.0     0.3333      2.30427    2.30428
   2.0     0.500       2.30335    2.30336
   0.0     0.0         2.30244   .
   1.0     1.000       2.30152    2.30152
   3.0     0.3333      2.30061    2.30061
   4.0     0.2500      2.29969    2.29970
   2.0     0.500       2.29878    2.29879
   2.0     0.500       2.29787    2.29788
   6.0     0.1667      2.29697    2.29697
   4.0     0.2500      2.29606    2.29606
   4.0     0.2500      2.29516    2.29516
   3.0     0.3333      2.29426    2.29426
   2.0     0.500       2.29336    2.29336
   4.0     0.2500      2.29246    2.29246
   4.0     0.2500      2.29156    2.29157
   2.0     0.500       2.29067    2.29067
   3.0     0.3333      2.28977    2.28978
   5.0     0.2000      2.28888    2.28889
   4.0     0.2500      2.28800    2.28800
   4.0     0.2500      2.28711    2.28711
   3.0     0.3333      2.28622    2.28623
   2.0     0.500       2.28534    2.28535
   1.0     1.000       2.28446    2.28446
   1.0     1.000       2.28358    2.28358
   3.0     0.3333      2.28270    2.28271
   3.0     0.3333      2.28183    2.28183
   2.0     0.500       2.28095    2.28096
   3.0     0.3333      2.28008    2.28009
   3.0     0.3333      2.27921    2.27922
   2.0     0.500       2.27834    2.27835
   2.0     0.500       2.27748    2.27748
   4.0     0.2500      2.27661    2.27661
   6.0     0.1667      2.27575    2.27575
   4.0     0.2500      2.27489    2.27489
   3.0     0.3333      2.27403    2.27403
   2.0     0.500       2.27317    2.27317
   6.0     0.1667      2.27231    2.27232
   2.0     0.500       2.27146    2.27146
   2.0     0.500       2.27061    2.27061
   2.0     0.500       2.26976    2.26976
   1.0     1.000       2.26891    2.26891
   0.0     0.0         2.26806   .
   3.0     0.3333      2.26722    2.26722
   1.0     1.000       2.26637    2.26638
  10.0     0.1000      2.26553    2.26554
   4.0     0.2500      2.26469    2.26470
   6.0     0.1667      2.26385    2.26386
   5.0     0.2000      2.26302    2.26302
   1.0     1.000       2.26218    2.26219
   1.0     1.000       2.26135    2.26135
   3.0     0.3333      2.26052    2.26052
   3.0     0.3333      2.25969    2.25969
   3.0     0.3333      2.25886    2.25887
   2.0     0.500       2.25804    2.25804
   3.0     0.3333      2.25721    2.25722
   1.0     1.000       2.25639    2.25640
   2.0     0.500       2.25557    2.25558
   2.0     0.500       2.25475    2.25476
   4.0     0.2500      2.25394    2.25394
   5.0     0.2000      2.25312    2.25313
   1.0     1.000       2.25231    2.25231
   2.0     0.500       2.25150    2.25150
   4.0     0.2500      2.25069    2.25069
   2.0     0.500       2.24988    2.24988
   3.0     0.3333      2.24907    2.24908
   3.0     0.3333      2.24827    2.24827
   2.0     0.500       2.24746    2.24747
   2.0     0.500       2.24666    2.24667
   3.0     0.3333      2.24586    2.24587
   3.0     0.3333      2.24507    2.24507
   4.0     0.2500      2.24427    2.24427
   3.0     0.3333      2.24348    2.24348
   4.0     0.2500      2.24268    2.24269
   6.0     0.1667      2.24189    2.24190
   3.0     0.3333      2.24110    2.24111
   3.0     0.3333      2.24032    2.24032
   3.0     0.3333      2.23953    2.23954
   3.0     0.3333      2.23875    2.23875
   3.0     0.3333      2.23796    2.23797
   3.0     0.3333      2.23718    2.23719
   2.0     0.500       2.23640    2.23641
   2.0     0.500       2.23563    2.23563
   4.0     0.2500      2.23485    2.23486
   5.0     0.2000      2.23408    2.23408
   2.0     0.500       2.23331    2.23331
   4.0     0.2500      2.23254    2.23254
   5.0     0.2000      2.23177    2.23177
   3.0     0.3333      2.23100    2.23101
   2.0     0.500       2.23024    2.23024
   1.0     1.000       2.22947    2.22948
   2.0     0.500       2.22871    2.22871
   3.0     0.3333      2.22795    2.22795
   2.0     0.500       2.22719    2.22720
   2.0     0.500       2.22643    2.22644
   4.0     0.2500      2.22568    2.22568
   3.0     0.3333      2.22493    2.22493
   1.0     1.000       2.22417    2.22418
   4.0     0.2500      2.22342    2.22343
   4.0     0.2500      2.22268    2.22268
   6.0     0.1667      2.22193    2.22193
   1.0     1.000       2.22118    2.22119
   1.0     1.000       2.22044    2.22044
   4.0     0.2500      2.21970    2.21970
   2.0     0.500       2.21896    2.21896
   0.0     0.0         2.21822   .
   2.0     0.500       2.21748    2.21749
   5.0     0.2000      2.21675    2.21675
   3.0     0.3333      2.21601    2.21602
   1.0     1.000       2.21528    2.21529
   3.0     0.3333      2.21455    2.21456
   2.0     0.500       2.21382    2.21383
   2.0     0.500       2.21309    2.21310
   3.0     0.3333      2.21237    2.21237
   4.0     0.2500      2.21165    2.21165
   3.0     0.3333      2.21092    2.21093
   1.0     1.000       2.21020    2.21021
   5.0     0.2000      2.20948    2.20949
   1.0     1.000       2.20877    2.20877
   3.0     0.3333      2.20805    2.20806
   4.0     0.2500      2.20734    2.20734
   3.0     0.3333      2.20662    2.20663
   4.0     0.2500      2.20591    2.20592
   3.0     0.3333      2.20520    2.20521
   3.0     0.3333      2.20450    2.20450
   2.0     0.500       2.20379    2.20380
   2.0     0.500       2.20309    2.20309
   2.0     0.500       2.20238    2.20239
   3.0     0.3333      2.20168    2.20169
   1.0     1.000       2.20098    2.20099
   1.0     1.000       2.20028    2.20029
   1.0     1.000       2.19959    2.19959
   2.0     0.500       2.19889    2.19890
   1.0     1.000       2.19820    2.19821
   1.0     1.000       2.19751    2.19751
   3.0     0.3333      2.19682    2.19682
   3.0     0.3333      2.19613    2.19613
   3.0     0.3333      2.19544    2.19545
   3.0     0.3333      2.19476    2.19476
   4.0     0.2500      2.19407    2.19408
   3.0     0.3333      2.19339    2.19340
   1.0     1.000       2.19271    2.19272
   1.0     1.000       2.19203    2.19204
   1.0     1.000       2.19135    2.19136
   2.0     0.500       2.19068    2.19068
   3.0     0.3333      2.19000    2.19001
   2.0     0.500       2.18933    2.18934
   1.0     1.000       2.18866    2.18867
   2.0     0.500       2.18799    2.18800
   1.0     1.000       2.18732    2.18733
   1.0     1.000       2.18666    2.18666
   2.0     0.500       2.18599    2.18600
   4.0     0.2500      2.18533    2.18533
   6.0     0.1667      2.18467    2.18467
   4.0     0.2500      2.18401    2.18401
   3.0     0.3333      2.18335    2.18335
   1.0     1.000       2.18269    2.18270
   1.0     1.000       2.18203    2.18204
   1.0     1.000       2.18138    2.18139
   1.0     1.000       2.18073    2.18073
   2.0     0.500       2.18008    2.18008
   3.0     0.3333      2.17943    2.17943
   2.0     0.500       2.17878    2.17878
   0.0     0.0         2.17813   .
   1.0     1.000       2.17749    2.17749
   2.0     0.500       2.17684    2.17685
   0.0     0.0         2.17620   .
   1.0     1.000       2.17556    2.17557
   6.0     0.1667      2.17492    2.17493
   0.0     0.0         2.17429   .
   3.0     0.3333      2.17365    2.17366
   1.0     1.000       2.17302    2.17302
   3.0     0.3333      2.17238    2.17239
   6.0     0.1667      2.17175    2.17176
   4.0     0.2500      2.17112    2.17113
   2.0     0.500       2.17049    2.17050
   0.0     0.0         2.16987   .
   3.0     0.3333      2.16924    2.16925
   1.0     1.000       2.16862    2.16862
   2.0     0.500       2.16800    2.16800
   1.0     1.000       2.16737    2.16738
   2.0     0.500       2.16676    2.16676
   4.0     0.2500      2.16614    2.16614
   4.0     0.2500      2.16552    2.16553
   2.0     0.500       2.16491    2.16491
   2.0     0.500       2.16429    2.16430
   1.0     1.000       2.16368    2.16369
   2.0     0.500       2.16307    2.16308
   3.0     0.3333      2.16246    2.16247
   3.0     0.3333      2.16185    2.16186
   1.0     1.000       2.16125    2.16125
   0.0     0.0         2.16064   .
   2.0     0.500       2.16004    2.16005
   3.0     0.3333      2.15944    2.15945
   3.0     0.3333      2.15884    2.15885
   3.0     0.3333      2.15824    2.15825
   3.0     0.3333      2.15764    2.15765
   3.0     0.3333      2.15705    2.15705
   4.0     0.2500      2.15645    2.15646
   5.0     0.2000      2.15586    2.15587
   2.0     0.500       2.15527    2.15528
   2.0     0.500       2.15468    2.15469
   3.0     0.3333      2.15409    2.15410
   2.0     0.500       2.15351    2.15351
   2.0     0.500       2.15292    2.15293
   4.0     0.2500      2.15234    2.15234
   4.0     0.2500      2.15175    2.15176
   2.0     0.500       2.15117    2.15118
   2.0     0.500       2.15059    2.15060
   5.0     0.2000      2.15001    2.15002
   3.0     0.3333      2.14944    2.14944
   3.0     0.3333      2.14886    2.14887
   3.0     0.3333      2.14829    2.14829
   2.0     0.500       2.14771    2.14772
   0.0     0.0         2.14714   .
   2.0     0.500       2.14657    2.14658
   3.0     0.3333      2.14601    2.14601
   3.0     0.3333      2.14544    2.14544
   1.0     1.000       2.14487    2.14488
   3.0     0.3333      2.14431    2.14432
   1.0     1.000       2.14375    2.14375
   1.0     1.000       2.14318    2.14319
   4.0     0.2500      2.14263    2.14263
   6.0     0.1667      2.14207    2.14207
   5.0     0.2000      2.14151    2.14152
   0.0     0.0         2.14095   .
   0.0     0.0         2.14040   .
   2.0     0.500       2.13985    2.13985
   1.0     1.000       2.13930    2.13930
   0.0     0.0         2.13875   .
   3.0     0.3333      2.13820    2.13820
   2.0     0.500       2.13765    2.13766
   2.0     0.500       2.13710    2.13711
   1.0     1.000       2.13656    2.13657
   1.0     1.000       2.13602    2.13602
   1.0     1.000       2.13547    2.13548
   1.0     1.000       2.13493    2.13494
   4.0     0.2500      2.13440    2.13440
   4.0     0.2500      2.13386    2.13386
   2.0     0.500       2.13332    2.13333
   2.0     0.500       2.13279    2.13279
   1.0     1.000       2.13225    2.13226
   0.0     0.0         2.13172   .
   3.0     0.3333      2.13119    2.13120
   5.0     0.2000      2.13066    2.13067
   2.0     0.500       2.13013    2.13014
   1.0     1.000       2.12961    2.12961
   1.0     1.000       2.12908    2.12909
   2.0     0.500       2.12856    2.12857
   3.0     0.3333      2.12804    2.12804
   4.0     0.2500      2.12752    2.12752
   3.0     0.3333      2.12700    2.12700
   4.0     0.2500      2.12648    2.12648
   4.0     0.2500      2.12596    2.12597
   3.0     0.3333      2.12544    2.12545
   2.0     0.500       2.12493    2.12494
   4.0     0.2500      2.12442    2.12442
   4.0     0.2500      2.12391    2.12391
   2.0     0.500       2.12339    2.12340
   2.0     0.500       2.12289    2.12289
   1.0     1.000       2.12238    2.12238
   3.0     0.3333      2.12187    2.12188
   4.0     0.2500      2.12137    2.12137
   2.0     0.500       2.12086    2.12087
   2.0     0.500       2.12036    2.12037
   3.0     0.3333      2.11986    2.11987
   3.0     0.3333      2.11936    2.11937
   4.0     0.2500      2.11886    2.11887
   3.0     0.3333      2.11837    2.11837
   1.0     1.000       2.11787    2.11788
   1.0     1.000       2.11737    2.11738
   4.0     0.2500      2.11688    2.11689
   4.0     0.2500      2.11639    2.11640
   2.0     0.500       2.11590    2.11591
   4.0     0.2500      2.11541    2.11542
   1.0     1.000       2.11492    2.11493
   1.0     1.000       2.11444    2.11444
   1.0     1.000       2.11395    2.11396
   2.0     0.500       2.11347    2.11347
   2.0     0.500       2.11298    2.11299
   4.0     0.2500      2.11250    2.11251
   1.0     1.000       2.11202    2.11203
   4.0     0.2500      2.11154    2.11155
   0.0     0.0         2.11107   .
   2.0     0.500       2.11059    2.11060
   6.0     0.1667      2.11012    2.11012
   2.0     0.500       2.10964    2.10965
   0.0     0.0         2.10917   .
   3.0     0.3333      2.10870    2.10871
   3.0     0.3333      2.10823    2.10824
   3.0     0.3333      2.10776    2.10777
   1.0     1.000       2.10729    2.10730
   1.0     1.000       2.10683    2.10683
   0.0     0.0         2.10636   .
   2.0     0.500       2.10590    2.10591
   1.0     1.000       2.10544    2.10544
   3.0     0.3333      2.10498    2.10498
   3.0     0.3333      2.10452    2.10452
   0.0     0.0         2.10406   .
   1.0     1.000       2.10360    2.10361
   2.0     0.500       2.10315    2.10315
   1.0     1.000       2.10269    2.10270
   2.0     0.500       2.10224    2.10225
   1.0     1.000       2.10179    2.10179
   2.0     0.500       2.10134    2.10134
   1.0     1.000       2.10089    2.10089
   3.0     0.3333      2.10044    2.10045
   3.0     0.3333      2.09999    2.10000
   2.0     0.500       2.09955    2.09955
   3.0     0.3333      2.09910    2.09911
   4.0     0.2500      2.09866    2.09867
   2.0     0.500       2.09822    2.09822
   1.0     1.000       2.09778    2.09778
   2.0     0.500       2.09734    2.09734
   1.0     1.000       2.09690    2.09691
   2.0     0.500       2.09646    2.09647
   3.0     0.3333      2.09603    2.09603
   2.0     0.500       2.09559    2.09560
   3.0     0.3333      2.09516    2.09517
   4.0     0.2500      2.09473    2.09473
   3.0     0.3333      2.09430    2.09430
   0.0     0.0         2.09387   .
   3.0     0.3333      2.09344    2.09344
   4.0     0.2500      2.09301    2.09302
   6.0     0.1667      2.09258    2.09259
   4.0     0.2500      2.09216    2.09217
   6.0     0.1667      2.09174    2.09174
   3.0     0.3333      2.09131    2.09132
   0.0     0.0         2.09089   .
   1.0     1.000       2.09047    2.09048
   2.0     0.500       2.09005    2.09006
   1.0     1.000       2.08964    2.08964
   2.0     0.500       2.08922    2.08923
   0.0     0.0         2.08881   .
   3.0     0.3333      2.08839    2.08840
   2.0     0.500       2.08798    2.08799
   2.0     0.500       2.08757    2.08757
   4.0     0.2500      2.08716    2.08716
   0.0     0.0         2.08675   .
   4.0     0.2500      2.08634    2.08635
   2.0     0.500       2.08593    2.08594
   1.0     1.000       2.08553    2.08553
   3.0     0.3333      2.08512    2.08513
   2.0     0.500       2.08472    2.08473
   1.0     1.000       2.08432    2.08433
   4.0     0.2500      2.08392    2.08392
   2.0     0.500       2.08352    2.08352
   0.0     0.0         2.08312   .
   2.0     0.500       2.08272    2.08273
   1.0     1.000       2.08233    2.08233
   4.0     0.2500      2.08193    2.08194
   0.0     0.0         2.08154   .
   2.0     0.500       2.08115    2.08115
   5.0     0.2000      2.08075    2.08076
   2.0     0.500       2.08036    2.08037
   4.0     0.2500      2.07997    2.07998
   4.0     0.2500      2.07959    2.07959
   1.0     1.000       2.07920    2.07921
   2.0     0.500       2.07881    2.07882
   5.0     0.2000      2.07843    2.07844
   4.0     0.2500      2.07805    2.07805
   1.0     1.000       2.07766    2.07767
   4.0     0.2500      2.07728    2.07729
   2.0     0.500       2.07690    2.07691
   3.0     0.3333      2.07653    2.07653
   3.0     0.3333      2.07615    2.07615
   1.0     1.000       2.07577    2.07578
   3.0     0.3333      2.07540    2.07540
   4.0     0.2500      2.07502    2.07503
   2.0     0.500       2.07465    2.07466
   2.0     0.500       2.07428    2.07428
   2.0     0.500       2.07391    2.07391
   1.0     1.000       2.07354    2.07354
   1.0     1.000       2.07317    2.07318
   3.0     0.3333      2.07280    2.07281
   3.0     0.3333      2.07244    2.07244
   1.0     1.000       2.07207    2.07208
   0.0     0.0         2.07171   .
   1.0     1.000       2.07134    2.07135
   2.0     0.500       2.07098    2.07099
   1.0     1.000       2.07062    2.07063
   2.0     0.500       2.07026    2.07027
   1.0     1.000       2.06990    2.06991
   1.0     1.000       2.06955    2.06955
   2.0     0.500       2.06919    2.06920
   3.0     0.3333      2.06884    2.06884
   4.0     0.2500      2.06848    2.06849
   3.0     0.3333      2.06813    2.06814
   3.0     0.3333      2.06778    2.06778
   2.0     0.500       2.06743    2.06743
   1.0     1.000       2.06708    2.06708
   2.0     0.500       2.06673    2.06674
   1.0     1.000       2.06638    2.06639
   1.0     1.000       2.06604    2.06604
   1.0     1.000       2.06569    2.06570
   2.0     0.500       2.06535    2.06535
   4.0     0.2500      2.06500    2.06501
   2.0     0.500       2.06466    2.06467
   2.0     0.500       2.06432    2.06433
   2.0     0.500       2.06398    2.06399
   1.0     1.000       2.06364    2.06365
   4.0     0.2500      2.06331    2.06331
   5.0     0.2000      2.06297    2.06298
   0.0     0.0         2.06263   .
   4.0     0.2500      2.06230    2.06231
   0.0     0.0         2.06197   .
   4.0     0.2500      2.06164    2.06164
   4.0     0.2500      2.06130    2.06131
   1.0     1.000       2.06097    2.06098
   2.0     0.500       2.06065    2.06065
   3.0     0.3333      2.06032    2.06033
   3.0     0.3333      2.05999    2.06000
   2.0     0.500       2.05967    2.05967
   3.0     0.3333      2.05934    2.05935
   1.0     1.000       2.05902    2.05903
   3.0     0.3333      2.05870    2.05870
   3.0     0.3333      2.05837    2.05838
   2.0     0.500       2.05805    2.05806
   1.0     1.000       2.05773    2.05774
   1.0     1.000       2.05742    2.05742
   2.0     0.500       2.05710    2.05711
   3.0     0.3333      2.05678    2.05679
   3.0     0.3333      2.05647    2.05648
   1.0     1.000       2.05615    2.05616
   2.0     0.500       2.05584    2.05585
   3.0     0.3333      2.05553    2.05554
   2.0     0.500       2.05522    2.05523
   2.0     0.500       2.05491    2.05492
   1.0     1.000       2.05460    2.05461
   2.0     0.500       2.05429    2.05430
   3.0     0.3333      2.05399    2.05399
   3.0     0.3333      2.05368    2.05369
   2.0     0.500       2.05338    2.05338
   3.0     0.3333      2.05307    2.05308
   3.0     0.3333      2.05277    2.05278
   3.0     0.3333      2.05247    2.05248
   3.0     0.3333      2.05217    2.05217
   2.0     0.500       2.05187    2.05188
   3.0     0.3333      2.05157    2.05158
   4.0     0.2500      2.05127    2.05128
   5.0     0.2000      2.05098    2.05098
   4.0     0.2500      2.05068    2.05069
   2.0     0.500       2.05039    2.05039
   3.0     0.3333      2.05009    2.05010
   5.0     0.2000      2.04980    2.04981
   2.0     0.500       2.04951    2.04952
   2.0     0.500       2.04922    2.04923
   4.0     0.2500      2.04893    2.04894
   2.0     0.500       2.04864    2.04865
   3.0     0.3333      2.04835    2.04836
   4.0     0.2500      2.04807    2.04808
   2.0     0.500       2.04778    2.04779
   2.0     0.500       2.04750    2.04751
   4.0     0.2500      2.04722    2.04722
   2.0     0.500       2.04693    2.04694
   2.0     0.500       2.04665    2.04666
   1.0     1.000       2.04637    2.04638
   3.0     0.3333      2.04609    2.04610
   0.0     0.0         2.04581   .
   2.0     0.500       2.04554    2.04554
   5.0     0.2000      2.04526    2.04527
   2.0     0.500       2.04498    2.04499
   5.0     0.2000      2.04471    2.04472
   3.0     0.3333      2.04444    2.04444
   4.0     0.2500      2.04416    2.04417
   6.0     0.1667      2.04389    2.04390
   4.0     0.2500      2.04362    2.04363
   3.0     0.3333      2.04335    2.04336
   2.0     0.500       2.04308    2.04309
   5.0     0.2000      2.04282    2.04282
   3.0     0.3333      2.04255    2.04256
   2.0     0.500       2.04229    2.04229
   4.0     0.2500      2.04202    2.04203
   2.0     0.500       2.04176    2.04176
   1.0     1.000       2.04149    2.04150
   3.0     0.3333      2.04123    2.04124
   3.0     0.3333      2.04097    2.04098
   4.0     0.2500      2.04071    2.04072
   4.0     0.2500      2.04045    2.04046
   4.0     0.2500      2.04020    2.04020
   5.0     0.2000      2.03994    2.03995
   4.0     0.2500      2.03968    2.03969
   2.0     0.500       2.03943    2.03943
   4.0     0.2500      2.03917    2.03918
   4.0     0.2500      2.03892    2.03893
   1.0     1.000       2.03867    2.03868
   1.0     1.000       2.03842    2.03842
   1.0     1.000       2.03817    2.03817
   2.0     0.500       2.03792    2.03792
   2.0     0.500       2.03767    2.03768
   1.0     1.000       2.03742    2.03743
   2.0     0.500       2.03718    2.03718
   1.0     1.000       2.03693    2.03694
   1.0     1.000       2.03669    2.03669
   3.0     0.3333      2.03644    2.03645
   4.0     0.2500      2.03620    2.03621
   2.0     0.500       2.03596    2.03596
   2.0     0.500       2.03572    2.03572
   2.0     0.500       2.03548    2.03548
   1.0     1.000       2.03524    2.03524
   0.0     0.0         2.03500   .
   1.0     1.000       2.03476    2.03477
   2.0     0.500       2.03453    2.03453
   2.0     0.500       2.03429    2.03430
   0.0     0.0         2.03406   .
   3.0     0.3333      2.03382    2.03383
   2.0     0.500       2.03359    2.03360
   1.0     1.000       2.03336    2.03337
   1.0     1.000       2.03313    2.03313
   4.0     0.2500      2.03290    2.03290
   4.0     0.2500      2.03267    2.03268
   5.0     0.2000      2.03244    2.03245
   3.0     0.3333      2.03221    2.03222
   2.0     0.500       2.03199    2.03199
   0.0     0.0         2.03176   .
   1.0     1.000       2.03154    2.03154
   2.0     0.500       2.03131    2.03132
   1.0     1.000       2.03109    2.03110
   3.0     0.3333      2.03087    2.03088
   2.0     0.500       2.03065    2.03066
   4.0     0.2500      2.03043    2.03044
   1.0     1.000       2.03021    2.03022
   1.0     1.000       2.02999    2.03000
   1.0     1.000       2.02977    2.02978
   4.0     0.2500      2.02956    2.02957
   3.0     0.3333      2.02934    2.02935
   2.0     0.500       2.02913    2.02914
   3.0     0.3333      2.02891    2.02892
   4.0     0.2500      2.02870    2.02871
   3.0     0.3333      2.02849    2.02850
   1.0     1.000       2.02828    2.02829
   1.0     1.000       2.02807    2.02808
   2.0     0.500       2.02786    2.02787
   1.0     1.000       2.02765    2.02766
   2.0     0.500       2.02744    2.02745
   2.0     0.500       2.02724    2.02724
   3.0     0.3333      2.02703    2.02704
   1.0     1.000       2.02683    2.02683
   1.0     1.000       2.02662    2.02663
   1.0     1.000       2.02642    2.02643
   1.0     1.000       2.02622    2.02622
   0.0     0.0         2.02601   .
   1.0     1.000       2.02581    2.02582
   1.0     1.000       2.02561    2.02562
   1.0     1.000       2.02542    2.02542
   4.0     0.2500      2.02522    2.02522
   4.0     0.2500      2.02502    2.02503
   2.0     0.500       2.02482    2.02483
   1.0     1.000       2.02463    2.02464
   2.0     0.500       2.02443    2.02444
   4.0     0.2500      2.02424    2.02425
   3.0     0.3333      2.02405    2.02405
   1.0     1.000       2.02385    2.02386
   3.0     0.3333      2.02366    2.02367
   3.0     0.3333      2.02347    2.02348
   3.0     0.3333      2.02328    2.02329
   3.0     0.3333      2.02309    2.02310
   3.0     0.3333      2.02291    2.02291
   2.0     0.500       2.02272    2.02273
   2.0     0.500       2.02253    2.02254
   2.0     0.500       2.02235    2.02236
   3.0     0.3333      2.02216    2.02217
   4.0     0.2500      2.02198    2.02199
   2.0     0.500       2.02180    2.02180
   2.0     0.500       2.02162    2.02162
   2.0     0.500       2.02143    2.02144
   4.0     0.2500      2.02125    2.02126
   1.0     1.000       2.02107    2.02108
   1.0     1.000       2.02090    2.02090
   2.0     0.500       2.02072    2.02073
   2.0     0.500       2.02054    2.02055
   4.0     0.2500      2.02036    2.02037
   1.0     1.000       2.02019    2.02020
   1.0     1.000       2.02001    2.02002
   1.0     1.000       2.01984    2.01985
   1.0     1.000       2.01967    2.01967
   3.0     0.3333      2.01950    2.01950
   1.0     1.000       2.01932    2.01933
   1.0     1.000       2.01915    2.01916
   3.0     0.3333      2.01898    2.01899
   0.0     0.0         2.01881   .
   1.0     1.000       2.01865    2.01865
   2.0     0.500       2.01848    2.01849
   2.0     0.500       2.01831    2.01832
   1.0     1.000       2.01815    2.01815
   3.0     0.3333      2.01798    2.01799
   3.0     0.3333      2.01782    2.01783
   5.0     0.2000      2.01765    2.01766
   3.0     0.3333      2.01749    2.01750
   4.0     0.2500      2.01733    2.01734
   3.0     0.3333      2.01717    2.01718
   2.0     0.500       2.01701    2.01702
   2.0     0.500       2.01685    2.01686
   1.0     1.000       2.01669    2.01670
   1.0     1.000       2.01653    2.01654
   1.0     1.000       2.01638    2.01638
   2.0     0.500       2.01622    2.01623
   2.0     0.500       2.01606    2.01607
   2.0     0.500       2.01591    2.01592
   4.0     0.2500      2.01576    2.01576
   3.0     0.3333      2.01560    2.01561
   2.0     0.500       2.01545    2.01546
   3.0     0.3333      2.01530    2.01531
   4.0     0.2500      2.01515    2.01516
   2.0     0.500       2.01500    2.01501
   2.0     0.500       2.01485    2.01486
   2.0     0.500       2.01470    2.01471
   1.0     1.000       2.01455    2.01456
   1.0     1.000       2.01441    2.01441
   2.0     0.500       2.01426    2.01427
   4.0     0.2500      2.01411    2.01412
   4.0     0.2500      2.01397    2.01398
   3.0     0.3333      2.01383    2.01383
   2.0     0.500       2.01368    2.01369
   1.0     1.000       2.01354    2.01355
   4.0     0.2500      2.01340    2.01341
   2.0     0.500       2.01326    2.01327
   3.0     0.3333      2.01312    2.01313
   2.0     0.500       2.01298    2.01299
   2.0     0.500       2.01284    2.01285
   3.0     0.3333      2.01270    2.01271
   3.0     0.3333      2.01257    2.01257
   4.0     0.2500      2.01243    2.01244
   1.0     1.000       2.01229    2.01230
   1.0     1.000       2.01216    2.01217
   5.0     0.2000      2.01202    2.01203
   1.0     1.000       2.01189    2.01190
   1.0     1.000       2.01176    2.01177
   1.0     1.000       2.01163    2.01163
   2.0     0.500       2.01150    2.01150
   2.0     0.500       2.01137    2.01137
   0.0     0.0         2.01124   .
   2.0     0.500       2.01111    2.01111
   2.0     0.500       2.01098    2.01099
   5.0     0.2000      2.01085    2.01086
   1.0     1.000       2.01072    2.01073
   4.0     0.2500      2.01060    2.01061
   2.0     0.500       2.01047    2.01048
   3.0     0.3333      2.01035    2.01036
   1.0     1.000       2.01023    2.01023
   2.0     0.500       2.01010    2.01011
   1.0     1.000       2.00998    2.00999
   4.0     0.2500      2.00986    2.00987
   2.0     0.500       2.00974    2.00974
   1.0     1.000       2.00962    2.00962
   1.0     1.000       2.00950    2.00950
   1.0     1.000       2.00938    2.00939
   3.0     0.3333      2.00926    2.00927
   2.0     0.500       2.00914    2.00915
   2.0     0.500       2.00903    2.00903
   2.0     0.500       2.00891    2.00892
   1.0     1.000       2.00880    2.00880
   2.0     0.500       2.00868    2.00869
   1.0     1.000       2.00857    2.00857
   1.0     1.000       2.00845    2.00846
   2.0     0.500       2.00834    2.00835
   2.0     0.500       2.00823    2.00824
   2.0     0.500       2.00812    2.00813
   2.0     0.500       2.00801    2.00802
   0.0     0.0         2.00790   .
   0.0     0.0         2.00779   .
   1.0     1.000       2.00768    2.00769
   0.0     0.0         2.00757   .
   1.0     1.000       2.00747    2.00748
   4.0     0.2500      2.00736    2.00737
   4.0     0.2500      2.00726    2.00726
   2.0     0.500       2.00715    2.00716
   3.0     0.3333      2.00705    2.00706
   2.0     0.500       2.00694    2.00695
   3.0     0.3333      2.00684    2.00685
   3.0     0.3333      2.00674    2.00675
   1.0     1.000       2.00664    2.00665
   0.0     0.0         2.00654   .
   1.0     1.000       2.00644    2.00645
   4.0     0.2500      2.00634    2.00635
   1.0     1.000       2.00624    2.00625
   2.0     0.500       2.00614    2.00615
   2.0     0.500       2.00605    2.00605
   1.0     1.000       2.00595    2.00596
   0.0     0.0         2.00585   .
   1.0     1.000       2.00576    2.00576
   3.0     0.3333      2.00566    2.00567
   1.0     1.000       2.00557    2.00558
   1.0     1.000       2.00548    2.00548
   3.0     0.3333      2.00538    2.00539
   0.0     0.0         2.00529   .
   2.0     0.500       2.00520    2.00521
   2.0     0.500       2.00511    2.00512
   2.0     0.500       2.00502    2.00503
   1.0     1.000       2.00493    2.00494
   1.0     1.000       2.00484    2.00485
   3.0     0.3333      2.00475    2.00476
   6.0     0.1667      2.00467    2.00467
   1.0     1.000       2.00458    2.00459
   0.0     0.0         2.00449   .
   1.0     1.000       2.00441    2.00442
   5.0     0.2000      2.00432    2.00433
   2.0     0.500       2.00424    2.00425
   3.0     0.3333      2.00416    2.00416
   2.0     0.500       2.00407    2.00408
   3.0     0.3333      2.00399    2.00400
   3.0     0.3333      2.00391    2.00392
   3.0     0.3333      2.00383    2.00384
   2.0     0.500       2.00375    2.00376
   2.0     0.500       2.00367    2.00368
   1.0     1.000       2.00359    2.00360
   2.0     0.500       2.00351    2.00352
   2.0     0.500       2.00344    2.00344
   2.0     0.500       2.00336    2.00337
   2.0     0.500       2.00328    2.00329
   0.0     0.0         2.00321   .
   1.0     1.000       2.00313    2.00314
   2.0     0.500       2.00306    2.00307
   3.0     0.3333      2.00298    2.00299
   3.0     0.3333      2.00291    2.00292
   1.0     1.000       2.00284    2.00285
   1.0     1.000       2.00277    2.00277
   1.0     1.000       2.00270    2.00270
   2.0     0.500       2.00263    2.00263
   2.0     0.500       2.00256    2.00256
   1.0     1.000       2.00249    2.00249
   1.0     1.000       2.00242    2.00242
   2.0     0.500       2.00235    2.00236
   1.0     1.000       2.00228    2.00229
   1.0     1.000       2.00221    2.00222
   1.0     1.000       2.00215    2.00216
   3.0     0.3333      2.00208    2.00209
   3.0     0.3333      2.00202    2.00203
   3.0     0.3333      2.00195    2.00196
   3.0     0.3333      2.00189    2.00190
   3.0     0.3333      2.00183    2.00183
   5.0     0.2000      2.00176    2.00177
   4.0     0.2500      2.00170    2.00171
   2.0     0.500       2.00164    2.00165
   2.0     0.500       2.00158    2.00159
   2.0     0.500       2.00152    2.00153
   3.0     0.3333      2.00146    2.00147
   1.0     1.000       2.00140    2.00141
   8.0     0.1250      2.00134    2.00135
   4.0     0.2500      2.00128    2.00129
   3.0     0.3333      2.00123    2.00124
   5.0     0.2000      2.00117    2.00118
   2.0     0.500       2.00112    2.00112
   2.0     0.500       2.00106    2.00107
   3.0     0.3333      2.00100    2.00101
   2.0     0.500       2.00095    2.00096
   2.0     0.500       2.00090    2.00090
   3.0     0.3333      2.00084    2.00085
   2.0     0.500       2.00079    2.00080
   1.0     1.000       2.00074    2.00075
   3.0     0.3333      2.00069    2.00070
   1.0     1.000       2.00064    2.00065
   4.0     0.2500      2.00059    2.00060
   2.0     0.500       2.00054    2.00055
   1.0     1.000       2.00049    2.00050
   1.0     1.000       2.00044    2.00045
   2.0     0.500       2.00039    2.00040
   2.0     0.500       2.00035    2.00035
   2.0     0.500       2.00030    2.00031
   1.0     1.000       2.00025    2.00026
   2.0     0.500       2.00021    2.00022
   2.0     0.500       2.00016    2.00017
   1.0     1.000       2.00012    2.00013
   2.0     0.500       2.00007    2.00008
   2.0     0.500       2.00003    2.00004
   2.0     0.500       1.99999    2.00000
   3.0     0.3333      1.99995    1.99995
   3.0     0.3333      1.99991    1.99991
   1.0     1.000       1.99986    1.99987
   1.0     1.000       1.99982    1.99983
   2.0     0.500       1.99978    1.99979
   3.0     0.3333      1.99974    1.99975
   3.0     0.3333      1.99971    1.99971
   2.0     0.500       1.99967    1.99968
   2.0     0.500       1.99963    1.99964
   1.0     1.000       1.99959    1.99960
   1.0     1.000       1.99956    1.99956
   1.0     1.000       1.99952    1.99953
   3.0     0.3333      1.99949    1.99949
   4.0     0.2500      1.99945    1.99946
   4.0     0.2500      1.99942    1.99942
   5.0     0.2000      1.99938    1.99939
   3.0     0.3333      1.99935    1.99936
   2.0     0.500       1.99932    1.99932
   2.0     0.500       1.99928    1.99929
   2.0     0.500       1.99925    1.99926
   4.0     0.2500      1.99922    1.99923
   3.0     0.3333      1.99919    1.99920
   3.0     0.3333      1.99916    1.99917
   2.0     0.500       1.99913    1.99914
   1.0     1.000       1.99910    1.99911
   2.0     0.500       1.99908    1.99908
   4.0     0.2500      1.99905    1.99906
   2.0     0.500       1.99902    1.99903
   2.0     0.500       1.99899    1.99900
   2.0     0.500       1.99897    1.99898
   3.0     0.3333      1.99894    1.99895
   3.0     0.3333      1.99892    1.99892
   3.0     0.3333      1.99889    1.99890
   1.0     1.000       1.99887    1.99888
   2.0     0.500       1.99885    1.99885
   3.0     0.3333      1.99882    1.99883
   1.0     1.000       1.99880    1.99881
   3.0     0.3333      1.99878    1.99879
   2.0     0.500       1.99876    1.99876
   1.0     1.000       1.99874    1.99874
   3.0     0.3333      1.99872    1.99872
   2.0     0.500       1.99870    1.99870
   2.0     0.500       1.99868    1.99868
   1.0     1.000       1.99866    1.99866
   2.0     0.500       1.99864    1.99865
   3.0     0.3333      1.99862    1.99863
   2.0     0.500       1.99860    1.99861
   1.0     1.000       1.99859    1.99859
   1.0     1.000       1.99857    1.99858
   5.0     0.2000      1.99856    1.99856
   3.0     0.3333      1.99854    1.99855
   2.0     0.500       1.99853    1.99853
   1.0     1.000       1.99851    1.99852
   2.0     0.500       1.99850    1.99851
   1.0     1.000       1.99848    1.99849
   3.0     0.3333      1.99847    1.99848
   2.0     0.500       1.99846    1.99847
   3.0     0.3333      1.99845    1.99846
   2.0     0.500       1.99844    1.99844
   1.0     1.000       1.99843    1.99843
   1.0     1.000       1.99842    1.99842
   2.0     0.500       1.99841    1.99841
   1.0     1.000       1.99840    1.99840
   4.0     0.2500      1.99839    1.99840
   4.0     0.2500      1.99838    1.99839
   3.0     0.3333      1.99837    1.99838
   2.0     0.500       1.99837    1.99837
   1.0     1.000       1.99836    1.99837
   2.0     0.500       1.99835    1.99836
   1.0     1.000       1.99835    1.99835
   3.0     0.3333      1.99834    1.99835
   3.0     0.3333      1.99834    1.99834
   3.0     0.3333      1.99833    1.99834
   2.0     0.500       1.99833    1.99834
   2.0     0.500       1.99833    1.99833
   3.0     0.3333      1.99832    1.99833
   3.0     0.3333      1.99832    1.99833
   4.0     0.2500      1.99832    1.99833
   2.0     0.500       1.99832    1.99832
   0.0     0.0         1.99832   .
   3.0     0.3333      1.99832    1.99832
   4.0     0.2500      1.99832    1.99832
   5.0     0.2000      1.99832    1.99832
   3.0     0.3333      1.99832    1.99833
   3.0     0.3333      1.99832    1.99833
   2.0     0.500       1.99832    1.99833
   3.0     0.3333      1.99832    1.99833
   1.0     1.000       1.99833    1.99833
   2.0     0.500       1.99833    1.99834
   0.0     0.0         1.99833   .
   1.0     1.000       1.99834    1.99835
   5.0     0.2000      1.99834    1.99835
   2.0     0.500       1.99835    1.99836
   4.0     0.2500      1.99835    1.99836
   2.0     0.500       1.99836    1.99837
   2.0     0.500       1.99837    1.99837
   3.0     0.3333      1.99837    1.99838
   3.0     0.3333      1.99838    1.99839
   3.0     0.3333      1.99839    1.99840
   0.0     0.0         1.99840   .
   0.0     0.0         1.99841   .
   3.0     0.3333      1.99842    1.99842
   1.0     1.000       1.99843    1.99843
   5.0     0.2000      1.99844    1.99844
   5.0     0.2000      1.99845    1.99845
   6.0     0.1667      1.99846    1.99847
   4.0     0.2500      1.99847    1.99848
   2.0     0.500       1.99848    1.99849
   4.0     0.2500      1.99849    1.99850
   4.0     0.2500      1.99851    1.99851
   2.0     0.500       1.99852    1.99853
   1.0     1.000       1.99853    1.99854
   2.0     0.500       1.99855    1.99856
   1.0     1.000       1.99856    1.99857
   1.0     1.000       1.99858    1.99859
   1.0     1.000       1.99859    1.99860
   2.0     0.500       1.99861    1.99862
   1.0     1.000       1.99863    1.99863
   3.0     0.3333      1.99864    1.99865
   3.0     0.3333      1.99866    1.99867
   3.0     0.3333      1.99868    1.99869
   3.0     0.3333      1.99870    1.99871
   3.0     0.3333      1.99872    1.99872
   1.0     1.000       1.99874    1.99874
   2.0     0.500       1.99876    1.99876
   2.0     0.500       1.99878    1.99878
   1.0     1.000       1.99880    1.99880
   1.0     1.000       1.99882    1.99882
   0.0     0.0         1.99884   .
   0.0     0.0         1.99886   .
   1.0     1.000       1.99888    1.99889
   2.0     0.500       1.99890    1.99891
   3.0     0.3333      1.99893    1.99893
   3.0     0.3333      1.99895    1.99896
   3.0     0.3333      1.99897    1.99898
   4.0     0.2500      1.99900    1.99901
   2.0     0.500       1.99902    1.99903
   3.0     0.3333      1.99905    1.99906
   2.0     0.500       1.99907    1.99908
   1.0     1.000       1.99910    1.99911
   2.0     0.500       1.99913    1.99913
   1.0     1.000       1.99915    1.99916
   2.0     0.500       1.99918    1.99919
   3.0     0.3333      1.99921    1.99922
   3.0     0.3333      1.99924    1.99924
   3.0     0.3333      1.99926    1.99927
   3.0     0.3333      1.99929    1.99930
   2.0     0.500       1.99932    1.99933
   2.0     0.500       1.99935    1.99936
   2.0     0.500       1.99938    1.99939
   2.0     0.500       1.99941    1.99942
   4.0     0.2500      1.99944    1.99945
   5.0     0.2000      1.99947    1.99948
   1.0     1.000       1.99951    1.99951
   3.0     0.3333      1.99954    1.99955
   2.0     0.500       1.99957    1.99958
   3.0     0.3333      1.99960    1.99961
   1.0     1.000       1.99964    1.99964
   2.0     0.500       1.99967    1.99968
   5.0     0.2000      1.99971    1.99971
   2.0     0.500       1.99974    1.99975
   2.0     0.500       1.99977    1.99978
   1.0     1.000       1.99981    1.99982
   1.0     1.000       1.99985    1.99985
   4.0     0.2500      1.99988    1.99989
   2.0     0.500       1.99992    1.99993
   1.0     1.000       1.99995    1.99996
   0.0     0.0         1.99999   .
   2.0     0.500       2.00003    2.00004
   3.0     0.3333      2.00007    2.00007
   5.0     0.2000      2.00011    2.00011
   3.0     0.3333      2.00014    2.00015
   1.0     1.000       2.00018    2.00019
   1.0     1.000       2.00022    2.00023
   3.0     0.3333      2.00026    2.00027
   3.0     0.3333      2.00030    2.00031
   4.0     0.2500      2.00034    2.00035
   4.0     0.2500      2.00039    2.00039
   3.0     0.3333      2.00043    2.00043
   3.0     0.3333      2.00047    2.00048
   3.0     0.3333      2.00051    2.00052
   2.0     0.500       2.00055    2.00056
   2.0     0.500       2.00060    2.00060
   3.0     0.3333      2.00064    2.00065
   2.0     0.500       2.00068    2.00069
   2.0     0.500       2.00073    2.00074
   3.0     0.3333      2.00077    2.00078
   2.0     0.500       2.00082    2.00082
   3.0     0.3333      2.00086    2.00087
   4.0     0.2500      2.00091    2.00092
   2.0     0.500       2.00095    2.00096
   2.0     0.500       2.00100    2.00101
   2.0     0.500       2.00105    2.00105
   2.0     0.500       2.00109    2.00110
   3.0     0.3333      2.00114    2.00115
   2.0     0.500       2.00119    2.00120
   3.0     0.3333      2.00124    2.00124
   3.0     0.3333      2.00129    2.00129
   4.0     0.2500      2.00133    2.00134
   4.0     0.2500      2.00138    2.00139
   1.0     1.000       2.00143    2.00144
   2.0     0.500       2.00148    2.00149
   3.0     0.3333      2.00153    2.00154
   3.0     0.3333      2.00158    2.00159
   0.0     0.0         2.00164   .
   2.0     0.500       2.00169    2.00169
   1.0     1.000       2.00174    2.00175
   2.0     0.500       2.00179    2.00180
   5.0     0.2000      2.00184    2.00185
   7.0     0.1429      2.00190    2.00190
   3.0     0.3333      2.00195    2.00196
   2.0     0.500       2.00200    2.00201
   2.0     0.500       2.00206    2.00206
   3.0     0.3333      2.00211    2.00212
   1.0     1.000       2.00217    2.00217
   1.0     1.000       2.00222    2.00223
   2.0     0.500       2.00227    2.00228
   1.0     1.000       2.00233    2.00234
   3.0     0.3333      2.00239    2.00239
   4.0     0.2500      2.00244    2.00245
   3.0     0.3333      2.00250    2.00251
   4.0     0.2500      2.00256    2.00256
   3.0     0.3333      2.00261    2.00262
   3.0     0.3333      2.00267    2.00268
   4.0     0.2500      2.00273    2.00274
   3.0     0.3333      2.00279    2.00279
   3.0     0.3333      2.00285    2.00285
   4.0     0.2500      2.00291    2.00291
   8.0     0.1250      2.00296    2.00297
   3.0     0.3333      2.00302    2.00303
   2.0     0.500       2.00308    2.00309
   2.0     0.500       2.00314    2.00315
   4.0     0.2500      2.00320    2.00321
   6.0     0.1667      2.00327    2.00327
   4.0     0.2500      2.00333    2.00333
   2.0     0.500       2.00339    2.00340
   4.0     0.2500      2.00345    2.00346
   3.0     0.3333      2.00351    2.00352
   3.0     0.3333      2.00358    2.00358
   4.0     0.2500      2.00364    2.00365
   1.0     1.000       2.00370    2.00371
   2.0     0.500       2.00377    2.00377
   3.0     0.3333      2.00383    2.00384
   3.0     0.3333      2.00389    2.00390
   1.0     1.000       2.00396    2.00397
   2.0     0.500       2.00402    2.00403
   2.0     0.500       2.00409    2.00410
   1.0     1.000       2.00415    2.00416
   3.0     0.3333      2.00422    2.00423
   2.0     0.500       2.00429    2.00429
   3.0     0.3333      2.00435    2.00436
   4.0     0.2500      2.00442    2.00443
   4.0     0.2500      2.00449    2.00449
   2.0     0.500       2.00455    2.00456
   1.0     1.000       2.00462    2.00463
   3.0     0.3333      2.00469    2.00470
   2.0     0.500       2.00476    2.00476
   5.0     0.2000      2.00483    2.00483
   4.0     0.2500      2.00489    2.00490
   4.0     0.2500      2.00496    2.00497
   3.0     0.3333      2.00503    2.00504
   3.0     0.3333      2.00510    2.00511
   2.0     0.500       2.00517    2.00518
   3.0     0.3333      2.00524    2.00525
   3.0     0.3333      2.00531    2.00532
   2.0     0.500       2.00539    2.00539
   0.0     0.0         2.00546   .
   2.0     0.500       2.00553    2.00554
   3.0     0.3333      2.00560    2.00561
   3.0     0.3333      2.00567    2.00568
   3.0     0.3333      2.00575    2.00575
   3.0     0.3333      2.00582    2.00583
   3.0     0.3333      2.00589    2.00590
   7.0     0.1429      2.00597    2.00597
   4.0     0.2500      2.00604    2.00605
   3.0     0.3333      2.00611    2.00612
   2.0     0.500       2.00619    2.00619
   1.0     1.000       2.00626    2.00627
   2.0     0.500       2.00634    2.00634
   3.0     0.3333      2.00641    2.00642
   2.0     0.500       2.00649    2.00649
   2.0     0.500       2.00656    2.00657
   5.0     0.2000      2.00664    2.00665
   3.0     0.3333      2.00672    2.00672
   4.0     0.2500      2.00679    2.00680
   6.0     0.1667      2.00687    2.00688
   3.0     0.3333      2.00695    2.00695
   2.0     0.500       2.00702    2.00703
   0.0     0.0         2.00710   .
   2.0     0.500       2.00718    2.00719
   3.0     0.3333      2.00726    2.00727
   2.0     0.500       2.00734    2.00734
   3.0     0.3333      2.00742    2.00742
   3.0     0.3333      2.00750    2.00750
   4.0     0.2500      2.00758    2.00758
   4.0     0.2500      2.00765    2.00766
   5.0     0.2000      2.00774    2.00774
   4.0     0.2500      2.00782    2.00782
   4.0     0.2500      2.00790    2.00790
   3.0     0.3333      2.00798    2.00798
   3.0     0.3333      2.00806    2.00807
   3.0     0.3333      2.00814    2.00815
   7.0     0.1429      2.00822    2.00823
   6.0     0.1667      2.00830    2.00831
   2.0     0.500       2.00839    2.00839
   4.0     0.2500      2.00847    2.00848
   4.0     0.2500      2.00855    2.00856
   3.0     0.3333      2.00863    2.00864
   5.0     0.2000      2.00872    2.00872
   4.0     0.2500      2.00880    2.00881
   4.0     0.2500      2.00888    2.00889
   5.0     0.2000      2.00897    2.00898
   3.0     0.3333      2.00905    2.00906
   4.0     0.2500      2.00914    2.00915
   4.0     0.2500      2.00922    2.00923
   5.0     0.2000      2.00931    2.00932
   3.0     0.3333      2.00939    2.00940
   6.0     0.1667      2.00948    2.00949
   5.0     0.2000      2.00957    2.00957
   3.0     0.3333      2.00965    2.00966
   4.0     0.2500      2.00974    2.00975
   3.0     0.3333      2.00983    2.00983
   3.0     0.3333      2.00991    2.00992
   6.0     0.1667      2.01000    2.01001
   4.0     0.2500      2.01009    2.01009
   4.0     0.2500      2.01017    2.01018
   3.0     0.3333      2.01026    2.01027
   5.0     0.2000      2.01035    2.01036
   8.0     0.1250      2.01044    2.01045
   8.0     0.1250      2.01053    3.96563
   4.0     0.2500      2.01062    4.01421
   9.0     0.1111      2.01071    4.06460
   3.0     0.3333      2.01080    4.11690
   3.0     0.3333      2.01089    4.17122
   3.0     0.3333      2.01098    4.22766
   5.0     0.2000      2.01107    4.28634
   3.0     0.3333      2.01116    4.34734
   4.0     0.2500      2.01125    4.41081
   2.0     0.500       2.01134    4.47691
   3.0     0.3333      2.01143    4.54576
   3.0     0.3333      2.01152    4.61752
   3.0     0.3333      2.01161    4.69233
   3.0     0.3333      2.01171    4.77040
   4.0     0.2500      2.01180    4.85192
   9.0     0.1111      2.01189    4.93710
   5.0     0.2000      2.01198    5.02614
   2.0     0.500       2.01208    5.11926
   4.0     0.2500      2.01217    5.21673
   5.0     0.2000      2.01226    5.31887
   6.0     0.1667      2.01236    5.42594
   9.0     0.1111      2.01245    5.53826
   6.0     0.1667      2.01255    5.65616
   5.0     0.2000      2.01264    5.78003
   4.0     0.2500      2.01273    5.91032
   5.0     0.2000      2.01283    6.04745
   5.0     0.2000      2.01292    6.19189
   4.0     0.2500      2.01302    6.34414
   6.0     0.1667      2.01312    6.50480
   9.0     0.1111      2.01321    6.67457
   6.0     0.1667      2.01331    6.85407
   5.0     0.2000      2.01340    7.04406
   6.0     0.1667      2.01350    7.24533
   5.0     0.2000      2.01360    7.45882
   5.0     0.2000      2.01369    7.68562
   5.0     0.2000      2.01379    7.92676
   5.0     0.2000      2.01389    8.18349
   8.0     0.1250      2.01399    8.45708
   8.0     0.1250      2.01408    8.74911
  10.0     0.1000      2.01418    9.06136
  10.0     0.1000      2.01428    9.39562
  10.0     0.1000      2.01438    9.75399
   8.0     0.1250      2.01448   10.13871
  11.0     0.0909      2.01458   10.55252
  16.0     0.0625      2.01468   10.99852
  14.0     0.0714      2.01478   11.47997
  14.0     0.0714      2.01487   12.00066
  13.0     0.0769      2.01497   12.56477
  17.0     0.0588      2.01507   13.17736
  11.0     0.0909      2.01518   13.84427
  18.0     0.0556      2.01528   14.57180
  15.0     0.0667      2.01538   15.36743
  16.0     0.0625      2.01548   16.23957
  24.0     0.0417      2.01558   17.19855
  28.0     0.0357      2.01568   18.25667
  20.0     0.0500      2.01578   19.42796
  20.0     0.0500      2.01588   20.72990
  33.0     0.03030     2.01599   22.18378
  32.0     0.03125     2.01609   23.81777
  38.0     0.02632     2.01619   25.66899
  30.0     0.03333     2.01629   27.78626
  45.0     0.02222     2.01640   30.23710
  36.0     0.02778     2.01650   33.11406
  60.0     0.01667     2.01660   36.54678
  53.0     0.01887     2.01671   40.71288
  63.0     0.01587     2.01681   45.84786
  75.0     0.01333     2.01691   52.25984
  82.0     0.01220     2.01702   60.33391
  88.0     0.01136     2.01712   70.53898
  105.0    0.00952     2.01723   83.41499
  115.0    0.00870     2.01733   99.53764
  132.0    0.00758     2.01744   119.48296
  169.0    0.00592     2.01754   143.75468
  193.0    0.00518     2.01765   172.72470
  230.0    0.00435     2.01775   206.52864
  289.0    0.003460    2.01786   244.92097
  355.0    0.002817    2.01796   287.13968
  389.0    0.002571    2.01807   331.66589
  425.0    0.002353    2.01818   375.99554
  482.0    0.002075    2.01828   416.41452
  505.0    0.001980    2.01839   448.14706
  534.0    0.001873    2.01850   466.32846
  557.0    0.001795    2.01860   467.65598
  533.0    0.001876    2.01871   451.87994
  477.0    0.002096    2.01882   421.90457
  395.0    0.002532    2.01893   382.47772
  319.0    0.003135    2.01903   338.45956
  269.0    0.00372     2.01914   293.77347
  237.0    0.00422     2.01925   251.09766
  194.0    0.00515     2.01936   212.06155
  164.0    0.00610     2.01947   177.53682
  140.0    0.00714     2.01958   147.82907
  109.0    0.00917     2.01968   122.86597
  93.0     0.01075     2.01979   102.30132
  88.0     0.01136     2.01990   85.63619
  73.0     0.01370     2.02001   72.30641
  63.0     0.01587     2.02012   61.73074
  63.0     0.01587     2.02023   53.36654
  50.0     0.02000     2.02034   46.73174
  43.0     0.02326     2.02045   41.42527
  55.0     0.01818     2.02056   37.12950
  41.0     0.02439     2.02067   33.59784
  34.0     0.02941     2.02079   30.64637
  27.0     0.0370      2.02090   28.13861
  27.0     0.0370      2.02101   25.97592
  25.0     0.0400      2.02112   24.08817
  20.0     0.0500      2.02123   22.42373
  18.0     0.0556      2.02134   20.94479
  21.0     0.0476      2.02145   19.62192
  21.0     0.0476      2.02157   18.43226
  20.0     0.0500      2.02168   17.35821
  13.0     0.0769      2.02179   16.38502
  19.0     0.0526      2.02190   15.50065
  21.0     0.0476      2.02202   14.69444
  11.0     0.0909      2.02213   13.95732
  17.0     0.0588      2.02224   13.28188
  15.0     0.0667      2.02236   12.66152
  13.0     0.0769      2.02247   12.09063
  16.0     0.0625      2.02258   11.56399
   8.0     0.1250      2.02270   11.07708
  13.0     0.0769      2.02281   10.62614
  16.0     0.0625      2.02293   10.20778
  12.0     0.0833      2.02304    9.81905
  13.0     0.0769      2.02315    9.45715
   8.0     0.1250      2.02327    9.11959
   5.0     0.2000      2.02338    8.80435
   6.0     0.1667      2.02350    8.50951
   9.0     0.1111      2.02361    8.23345
   9.0     0.1111      2.02373    7.97453
   8.0     0.1250      2.02385    7.73132
   6.0     0.1667      2.02396    7.50264
   7.0     0.1429      2.02408    7.28736
   6.0     0.1667      2.02419    7.08452
   4.0     0.2500      2.02431    6.89313
   5.0     0.2000      2.02443    6.71231
   6.0     0.1667      2.02454    6.54133
   7.0     0.1429      2.02466    6.37950
   8.0     0.1250      2.02478    6.22623
   6.0     0.1667      2.02489    6.08089
   6.0     0.1667      2.02501    5.94289
   6.0     0.1667      2.02513    5.81181
   5.0     0.2000      2.02525    5.68718
   6.0     0.1667      2.02536    5.56862
   8.0     0.1250      2.02548    5.45571
   5.0     0.2000      2.02560    5.34808
   6.0     0.1667      2.02572    5.24543
   7.0     0.1429      2.02584    5.14745
   4.0     0.2500      2.02595    5.05390
   4.0     0.2500      2.02607    4.96449
   6.0     0.1667      2.02619    4.87896
   8.0     0.1250      2.02631    4.79711
   7.0     0.1429      2.02643    4.71872
   7.0     0.1429      2.02655    4.64364
   7.0     0.1429      2.02667    4.57166
   5.0     0.2000      2.02679    4.50259
   3.0     0.3333      2.02691    4.43629
   3.0     0.3333      2.02703    4.37263
   4.0     0.2500      2.02715    4.31147
   3.0     0.3333      2.02727    4.25268
   6.0     0.1667      2.02739    4.19612
   3.0     0.3333      2.02751    4.14169
   4.0     0.2500      2.02763    4.08929
   5.0     0.2000      2.02775    4.03883
   5.0     0.2000      2.02787    2.02788
   3.0     0.3333      2.02799    2.02800
   4.0     0.2500      2.02811    2.02812
   5.0     0.2000      2.02823    2.02824
   4.0     0.2500      2.02835    2.02836
   4.0     0.2500      2.02848    2.02848
   8.0     0.1250      2.02860    2.02860
   4.0     0.2500      2.02872    2.02873
   3.0     0.3333      2.02884    2.02885
   2.0     0.500       2.02896    2.02897
   2.0     0.500       2.02909    2.02909
   2.0     0.500       2.02921    2.02921
   6.0     0.1667      2.02933    2.02934
   3.0     0.3333      2.02945    2.02946
   2.0     0.500       2.02958    2.02958
   3.0     0.3333      2.02970    2.02971
   5.0     0.2000      2.02982    2.02983
   0.0     0.0         2.02995   .
   2.0     0.500       2.03007    2.03008
   8.0     0.1250      2.03019    2.03020
   5.0     0.2000      2.03032    2.03032
   5.0     0.2000      2.03044    2.03045
   4.0     0.2500      2.03056    2.03057
   3.0     0.3333      2.03069    2.03069
   6.0     0.1667      2.03081    2.03082
   5.0     0.2000      2.03094    2.03094
   5.0     0.2000      2.03106    2.03107
   7.0     0.1429      2.03119    2.03119
   2.0     0.500       2.03131    2.03132
   2.0     0.500       2.03143    2.03144
   5.0     0.2000      2.03156    2.03157
   3.0     0.3333      2.03168    2.03169
   3.0     0.3333      2.03181    2.03182
   3.0     0.3333      2.03194    2.03194
   3.0     0.3333      2.03206    2.03207
   2.0     0.500       2.03219    2.03219
   4.0     0.2500      2.03231    2.03232
   4.0     0.2500      2.03244    2.03244
   3.0     0.3333      2.03256    2.03257
   4.0     0.2500      2.03269    2.03270
   3.0     0.3333      2.03282    2.03282
   4.0     0.2500      2.03294    2.03295
   4.0     0.2500      2.03307    2.03308
   2.0     0.500       2.03320    2.03320
   1.0     1.000       2.03332    2.03333
   2.0     0.500       2.03345    2.03346
   2.0     0.500       2.03358    2.03358
   3.0     0.3333      2.03370    2.03371
   3.0     0.3333      2.03383    2.03384
   4.0     0.2500      2.03396    2.03396
   3.0     0.3333      2.03409    2.03409
   2.0     0.500       2.03421    2.03422
   5.0     0.2000      2.03434    2.03435
   4.0     0.2500      2.03447    2.03448
   4.0     0.2500      2.03460    2.03460
   6.0     0.1667      2.03472    2.03473
   6.0     0.1667      2.03485    2.03486
   2.0     0.500       2.03498    2.71187
   1.0     1.000       2.03511    2.75639
   2.0     0.500       2.03524    2.80540
   1.0     1.000       2.03537    2.85953
   2.0     0.500       2.03549    2.91954
   2.0     0.500       2.03562    2.98631
   1.0     1.000       2.03575    3.06087
   2.0     0.500       2.03588    3.14446
   8.0     0.1250      2.03601    3.23863
   8.0     0.1250      2.03614    3.34526
   3.0     0.3333      2.03627    3.46660
   2.0     0.500       2.03640    3.60550
   2.0     0.500       2.03653    3.76541
   6.0     0.1667      2.03666    3.95085
   2.0     0.500       2.03679    4.16756
   5.0     0.2000      2.03692    4.42285
   5.0     0.2000      2.03705    4.72637
   3.0     0.3333      2.03718    5.09078
   6.0     0.1667      2.03731    5.53343
   8.0     0.1250      2.03744    6.07826
  11.0     0.0909      2.03757    6.75871
   7.0     0.1429      2.03770    7.62475
  12.0     0.0833      2.03783    8.75985
  12.0     0.0833      2.03796   10.33724
  14.0     0.0714      2.03809   12.78569
  21.0     0.0476      2.03822   17.18536
  30.0     0.03333     2.03835   25.92289
  54.0     0.01852     2.03849   43.13105
  72.0     0.01389     2.03862   73.73978
  115.0    0.00870     2.03875   120.05859
  187.0    0.00535     2.03888   176.54773
  253.0    0.00395     2.03901   224.92621
  261.0    0.00383     2.03914   237.05887
  227.0    0.00441     2.03927   203.60814
  167.0    0.00599     2.03941   147.99803
  98.0     0.01020     2.03954   95.17175
  63.0     0.01587     2.03967   56.58426
  38.0     0.02632     2.03980   33.19988
  25.0     0.0400      2.03994   20.82030
  21.0     0.0476      2.04007   14.64604
  12.0     0.0833      2.04020   11.41636
  12.0     0.0833      2.04033    9.48248
  12.0     0.0833      2.04047    8.15690
   8.0     0.1250      2.04060    7.16992
   5.0     0.2000      2.04073    6.40412
   4.0     0.2500      2.04086    5.79635
   6.0     0.1667      2.04100    5.30601
   9.0     0.1111      2.04113    4.90502
   6.0     0.1667      2.04126    4.57304
   4.0     0.2500      2.04140    4.29513
   4.0     0.2500      2.04153    4.06033
   4.0     0.2500      2.04166    3.86020
   3.0     0.3333      2.04180    3.68835
   5.0     0.2000      2.04193    3.53966
   4.0     0.2500      2.04206    3.41014
   3.0     0.3333      2.04220    3.29669
   2.0     0.500       2.04233    3.19676
   2.0     0.500       2.04247    3.10832
   4.0     0.2500      2.04260    3.02967
   4.0     0.2500      2.04274    2.95939
   5.0     0.2000      2.04287    2.89637
   3.0     0.3333      2.04300    2.83963
   3.0     0.3333      2.04314    2.78840
   5.0     0.2000      2.04327    2.04328
   3.0     0.3333      2.04341    2.04341
   2.0     0.500       2.04354    2.04355
   0.0     0.0         2.04368   .
   4.0     0.2500      2.04381    2.04382
   3.0     0.3333      2.04395    2.04395
   4.0     0.2500      2.04408    2.04409
   4.0     0.2500      2.04422    2.04422
   3.0     0.3333      2.04435    2.04436
   2.0     0.500       2.04449    2.04449
   2.0     0.500       2.04462    2.04463
   3.0     0.3333      2.04476    2.04477
   2.0     0.500       2.04489    2.04490
   1.0     1.000       2.04503    2.04504
   2.0     0.500       2.04517    2.04517
   4.0     0.2500      2.04530    2.04531
   6.0     0.1667      2.04544    2.04544
   2.0     0.500       2.04557    2.04558
   2.0     0.500       2.04571    2.04572
   5.0     0.2000      2.04585    2.04585
   2.0     0.500       2.04598    2.04599
   3.0     0.3333      2.04612    2.04612
   4.0     0.2500      2.04625    2.04626
   3.0     0.3333      2.04639    2.04640
   4.0     0.2500      2.04653    2.04653
   1.0     1.000       2.04666    2.04667
   3.0     0.3333      2.04680    2.04681
   3.0     0.3333      2.04694    2.04694
   2.0     0.500       2.04707    2.04708
   2.0     0.500       2.04721    2.04722
   2.0     0.500       2.04735    2.04735
   2.0     0.500       2.04748    2.04749
   1.0     1.000       2.04762    2.04763
   1.0     1.000       2.04776    2.04777
   2.0     0.500       2.04790    2.04790
   3.0     0.3333      2.04803    2.04804
   6.0     0.1667      2.04817    2.04818
   5.0     0.2000      2.04831    2.04832
   3.0     0.3333      2.04845    2.04845
   2.0     0.500       2.04858    2.04859
   1.0     1.000       2.04872    2.04873
   2.0     0.500       2.04886    2.04887
   3.0     0.3333      2.04900    2.04900
   3.0     0.3333      2.04913    2.04914
   3.0     0.3333      2.04927    2.04928
   2.0     0.500       2.04941    2.04942
   2.0     0.500       2.04955    2.04956
   3.0     0.3333      2.04969    2.04969
   1.0     1.000       2.04983    2.04983
   1.0     1.000       2.04996    2.04997
   2.0     0.500       2.05010    2.05011
   5.0     0.2000      2.05024    2.05025
   3.0     0.3333      2.05038    2.05039
   2.0     0.500       2.05052    2.05052
   1.0     1.000       2.05066    2.05066
   1.0     1.000       2.05079    2.05080
   1.0     1.000       2.05093    2.05094
   1.0     1.000       2.05107    2.05108
   1.0     1.000       2.05121    2.05122
   4.0     0.2500      2.05135    2.05136
   3.0     0.3333      2.05149    2.05150
   2.0     0.500       2.05163    2.05163
   4.0     0.2500      2.05177    2.05177
   1.0     1.000       2.05191    2.05191
   3.0     0.3333      2.05205    2.05205
   5.0     0.2000      2.05218    2.05219
   2.0     0.500       2.05232    2.05233
   3.0     0.3333      2.05246    2.05247
   3.0     0.3333      2.05260    2.05261
   4.0     0.2500      2.05274    2.05275
   2.0     0.500       2.05288    2.05289
   2.0     0.500       2.05302    2.05303
   2.0     0.500       2.05316    2.05317
   3.0     0.3333      2.05330    2.05331
   1.0     1.000       2.05344    2.05345
   2.0     0.500       2.05358    2.05359
   3.0     0.3333      2.05372    2.05373
   0.0     0.0         2.05386   .
   1.0     1.000       2.05400    2.05401
   1.0     1.000       2.05414    2.05415
   3.0     0.3333      2.05428    2.05429
   2.0     0.500       2.05442    2.05443
   1.0     1.000       2.05456    2.05457
   1.0     1.000       2.05470    2.05471
   2.0     0.500       2.05484    2.05485
   3.0     0.3333      2.05498    2.05499
   2.0     0.500       2.05512    2.05513
   3.0     0.3333      2.05526    2.05527
   3.0     0.3333      2.05540    2.05541
   3.0     0.3333      2.05554    2.05555
   2.0     0.500       2.05569    2.05569
   2.0     0.500       2.05583    2.05583
   1.0     1.000       2.05597    2.05597
   2.0     0.500       2.05611    2.05611
   2.0     0.500       2.05625    2.05625
   1.0     1.000       2.05639    2.05640
   2.0     0.500       2.05653    2.05654
   3.0     0.3333      2.05667    2.05668
   4.0     0.2500      2.05681    2.05682
   3.0     0.3333      2.05695    2.05696
   2.0     0.500       2.05709    2.05710
   3.0     0.3333      2.05724    2.05724
   5.0     0.2000      2.05738    2.05738
   4.0     0.2500      2.05752    2.05752
   3.0     0.3333      2.05766    2.05767
   5.0     0.2000      2.05780    2.05781
   3.0     0.3333      2.05794    2.05795
   4.0     0.2500      2.05808    2.05809
   2.0     0.500       2.05823    2.05823
   0.0     0.0         2.05837   .
   2.0     0.500       2.05851    2.05852
   4.0     0.2500      2.05865    2.05866
   4.0     0.2500      2.05879    2.05880
   3.0     0.3333      2.05893    2.05894
   2.0     0.500       2.05908    2.05908
   3.0     0.3333      2.05922    2.05922
   2.0     0.500       2.05936    2.05937
   2.0     0.500       2.05950    2.05951
   2.0     0.500       2.05964    2.05965
   4.0     0.2500      2.05978    2.05979
   2.0     0.500       2.05993    2.05993
   2.0     0.500       2.06007    2.06008
   3.0     0.3333      2.06021    2.06022
   2.0     0.500       2.06035    2.06036
   3.0     0.3333      2.06050    2.06050
   2.0     0.500       2.06064    2.06064
   2.0     0.500       2.06078    2.06079
   2.0     0.500       2.06092    2.06093
   1.0     1.000       2.06106    2.06107
   2.0     0.500       2.06121    2.06121
   3.0     0.3333      2.06135    2.06136
   4.0     0.2500      2.06149    2.06150
   3.0     0.3333      2.06163    2.06164
   2.0     0.500       2.06178    2.06178
   1.0     1.000       2.06192    2.06193
   4.0     0.2500      2.06206    2.06207
   2.0     0.500       2.06220    2.06221
   4.0     0.2500      2.06235    2.06235
   4.0     0.2500      2.06249    2.06250
   4.0     0.2500      2.06263    2.06264
   4.0     0.2500      2.06278    2.06278
   2.0     0.500       2.06292    2.06293
   2.0     0.500       2.06306    2.06307
   3.0     0.3333      2.06320    2.06321
   5.0     0.2000      2.06335    2.06335
   3.0     0.3333      2.06349    2.06350
   3.0     0.3333      2.06363    2.06364
   2.0     0.500       2.06378    2.06378
   1.0     1.000       2.06392    2.06393
   1.0     1.000       2.06406    2.06407
   1.0     1.000       2.06421    2.06421
   3.0     0.3333      2.06435    2.06436
   3.0     0.3333      2.06449    2.06450
   2.0     0.500       2.06464    2.06464
   2.0     0.500       2.06478    2.06479
   3.0     0.3333      2.06492    2.06493
   3.0     0.3333      2.06507    2.06507
   2.0     0.500       2.06521    2.06522
   1.0     1.000       2.06535    2.06536
   1.0     1.000       2.06550    2.06550
   2.0     0.500       2.06564    2.06565
   2.0     0.500       2.06578    2.06579
   3.0     0.3333      2.06593    2.06593
   3.0     0.3333      2.06607    2.06608
   2.0     0.500       2.06621    2.06622
   1.0     1.000       2.06636    2.06636
   2.0     0.500       2.06650    2.06651
   2.0     0.500       2.06664    2.06665
   2.0     0.500       2.06679    2.06679
   4.0     0.2500      2.06693    2.06694
   2.0     0.500       2.06708    2.06708
   3.0     0.3333      2.06722    2.06723
   2.0     0.500       2.06736    2.06737
   2.0     0.500       2.06751    2.06751
   4.0     0.2500      2.06765    2.06766
   4.0     0.2500      2.06779    2.06780
   2.0     0.500       2.06794    2.06794
   3.0     0.3333      2.06808    2.06809
   1.0     1.000       2.06823    2.06823
   4.0     0.2500      2.06837    2.06838
   2.0     0.500       2.06851    2.06852
   2.0     0.500       2.06866    2.06866
   1.0     1.000       2.06880    2.06881
   4.0     0.2500      2.06895    2.06895
   1.0     1.000       2.06909    2.06910
   3.0     0.3333      2.06923    2.06924
   2.0     0.500       2.06938    2.06938
   4.0     0.2500      2.06952    2.06953
   4.0     0.2500      2.06967    2.06967
   3.0     0.3333      2.06981    2.06982
   7.0     0.1429      2.06995    2.06996
   2.0     0.500       2.07010    2.07011
   4.0     0.2500      2.07024    2.07025
   3.0     0.3333      2.07039    2.07039
   1.0     1.000       2.07053    2.07054
   1.0     1.000       2.07068    2.07068
   1.0     1.000       2.07082    2.07083
   3.0     0.3333      2.07097    2.07097
   3.0     0.3333      2.07111    2.07112
   3.0     0.3333      2.07125    2.07126
   4.0     0.2500      2.07140    2.07140
   2.0     0.500       2.07154    2.07155
   4.0     0.2500      2.07169    2.07169
   3.0     0.3333      2.07183    2.07184
   2.0     0.500       2.07198    2.07198
   2.0     0.500       2.07212    2.07213
   2.0     0.500       2.07227    2.07227
   2.0     0.500       2.07241    2.07242
   3.0     0.3333      2.07255    2.07256
   3.0     0.3333      2.07270    2.07271
   3.0     0.3333      2.07284    2.07285
   4.0     0.2500      2.07299    2.07299
   3.0     0.3333      2.07313    2.07314
   2.0     0.500       2.07328    2.07328
   2.0     0.500       2.07342    2.07343
   2.0     0.500       2.07357    2.07357
   1.0     1.000       2.07371    2.07372
   2.0     0.500       2.07386    2.07386
   4.0     0.2500      2.07400    2.07401
   2.0     0.500       2.07415    2.07415
   2.0     0.500       2.07429    2.07430
   2.0     0.500       2.07444    2.07444
   1.0     1.000       2.07458    2.07459
   1.0     1.000       2.07472    2.07473
   2.0     0.500       2.07487    2.07488
   4.0     0.2500      2.07501    2.07502
   3.0     0.3333      2.07516    2.07517
   2.0     0.500       2.07530    2.07531
   1.0     1.000       2.07545    2.07546
   2.0     0.500       2.07559    2.07560
   3.0     0.3333      2.07574    2.07575
   4.0     0.2500      2.07588    2.07589
   2.0     0.500       2.07603    2.07604
   1.0     1.000       2.07617    2.07618
   2.0     0.500       2.07632    2.07633
   6.0     0.1667      2.07646    2.07647
   2.0     0.500       2.07661    2.07662
   4.0     0.2500      2.07675    2.07676
   5.0     0.2000      2.07690    2.07691
   2.0     0.500       2.07704    2.07705
   4.0     0.2500      2.07719    2.07720
   2.0     0.500       2.07733    2.07734
   6.0     0.1667      2.07748    2.07749
   2.0     0.500       2.07762    2.07763
   3.0     0.3333      2.07777    2.07778
   4.0     0.2500      2.07791    2.07792
   2.0     0.500       2.07806    2.07807
   2.0     0.500       2.07820    2.07821
   1.0     1.000       2.07835    2.07836
   2.0     0.500       2.07849    2.07850
   5.0     0.2000      2.07864    2.07865
   3.0     0.3333      2.07878    2.07879
   4.0     0.2500      2.07893    2.07894
   1.0     1.000       2.07907    2.07908
   1.0     1.000       2.07922    2.07923
   2.0     0.500       2.07937    2.07937
   0.0     0.0         2.07951   .
   2.0     0.500       2.07966    2.07966
   3.0     0.3333      2.07980    2.07981
   2.0     0.500       2.07995    2.07995
   3.0     0.3333      2.08009    2.08010
   3.0     0.3333      2.08024    2.08024
   1.0     1.000       2.08038    2.08039
   2.0     0.500       2.08053    2.08053
   1.0     1.000       2.08067    2.08068
   2.0     0.500       2.08082    2.08082
   3.0     0.3333      2.08096    2.08097
   2.0     0.500       2.08111    2.08111
   2.0     0.500       2.08125    2.08126
   2.0     0.500       2.08140    2.08140
   1.0     1.000       2.08154    2.08155
   2.0     0.500       2.08169    2.08170
   3.0     0.3333      2.08183    2.08184
   3.0     0.3333      2.08198    2.08199
   2.0     0.500       2.08212    2.08213
   2.0     0.500       2.08227    2.08228
   2.0     0.500       2.08241    2.08242
   2.0     0.500       2.08256    2.08257
   2.0     0.500       2.08271    2.08271
   2.0     0.500       2.08285    2.08286
   2.0     0.500       2.08300    2.08300
   4.0     0.2500      2.08314    2.08315
   3.0     0.3333      2.08329    2.08329
   1.0     1.000       2.08343    2.08344
   3.0     0.3333      2.08358    2.08358
   2.0     0.500       2.08372    2.08373
   2.0     0.500       2.08387    2.08387
   2.0     0.500       2.08401    2.08402
   2.0     0.500       2.08416    2.08417
   2.0     0.500       2.08430    2.08431
   3.0     0.3333      2.08445    2.08446
   1.0     1.000       2.08459    2.08460
   3.0     0.3333      2.08474    2.08475
   2.0     0.500       2.08489    2.08489
   6.0     0.1667      2.08503    2.08504
   3.0     0.3333      2.08518    2.08518
   2.0     0.500       2.08532    2.08533
   2.0     0.500       2.08547    2.08547
   2.0     0.500       2.08561    2.08562
   1.0     1.000       2.08576    2.08576
   0.0     0.0         2.08590   .
   3.0     0.3333      2.08605    2.08605
   2.0     0.500       2.08619    2.08620
   2.0     0.500       2.08634    2.08635
   2.0     0.500       2.08648    2.08649
   2.0     0.500       2.08663    2.08664
   2.0     0.500       2.08678    2.08678
   3.0     0.3333      2.08692    2.08693
   3.0     0.3333      2.08707    2.08707
   2.0     0.500       2.08721    2.08722
   2.0     0.500       2.08736    2.08736
   3.0     0.3333      2.08750    2.08751
   3.0     0.3333      2.08765    2.08765
   1.0     1.000       2.08779    2.08780
   2.0     0.500       2.08794    2.08794
   3.0     0.3333      2.08808    2.08809
   1.0     1.000       2.08823    2.08824
   1.0     1.000       2.08837    2.08838
   2.0     0.500       2.08852    2.08853
   4.0     0.2500      2.08866    2.08867
   2.0     0.500       2.08881    2.08882
   3.0     0.3333      2.08896    2.08896
   3.0     0.3333      2.08910    2.08911
   3.0     0.3333      2.08925    2.08925
   3.0     0.3333      2.08939    2.08940
   3.0     0.3333      2.08954    2.08954
   3.0     0.3333      2.08968    2.08969
   4.0     0.2500      2.08983    2.08983
   3.0     0.3333      2.08997    2.08998
   2.0     0.500       2.09012    2.09012
   3.0     0.3333      2.09026    2.09027
   2.0     0.500       2.09041    2.09042
   2.0     0.500       2.09055    2.09056
   2.0     0.500       2.09070    2.09071
   1.0     1.000       2.09084    2.09085
   2.0     0.500       2.09099    2.09100
   2.0     0.500       2.09114    2.09114
   2.0     0.500       2.09128    2.09129
   2.0     0.500       2.09143    2.09143
   1.0     1.000       2.09157    2.09158
   1.0     1.000       2.09172    2.09172
   2.0     0.500       2.09186    2.09187
   3.0     0.3333      2.09201    2.09201
   1.0     1.000       2.09215    2.09216
   3.0     0.3333      2.09230    2.09230
   2.0     0.500       2.09244    2.09245
   1.0     1.000       2.09259    2.09259
   3.0     0.3333      2.09273    2.09274
   2.0     0.500       2.09288    2.09289
   1.0     1.000       2.09302    2.09303
   0.0     0.0         2.09317   .
   1.0     1.000       2.09331    2.09332
   1.0     1.000       2.09346    2.09347
   2.0     0.500       2.09360    2.09361
   3.0     0.3333      2.09375    2.09376
   1.0     1.000       2.09390    2.09390
   3.0     0.3333      2.09404    2.09405
   3.0     0.3333      2.09419    2.09419
   2.0     0.500       2.09433    2.09434
   2.0     0.500       2.09448    2.09448
   1.0     1.000       2.09462    2.09463
   4.0     0.2500      2.09477    2.09477
   3.0     0.3333      2.09491    2.09492
   1.0     1.000       2.09506    2.09506
   2.0     0.500       2.09520    2.09521
   3.0     0.3333      2.09535    2.09535
   4.0     0.2500      2.09549    2.09550
   4.0     0.2500      2.09564    2.09564
   3.0     0.3333      2.09578    2.09579
   5.0     0.2000      2.09593    2.09593
   4.0     0.2500      2.09607    2.09608
   3.0     0.3333      2.09622    2.09622
   3.0     0.3333      2.09636    2.09637
   3.0     0.3333      2.09651    2.09651
   3.0     0.3333      2.09665    2.09666
   3.0     0.3333      2.09680    2.09680
   4.0     0.2500      2.09694    2.09695
   4.0     0.2500      2.09709    2.09709
   3.0     0.3333      2.09723    2.09724
   3.0     0.3333      2.09738    2.09738
   4.0     0.2500      2.09752    2.09753
   4.0     0.2500      2.09767    2.09768
   4.0     0.2500      2.09781    2.09782
   3.0     0.3333      2.09796    2.09797
   1.0     1.000       2.09810    2.09811
   2.0     0.500       2.09825    2.09825
   3.0     0.3333      2.09839    2.09840
   3.0     0.3333      2.09854    2.09855
   4.0     0.2500      2.09868    2.09869
   3.0     0.3333      2.09883    2.09884
   3.0     0.3333      2.09897    2.09898
   2.0     0.500       2.09912    2.09912
   4.0     0.2500      2.09926    2.09927
   3.0     0.3333      2.09941    2.09941
   2.0     0.500       2.09955    2.09956
   2.0     0.500       2.09970    2.09970
   1.0     1.000       2.09984    2.09985
   1.0     1.000       2.09999    2.09999
   3.0     0.3333      2.10013    2.10014
   3.0     0.3333      2.10028    2.10028
   2.0     0.500       2.10042    2.10043
   2.0     0.500       2.10057    2.10057
   3.0     0.3333      2.10071    2.10072
   2.0     0.500       2.10086    2.10086
   1.0     1.000       2.10100    2.10101
   4.0     0.2500      2.10115    2.10115
   3.0     0.3333      2.10129    2.10130
   1.0     1.000       2.10144    2.10144
   3.0     0.3333      2.10158    2.10159
   2.0     0.500       2.10173    2.10173
   2.0     0.500       2.10187    2.10188
   2.0     0.500       2.10202    2.10202
   3.0     0.3333      2.10216    2.10217
   3.0     0.3333      2.10231    2.10231
   2.0     0.500       2.10245    2.10246
   1.0     1.000       2.10259    2.10260
   2.0     0.500       2.10274    2.10275
   2.0     0.500       2.10288    2.10289
   5.0     0.2000      2.10303    2.10304
   1.0     1.000       2.10317    2.10318
   2.0     0.500       2.10332    2.10332
   4.0     0.2500      2.10346    2.10347
   4.0     0.2500      2.10361    2.10361
   4.0     0.2500      2.10375    2.10376
   2.0     0.500       2.10390    2.10390
   4.0     0.2500      2.10404    2.10405
   3.0     0.3333      2.10419    2.10419
   2.0     0.500       2.10433    2.10434
   4.0     0.2500      2.10448    2.10448
   3.0     0.3333      2.10462    2.10463
   1.0     1.000       2.10476    2.10477
   2.0     0.500       2.10491    2.10492
   1.0     1.000       2.10505    2.10506
   1.0     1.000       2.10520    2.10521
   1.0     1.000       2.10534    2.10535
   2.0     0.500       2.10549    2.10549
   3.0     0.3333      2.10563    2.10564
   3.0     0.3333      2.10578    2.10578
   4.0     0.2500      2.10592    2.10593
   3.0     0.3333      2.10607    2.10607
   4.0     0.2500      2.10621    2.10622
   3.0     0.3333      2.10636    2.10636
   1.0     1.000       2.10650    2.10651
   3.0     0.3333      2.10664    2.10665
   3.0     0.3333      2.10679    2.10680
   4.0     0.2500      2.10693    2.10694
   2.0     0.500       2.10708    2.10708
   1.0     1.000       2.10722    2.10723
   4.0     0.2500      2.10737    2.10737
   2.0     0.500       2.10751    2.10752
   0.0     0.0         2.10766   .
   2.0     0.500       2.10780    2.10781
   3.0     0.3333      2.10794    2.10795
   2.0     0.500       2.10809    2.10809
   1.0     1.000       2.10823    2.10824
   3.0     0.3333      2.10838    2.10838
   2.0     0.500       2.10852    2.10853
   3.0     0.3333      2.10867    2.10867
   2.0     0.500       2.10881    2.10882
   3.0     0.3333      2.10895    2.10896
   3.0     0.3333      2.10910    2.10911
   5.0     0.2000      2.10924    2.10925
   2.0     0.500       2.10939    2.10939
   3.0     0.3333      2.10953    2.10954
   4.0     0.2500      2.10968    2.10968
   2.0     0.500       2.10982    2.10983
   6.0     0.1667      2.10996    2.10997
   1.0     1.000       2.11011    2.11012
   3.0     0.3333      2.11025    2.11026
   0.0     0.0         2.11040   .
   4.0     0.2500      2.11054    2.11055
   2.0     0.500       2.11069    2.11069
   4.0     0.2500      2.11083    2.11084
   1.0     1.000       2.11097    2.11098
   0.0     0.0         2.11112   .
   2.0     0.500       2.11126    2.11127
   4.0     0.2500      2.11141    2.11141
   3.0     0.3333      2.11155    2.11156
   4.0     0.2500      2.11169    2.11170
   3.0     0.3333      2.11184    2.11185
   3.0     0.3333      2.11198    2.11199
   2.0     0.500       2.11213    2.11213
   3.0     0.3333      2.11227    2.11228
   4.0     0.2500      2.11242    2.11242
   2.0     0.500       2.11256    2.11257
   3.0     0.3333      2.11270    2.11271
   2.0     0.500       2.11285    2.11285
   5.0     0.2000      2.11299    2.11300
   5.0     0.2000      2.11314    2.11314
   0.0     0.0         2.11328   .
   1.0     1.000       2.11342    2.11343
   2.0     0.500       2.11357    2.11357
   4.0     0.2500      2.11371    2.11372
   2.0     0.500       2.11386    2.11386
   3.0     0.3333      2.11400    2.11401
   2.0     0.500       2.11414    2.11415
   2.0     0.500       2.11429    2.11429
   3.0     0.3333      2.11443    2.11444
   3.0     0.3333      2.11457    2.11458
   3.0     0.3333      2.11472    2.11473
   3.0     0.3333      2.11486    2.11487
   5.0     0.2000      2.11501    2.11501
   5.0     0.2000      2.11515    2.11516
   4.0     0.2500      2.11529    2.11530
   2.0     0.500       2.11544    2.11544
   2.0     0.500       2.11558    2.11559
   1.0     1.000       2.11573    2.11573
   1.0     1.000       2.11587    2.11588
   4.0     0.2500      2.11601    2.11602
   4.0     0.2500      2.11616    2.11616
   3.0     0.3333      2.11630    2.11631
   3.0     0.3333      2.11645    2.11645
   3.0     0.3333      2.11659    2.11660
   3.0     0.3333      2.11673    2.11674
   5.0     0.2000      2.11688    2.11688
   4.0     0.2500      2.11702    2.11703
   3.0     0.3333      2.11716    2.11717
   3.0     0.3333      2.11731    2.11731
   1.0     1.000       2.11745    2.11746
   4.0     0.2500      2.11760    2.11760
   4.0     0.2500      2.11774    2.11775
   2.0     0.500       2.11788    2.11789
   0.0     0.0         2.11803   .
   1.0     1.000       2.11817    2.11818
   5.0     0.2000      2.11831    2.11832
   1.0     1.000       2.11846    2.11846
   2.0     0.500       2.11860    2.11861
   1.0     1.000       2.11874    2.11875
   2.0     0.500       2.11889    2.11890
   7.0     0.1429      2.11903    2.11904
   2.0     0.500       2.11918    2.11918
   5.0     0.2000      2.11932    2.11933
   2.0     0.500       2.11946    2.11947
   5.0     0.2000      2.11961    2.11961
   3.0     0.3333      2.11975    2.11976
   1.0     1.000       2.11989    2.11990
   2.0     0.500       2.12004    2.12004
   3.0     0.3333      2.12018    2.12019
   2.0     0.500       2.12032    2.12033
   4.0     0.2500      2.12047    2.12047
   4.0     0.2500      2.12061    2.12062
   6.0     0.1667      2.12076    2.12076
   2.0     0.500       2.12090    2.12091
   4.0     0.2500      2.12104    2.12105
   2.0     0.500       2.12119    2.12119
   3.0     0.3333      2.12133    2.12134
   2.0     0.500       2.12147    2.12148
   3.0     0.3333      2.12162    2.12162
   4.0     0.2500      2.12176    2.12177
   2.0     0.500       2.12190    2.12191
   4.0     0.2500      2.12205    2.12205
   4.0     0.2500      2.12219    2.12220
   1.0     1.000       2.12233    2.12234
   1.0     1.000       2.12248    2.12248
   1.0     1.000       2.12262    2.12263
   1.0     1.000       2.12276    2.12277
   2.0     0.500       2.12291    2.12291
   3.0     0.3333      2.12305    2.12306
   2.0     0.500       2.12319    2.12320
   1.0     1.000       2.12334    2.12334
   1.0     1.000       2.12348    2.12349
   2.0     0.500       2.12363    2.12363
   2.0     0.500       2.12377    2.12377
   2.0     0.500       2.12391    2.12392
   1.0     1.000       2.12406    2.12406
   1.0     1.000       2.12420    2.12420
   1.0     1.000       2.12434    2.12435
   2.0     0.500       2.12449    2.12449
   4.0     0.2500      2.12463    2.12464
   3.0     0.3333      2.12477    2.12478
   2.0     0.500       2.12492    2.12492
   3.0     0.3333      2.12506    2.12507
   3.0     0.3333      2.12520    2.12521
   3.0     0.3333      2.12535    2.12535
   2.0     0.500       2.12549    2.12550
   3.0     0.3333      2.12563    2.12564
   2.0     0.500       2.12578    2.12578
   3.0     0.3333      2.12592    2.12593
   5.0     0.2000      2.12606    2.12607
   4.0     0.2500      2.12621    2.12621
   3.0     0.3333      2.12635    2.12636
   2.0     0.500       2.12649    2.12650
   3.0     0.3333      2.12664    2.12664
   3.0     0.3333      2.12678    2.12679
   1.0     1.000       2.12692    2.12693
   1.0     1.000       2.12707    2.12707
   2.0     0.500       2.12721    2.12722
   4.0     0.2500      2.12735    2.12736
   1.0     1.000       2.12750    2.12750
   3.0     0.3333      2.12764    2.12765
   3.0     0.3333      2.12778    2.12779
   3.0     0.3333      2.12793    2.12793
   5.0     0.2000      2.12807    2.12807
   2.0     0.500       2.12821    2.12822
   2.0     0.500       2.12836    2.12836
   4.0     0.2500      2.12850    2.12850
   4.0     0.2500      2.12864    2.12865
   4.0     0.2500      2.12878    2.12879
   1.0     1.000       2.12893    2.12893
   2.0     0.500       2.12907    2.12908
   2.0     0.500       2.12921    2.12922
   3.0     0.3333      2.12936    2.12936
   2.0     0.500       2.12950    2.12951
   1.0     1.000       2.12964    2.12965
   4.0     0.2500      2.12979    2.12979
   5.0     0.2000      2.12993    2.12994
   4.0     0.2500      2.13007    2.13008
   2.0     0.500       2.13022    2.13022
   3.0     0.3333      2.13036    2.13037
   3.0     0.3333      2.13050    2.13051
   4.0     0.2500      2.13065    2.13065
   3.0     0.3333      2.13079    2.13080
   4.0     0.2500      2.13093    2.13094
   4.0     0.2500      2.13108    2.13108
   2.0     0.500       2.13122    2.13123
   3.0     0.3333      2.13136    2.13137
   3.0     0.3333      2.13151    2.13151
   2.0     0.500       2.13165    2.13166
   2.0     0.500       2.13179    2.13180
   2.0     0.500       2.13194    2.13194
   2.0     0.500       2.13208    2.13209
   2.0     0.500       2.13222    2.13223
   3.0     0.3333      2.13237    2.13237
   2.0     0.500       2.13251    2.13252
   1.0     1.000       2.13265    2.13266
   3.0     0.3333      2.13280    2.39745
   4.0     0.2500      2.13294    2.40306
   5.0     0.2000      2.13308    2.40884
   2.0     0.500       2.13323    2.41480
   4.0     0.2500      2.13337    2.42095
   4.0     0.2500      2.13351    2.42728
   4.0     0.2500      2.13366    2.43382
   4.0     0.2500      2.13380    2.44057
   4.0     0.2500      2.13394    2.44755
   4.0     0.2500      2.13408    2.45475
   4.0     0.2500      2.13423    2.46218
   4.0     0.2500      2.13437    2.46988
   2.0     0.500       2.13451    2.47783
   1.0     1.000       2.13466    2.48606
   3.0     0.3333      2.13480    2.49458
   3.0     0.3333      2.13494    2.50340
   6.0     0.1667      2.13509    2.51254
   4.0     0.2500      2.13523    2.52201
   1.0     1.000       2.13537    2.53183
   4.0     0.2500      2.13552    2.54202
   4.0     0.2500      2.13566    2.55258
   4.0     0.2500      2.13580    2.56356
   2.0     0.500       2.13595    2.57496
   3.0     0.3333      2.13609    2.58682
   2.0     0.500       2.13623    2.59914
   3.0     0.3333      2.13638    2.61195
   2.0     0.500       2.13652    2.62531
   3.0     0.3333      2.13666    2.63921
   3.0     0.3333      2.13681    2.65371
   3.0     0.3333      2.13695    2.66883
   3.0     0.3333      2.13709    2.68458
   3.0     0.3333      2.13724    2.70106
   2.0     0.500       2.13738    2.71825
   3.0     0.3333      2.13752    2.73625
   1.0     1.000       2.13767    2.75507
   3.0     0.3333      2.13781    2.77475
   3.0     0.3333      2.13795    2.79540
   3.0     0.3333      2.13810    2.81703
   2.0     0.500       2.13824    2.83975
   2.0     0.500       2.13838    2.86359
   4.0     0.2500      2.13853    2.88862
   6.0     0.1667      2.13867    2.91500
   3.0     0.3333      2.13881    2.94273
   1.0     1.000       2.13896    2.97198
   2.0     0.500       2.13910    3.00281
   3.0     0.3333      2.13924    3.03533
   3.0     0.3333      2.13939    3.06974
   6.0     0.1667      2.13953    3.10610
   7.0     0.1429      2.13968    3.14464
   4.0     0.2500      2.13982    3.18548
   2.0     0.500       2.13996    3.22876
   3.0     0.3333      2.14011    3.27483
   3.0     0.3333      2.14025    3.32378
   3.0     0.3333      2.14039    3.37598
   4.0     0.2500      2.14054    3.43163
   3.0     0.3333      2.14068    3.49098
   7.0     0.1429      2.14082    3.55457
   8.0     0.1250      2.14097    3.62261
   7.0     0.1429      2.14111    3.69568
   4.0     0.2500      2.14125    3.77415
   3.0     0.3333      2.14140    3.85852
   4.0     0.2500      2.14154    3.94963
   2.0     0.500       2.14168    4.04794
   6.0     0.1667      2.14183    4.15446
   5.0     0.2000      2.14197    4.26993
   4.0     0.2500      2.14212    4.39526
  12.0     0.0833      2.14226    4.53203
  10.0     0.1000      2.14240    4.68121
   9.0     0.1111      2.14255    4.84473
   7.0     0.1429      2.14269    5.02422
   8.0     0.1250      2.14283    5.22177
   7.0     0.1429      2.14298    5.44066
   8.0     0.1250      2.14312    5.68364
   6.0     0.1667      2.14326    5.95544
   7.0     0.1429      2.14341    6.26095
  10.0     0.1000      2.14355    6.60673
  15.0     0.0667      2.14370    7.00271
   7.0     0.1429      2.14384    7.45931
  11.0     0.0909      2.14398    7.99253
   8.0     0.1250      2.14413    8.62062
  17.0     0.0588      2.14427    9.36701
  15.0     0.0667      2.14441   10.26361
  22.0     0.0455      2.14456   11.34359
  17.0     0.0588      2.14470   12.65101
  16.0     0.0625      2.14485   14.23046
  18.0     0.0556      2.14499   16.13046
  21.0     0.0476      2.14513   18.40807
  21.0     0.0476      2.14528   21.10585
  22.0     0.0455      2.14542   24.27164
  30.0     0.03333     2.14557   27.92826
  40.0     0.02500     2.14571   32.07759
  49.0     0.02041     2.14585   36.70151
  53.0     0.01887     2.14600   41.70195
  58.0     0.01724     2.14614   46.92426
  62.0     0.01613     2.14629   52.08418
  70.0     0.01429     2.14643   56.77876
  71.0     0.01408     2.14657   60.51950
  84.0     0.01190     2.14672   62.78695
  76.0     0.01316     2.14686   63.22449
  70.0     0.01429     2.14701   61.75523
  58.0     0.01724     2.14715   58.62868
  53.0     0.01887     2.14729   54.29691
  47.0     0.02128     2.14744   49.29158
  46.0     0.02174     2.14758   44.05486
  39.0     0.02564     2.14773   38.92754
  34.0     0.02941     2.14787   34.12416
  34.0     0.02941     2.14801   29.74947
  24.0     0.0417      2.14816   25.86887
  19.0     0.0526      2.14830   22.48247
  17.0     0.0588      2.14845   19.57757
  15.0     0.0667      2.14859   17.11836
  19.0     0.0526      2.14874   15.05194
  17.0     0.0588      2.14888   13.33391
  12.0     0.0833      2.14902   11.90922
  13.0     0.0769      2.14917   10.73203
  11.0     0.0909      2.14931    9.75849
   8.0     0.1250      2.14946    8.94761
   8.0     0.1250      2.14960    8.26952
   4.0     0.2500      2.14975    7.69611
  11.0     0.0909      2.14989    7.20718
   9.0     0.1111      2.15004    6.78612
   6.0     0.1667      2.15018    6.41878
   8.0     0.1250      2.15033    6.09628
   6.0     0.1667      2.15047    5.81016
   8.0     0.1250      2.15061    5.55499
   8.0     0.1250      2.15076    5.32620
   8.0     0.1250      2.15090    5.11944
   5.0     0.2000      2.15105    4.93237
   9.0     0.1111      2.15119    4.76211
   5.0     0.2000      2.15134    4.60693
   5.0     0.2000      2.15148    4.46518
   4.0     0.2500      2.15163    4.33498
   7.0     0.1429      2.15177    4.21548
   4.0     0.2500      2.15192    4.10528
   2.0     0.500       2.15206    4.00364
   4.0     0.2500      2.15221    3.90976
   3.0     0.3333      2.15235    3.82262
   7.0     0.1429      2.15250    3.74185
   3.0     0.3333      2.15264    3.66666
   3.0     0.3333      2.15279    3.59669
   4.0     0.2500      2.15293    3.53150
   5.0     0.2000      2.15308    3.47050
   4.0     0.2500      2.15322    3.41351
   4.0     0.2500      2.15337    3.36006
   5.0     0.2000      2.15351    3.30996
   4.0     0.2500      2.15366    3.26296
   2.0     0.500       2.15380    3.21868
   3.0     0.3333      2.15395    3.17705
   5.0     0.2000      2.15409    3.13777
   3.0     0.3333      2.15424    3.10073
   3.0     0.3333      2.15438    3.06578
   4.0     0.2500      2.15453    3.03268
   8.0     0.1250      2.15467    3.00139
   6.0     0.1667      2.15482    2.97172
   4.0     0.2500      2.15496    2.94360
   5.0     0.2000      2.15511    2.91694
   5.0     0.2000      2.15526    2.89158
   3.0     0.3333      2.15540    2.86750
   3.0     0.3333      2.15555    2.84456
   4.0     0.2500      2.15569    2.82274
   4.0     0.2500      2.15584    2.80196
   3.0     0.3333      2.15598    2.78212
   2.0     0.500       2.15613    2.76321
   4.0     0.2500      2.15627    2.74513
   4.0     0.2500      2.15642    2.72786
   3.0     0.3333      2.15657    2.71138
   2.0     0.500       2.15671    2.69557
   1.0     1.000       2.15686    2.68046
   3.0     0.3333      2.15700    2.66597
   3.0     0.3333      2.15715    2.65210
   4.0     0.2500      2.15729    2.63880
   6.0     0.1667      2.15744    2.62602
   5.0     0.2000      2.15759    2.61377
   3.0     0.3333      2.15773    2.60199
   2.0     0.500       2.15788    2.59068
   3.0     0.3333      2.15802    2.57981
   3.0     0.3333      2.15817    2.56934
   4.0     0.2500      2.15832    2.55928
   4.0     0.2500      2.15846    2.54958
   5.0     0.2000      2.15861    2.54024
   4.0     0.2500      2.15876    2.53125
   5.0     0.2000      2.15890    2.52257
   4.0     0.2500      2.15905    2.51421
   1.0     1.000       2.15919    2.50614
   2.0     0.500       2.15934    2.49835
   3.0     0.3333      2.15949    2.49084
   2.0     0.500       2.15963    2.48357
   3.0     0.3333      2.15978    2.47655
   3.0     0.3333      2.15993    2.46976
   2.0     0.500       2.16007    2.46320
   5.0     0.2000      2.16022    2.45687
   4.0     0.2500      2.16037    2.45072
   1.0     1.000       2.16051    2.44479
   6.0     0.1667      2.16066    2.43903
   3.0     0.3333      2.16081    2.43346
   1.0     1.000       2.16095    2.16096
   3.0     0.3333      2.16110    2.16111
   5.0     0.2000      2.16125    2.16125
   2.0     0.500       2.16139    2.16140
   2.0     0.500       2.16154    2.16155
   2.0     0.500       2.16169    2.16170
   5.0     0.2000      2.16184    2.16184
   7.0     0.1429      2.16198    2.16199
   5.0     0.2000      2.16213    2.16214
   3.0     0.3333      2.16228    2.16228
   2.0     0.500       2.16242    2.16243
   3.0     0.3333      2.16257    2.16258
   3.0     0.3333      2.16272    2.16273
   3.0     0.3333      2.16287    2.16287
   2.0     0.500       2.16301    2.16302
   3.0     0.3333      2.16316    2.16317
   4.0     0.2500      2.16331    2.16332
   4.0     0.2500      2.16346    2.16346
   3.0     0.3333      2.16360    2.16361
   3.0     0.3333      2.16375    2.16376
   5.0     0.2000      2.16390    2.16391
   3.0     0.3333      2.16405    2.16405
   1.0     1.000       2.16420    2.16420
   3.0     0.3333      2.16434    2.16435
   5.0     0.2000      2.16449    2.16450
   5.0     0.2000      2.16464    2.16465
   3.0     0.3333      2.16479    2.16479
   4.0     0.2500      2.16493    2.16494
   4.0     0.2500      2.16508    2.16509
   3.0     0.3333      2.16523    2.16524
   5.0     0.2000      2.16538    2.16539
   4.0     0.2500      2.16553    2.16553
   2.0     0.500       2.16568    2.16568
   1.0     1.000       2.16582    2.16583
   2.0     0.500       2.16597    2.16598
   4.0     0.2500      2.16612    2.16613
   3.0     0.3333      2.16627    2.16628
   1.0     1.000       2.16642    2.16642
   1.0     1.000       2.16657    2.16657
   1.0     1.000       2.16672    2.16672
   2.0     0.500       2.16686    2.16687
   4.0     0.2500      2.16701    2.16702
   4.0     0.2500      2.16716    2.16717
   4.0     0.2500      2.16731    2.16732
   3.0     0.3333      2.16746    2.16747
   3.0     0.3333      2.16761    2.16761
   2.0     0.500       2.16776    2.16776
   3.0     0.3333      2.16791    2.16791
   3.0     0.3333      2.16806    2.16806
   2.0     0.500       2.16820    2.16821
   2.0     0.500       2.16835    2.16836
   2.0     0.500       2.16850    2.16851
   1.0     1.000       2.16865    2.16866
   7.0     0.1429      2.16880    2.16881
   4.0     0.2500      2.16895    2.16896
   4.0     0.2500      2.16910    2.16911
   4.0     0.2500      2.16925    2.16926
   5.0     0.2000      2.16940    2.16941
   2.0     0.500       2.16955    2.16956
   2.0     0.500       2.16970    2.16971
   3.0     0.3333      2.16985    2.16986
   5.0     0.2000      2.17000    2.17001
   3.0     0.3333      2.17015    2.17015
   3.0     0.3333      2.17030    2.17031
   3.0     0.3333      2.17045    2.17045
   3.0     0.3333      2.17060    2.17060
   3.0     0.3333      2.17075    2.17076
   3.0     0.3333      2.17090    2.17091
   3.0     0.3333      2.17105    2.17106
   4.0     0.2500      2.17120    2.17121
   4.0     0.2500      2.17135    2.17136
   3.0     0.3333      2.17150    2.17151
   5.0     0.2000      2.17165    2.17166
   6.0     0.1667      2.17180    2.17181
   4.0     0.2500      2.17195    2.17196
   5.0     0.2000      2.17210    2.17211
   6.0     0.1667      2.17225    2.17226
   2.0     0.500       2.17240    2.17241
   2.0     0.500       2.17255    2.17256
   1.0     1.000       2.17271    2.17271
   2.0     0.500       2.17286    2.17286
   3.0     0.3333      2.17301    2.17301
   5.0     0.2000      2.17316    2.17317
   5.0     0.2000      2.17331    2.17332
   3.0     0.3333      2.17346    2.17347
   2.0     0.500       2.17361    2.17362
   4.0     0.2500      2.17376    2.17377
   5.0     0.2000      2.17392    2.17392
   4.0     0.2500      2.17407    2.17407
   3.0     0.3333      2.17422    2.17423
   3.0     0.3333      2.17437    2.17438
   3.0     0.3333      2.17452    2.17453
   8.0     0.1250      2.17467    2.71751
   6.0     0.1667      2.17483    2.72720
   3.0     0.3333      2.17498    2.73713
   3.0     0.3333      2.17513    2.74732
   2.0     0.500       2.17528    2.75780
   3.0     0.3333      2.17543    4.27082
   5.0     0.2000      2.17559    4.38184
   5.0     0.2000      2.17574    4.50337
   6.0     0.1667      2.17589    4.63677
   5.0     0.2000      2.17604    4.78416
   5.0     0.2000      2.17620    4.94718
   8.0     0.1250      2.17635    5.12865
   4.0     0.2500      2.17650    5.33123
   7.0     0.1429      2.17665    5.55831
   3.0     0.3333      2.17681    5.81492
   4.0     0.2500      2.17696    6.10570
   9.0     0.1111      2.17711    6.43798
   8.0     0.1250      2.17726    6.81956
   8.0     0.1250      2.17742    7.26061
   4.0     0.2500      2.17757    7.77596
   5.0     0.2000      2.17772    8.38164
   7.0     0.1429      2.17788    9.10202
   8.0     0.1250      2.17803    9.96658
  15.0     0.0667      2.17818   11.01626
  10.0     0.1000      2.17834   12.31431
  15.0     0.0667      2.17849   13.95173
  22.0     0.0455      2.17865   16.10470
  21.0     0.0476      2.17880   19.12913
  32.0     0.03125     2.17895   23.80117
  43.0     0.02326     2.17911   31.73508
  52.0     0.01923     2.17926   45.74342
  78.0     0.01282     2.17941   69.91992
  103.0    0.00971     2.17957   108.40165
  163.0    0.00613     2.17972   162.87364
  228.0    0.00439     2.17988   229.31754
  300.0    0.003333    2.18003   293.42120
  354.0    0.002825    2.18019   329.59570
  318.0    0.003145    2.18034   316.12857
  254.0    0.00394     2.18050   261.89767
  200.0    0.00500     2.18065   194.06807
  137.0    0.00730     2.18080   132.88487
  81.0     0.01235     2.18096   86.66881
  56.0     0.01786     2.18111   56.14160
  42.0     0.02381     2.18127   37.88801
  33.0     0.03030     2.18142   27.52628
  23.0     0.0435      2.18158   21.61921
  14.0     0.0714      2.18174   17.99893
  14.0     0.0714      2.18189   15.55630
  17.0     0.0588      2.18205   13.76829
  13.0     0.0769      2.18220   12.38836
  12.0     0.0833      2.18236   11.29738
  10.0     0.1000      2.18251   10.41937
  11.0     0.0909      2.18267    9.70676
  12.0     0.0833      2.18282    9.12434
   7.0     0.1429      2.18298    8.64445
   7.0     0.1429      2.18314    8.24888
  10.0     0.1000      2.18329    7.92168
   7.0     0.1429      2.18345    7.65184
   6.0     0.1667      2.18361    7.43032
   7.0     0.1429      2.18376    7.24939
   4.0     0.2500      2.18392    7.10397
   5.0     0.2000      2.18408    6.98922
  10.0     0.1000      2.18423    6.90179
   8.0     0.1250      2.18439    6.83880
   8.0     0.1250      2.18455    6.79782
   6.0     0.1667      2.18470    6.77721
   5.0     0.2000      2.18486    6.77552
   8.0     0.1250      2.18502    6.79173
   9.0     0.1111      2.18517    6.82501
   5.0     0.2000      2.18533    6.87499
   9.0     0.1111      2.18549    6.94124
   8.0     0.1250      2.18565    7.02387
   8.0     0.1250      2.18580    7.12288
   3.0     0.3333      2.18596    7.23850
   5.0     0.2000      2.18612    7.37160
   3.0     0.3333      2.18628    7.52252
  13.0     0.0769      2.18643    7.69252
  10.0     0.1000      2.18659    7.88247
   9.0     0.1111      2.18675    8.09357
   5.0     0.2000      2.18691    8.32805
   7.0     0.1429      2.18707    8.58718
  15.0     0.0667      2.18723    8.87378
   7.0     0.1429      2.18738    9.18999
   7.0     0.1429      2.18754    9.53861
   8.0     0.1250      2.18770    9.92425
  10.0     0.1000      2.18786   10.35006
  14.0     0.0714      2.18802   10.82206
  14.0     0.0714      2.18818   11.34552
  11.0     0.0909      2.18834   11.92738
  10.0     0.1000      2.18850   12.57844
  15.0     0.0667      2.18866   13.30824
  15.0     0.0667      2.18882   14.13280
  14.0     0.0714      2.18898   15.06898
  11.0     0.0909      2.18914   16.13913
  13.0     0.0769      2.18930   17.37594
  18.0     0.0556      2.18945   18.81327
  23.0     0.0435      2.18962   20.50101
  28.0     0.0357      2.18977   22.49368
  28.0     0.0357      2.18993   24.85805
  35.0     0.02857     2.19010   27.68211
  41.0     0.02439     2.19026   31.05044
  39.0     0.02564     2.19042   35.07290
  50.0     0.02000     2.19058   39.85170
  57.0     0.01754     2.19074   45.49188
  57.0     0.01754     2.19090   52.11473
  61.0     0.01639     2.19106   59.79089
  82.0     0.01220     2.19122   68.59765
  90.0     0.01111     2.19138   78.53099
  93.0     0.01075     2.19154   89.51309
  105.0    0.00952     2.19170   101.38361
  126.0    0.00794     2.19186   113.73476
  139.0    0.00719     2.19203   125.97514
  162.0    0.00617     2.19219   137.18555
  193.0    0.00518     2.19235   146.24147
  194.0    0.00515     2.19251   152.01428
  187.0    0.00535     2.19267   153.62462
  176.0    0.00568     2.19284   150.81607
  161.0    0.00621     2.19300   144.03468
  142.0    0.00704     2.19316   134.26756
  120.0    0.00833     2.19332   122.65668
  103.0    0.00971     2.19349   110.30728
  88.0     0.01136     2.19365   98.01409
  69.0     0.01449     2.19381   86.34598
  62.0     0.01613     2.19397   75.62640
  69.0     0.01449     2.19414   65.97935
  63.0     0.01587     2.19430   57.47746
  52.0     0.01923     2.19446   50.07500
  49.0     0.02041     2.19463   43.71640
  34.0     0.02941     2.19479   38.30855
  34.0     0.02941     2.19495   33.72997
  36.0     0.02778     2.19512   29.88441
  23.0     0.0435      2.19528   26.65573
  21.0     0.0476      2.19544   23.95026
  20.0     0.0500      2.19561   21.67899
  20.0     0.0500      2.19577   19.75809
  21.0     0.0476      2.19594   18.12779
  21.0     0.0476      2.19610   16.73006
  14.0     0.0714      2.19627   15.52354
  10.0     0.1000      2.19643   14.47343
   9.0     0.1111      2.19660   13.54908
  11.0     0.0909      2.19676   12.73151
   9.0     0.1111      2.19693   12.00167
   8.0     0.1250      2.19709   11.34738
   9.0     0.1111      2.19726   10.75807
  11.0     0.0909      2.19742   10.22341
  12.0     0.0833      2.19759    9.73791
   8.0     0.1250      2.19775    9.29457
   8.0     0.1250      2.19792    8.88924
  12.0     0.0833      2.19808    8.51788
   8.0     0.1250      2.19825    8.17585
   8.0     0.1250      2.19842    7.86104
   6.0     0.1667      2.19858    7.57001
   7.0     0.1429      2.19875    7.30090
   5.0     0.2000      2.19891    7.05172
   5.0     0.2000      2.19908    6.81992
   7.0     0.1429      2.19925    6.60455
   7.0     0.1429      2.19941    6.40365
   4.0     0.2500      2.19958    6.21629
   5.0     0.2000      2.19975    6.04138
   4.0     0.2500      2.19992    5.87739
   5.0     0.2000      2.20008    5.72387
   5.0     0.2000      2.20025    5.57963
   3.0     0.3333      2.20042    5.44418
   3.0     0.3333      2.20059    5.31688
   4.0     0.2500      2.20075    5.19676
   5.0     0.2000      2.20092    5.08362
   5.0     0.2000      2.20109    4.97668
   2.0     0.500       2.20126    4.87568
   3.0     0.3333      2.20143    4.78024
   3.0     0.3333      2.20160    4.68970
   4.0     0.2500      2.20176    4.60399
   4.0     0.2500      2.20193    4.52257
   4.0     0.2500      2.20210    4.44530
   7.0     0.1429      2.20227    4.37194
   4.0     0.2500      2.20244    4.30205
   4.0     0.2500      2.20261    4.23558
   5.0     0.2000      2.20278    4.17219
   4.0     0.2500      2.20295    4.11178
   6.0     0.1667      2.20312    4.05421
   5.0     0.2000      2.20329    3.99914
   3.0     0.3333      2.20346    3.94659
   4.0     0.2500      2.20363    3.89628
   2.0     0.500       2.20380    3.84818
   3.0     0.3333      2.20397    3.80217
   5.0     0.2000      2.20414    3.75803
   4.0     0.2500      2.20431    3.71576
   3.0     0.3333      2.20448    3.67518
   4.0     0.2500      2.20465    3.63626
   7.0     0.1429      2.20482    3.59893
   3.0     0.3333      2.20499    3.56300
   3.0     0.3333      2.20517    3.52851
   4.0     0.2500      2.20534    3.49531
   6.0     0.1667      2.20551    3.46338
   5.0     0.2000      2.20568    3.43267
   7.0     0.1429      2.20585    3.40305
   5.0     0.2000      2.20602    3.37455
   3.0     0.3333      2.20620    3.34704
   5.0     0.2000      2.20637    3.32052
   3.0     0.3333      2.20654    3.29497
   7.0     0.1429      2.20671    3.27026
   2.0     0.500       2.20689    3.24643
   5.0     0.2000      2.20706    3.22339
   4.0     0.2500      2.20723    3.20114
   5.0     0.2000      2.20741    3.17965
   4.0     0.2500      2.20758    3.15883
   4.0     0.2500      2.20775    3.13871
   7.0     0.1429      2.20793    3.11922
   1.0     1.000       2.20810    3.10036
   2.0     0.500       2.20828    3.08212
   4.0     0.2500      2.20845    3.06442
   3.0     0.3333      2.20862    3.04729
   3.0     0.3333      2.20880    3.03066
   5.0     0.2000      2.20897    3.01455
   4.0     0.2500      2.20915    2.99893
   4.0     0.2500      2.20932    2.98376
   5.0     0.2000      2.20950    2.96905
   3.0     0.3333      2.20967    2.95475
   3.0     0.3333      2.20985    2.94088
   3.0     0.3333      2.21002    2.92741
   4.0     0.2500      2.21020    2.91431
   3.0     0.3333      2.21038    2.90159
   1.0     1.000       2.21055    2.88921
   2.0     0.500       2.21073    2.87718
   3.0     0.3333      2.21090    2.86549
   3.0     0.3333      2.21108    2.85410
   3.0     0.3333      2.21126    2.84303
   3.0     0.3333      2.21143    2.83224
   2.0     0.500       2.21161    2.82175
   2.0     0.500       2.21179    2.81154
   3.0     0.3333      2.21197    2.80158
   2.0     0.500       2.21214    2.21215
   2.0     0.500       2.21232    2.21233
   2.0     0.500       2.21250    2.21251
   3.0     0.3333      2.21268    2.21268
   3.0     0.3333      2.21285    2.21286
   4.0     0.2500      2.21303    2.21304
   2.0     0.500       2.21321    2.21322
   3.0     0.3333      2.21339    2.21340
   1.0     1.000       2.21357    2.21358
   3.0     0.3333      2.21375    2.21375
   3.0     0.3333      2.21393    2.21393
   2.0     0.500       2.21411    2.21411
   5.0     0.2000      2.21428    2.21429
   5.0     0.2000      2.21446    2.21447
   3.0     0.3333      2.21464    2.21465
   6.0     0.1667      2.21482    2.21483
   2.0     0.500       2.21500    2.21501
   2.0     0.500       2.21518    2.21519
   4.0     0.2500      2.21536    2.21537
   1.0     1.000       2.21555    2.21555
   5.0     0.2000      2.21573    2.21573
   1.0     1.000       2.21591    2.21591
   3.0     0.3333      2.21609    2.21609
   1.0     1.000       2.21627    2.21628
   3.0     0.3333      2.21645    2.21646
   3.0     0.3333      2.21663    2.21664
   4.0     0.2500      2.21681    2.21682
   3.0     0.3333      2.21700    2.21700
   4.0     0.2500      2.21718    2.21718
   2.0     0.500       2.21736    2.21737
   4.0     0.2500      2.21754    2.21755
   4.0     0.2500      2.21773    2.21773
   3.0     0.3333      2.21791    2.21792
   3.0     0.3333      2.21809    2.21810
   5.0     0.2000      2.21827    2.21828
   4.0     0.2500      2.21846    2.21846
   2.0     0.500       2.21864    2.21865
   3.0     0.3333      2.21882    2.21883
   3.0     0.3333      2.21901    2.21902
   3.0     0.3333      2.21919    2.21920
   3.0     0.3333      2.21938    2.21938
   3.0     0.3333      2.21956    2.21957
   3.0     0.3333      2.21975    2.21975
   1.0     1.000       2.21993    2.21994
   1.0     1.000       2.22012    2.22012
   1.0     1.000       2.22030    2.22031
   5.0     0.2000      2.22049    2.22049
   5.0     0.2000      2.22067    2.22068
   4.0     0.2500      2.22086    2.22086
   4.0     0.2500      2.22104    2.22105
   4.0     0.2500      2.22123    2.22124
   4.0     0.2500      2.22142    2.22142
   2.0     0.500       2.22160    2.22161
   3.0     0.3333      2.22179    2.22179
   4.0     0.2500      2.22197    2.22198
   3.0     0.3333      2.22216    2.22217
   3.0     0.3333      2.22235    2.22236
   4.0     0.2500      2.22254    2.22254
   4.0     0.2500      2.22272    2.22273
   2.0     0.500       2.22291    2.22292
   1.0     1.000       2.22310    2.22311
   6.0     0.1667      2.22329    2.22329
   5.0     0.2000      2.22348    2.22348
   3.0     0.3333      2.22366    2.22367
   2.0     0.500       2.22385    2.22386
   2.0     0.500       2.22404    2.22405
   3.0     0.3333      2.22423    2.22424
   2.0     0.500       2.22442    2.22443
   3.0     0.3333      2.22461    2.22462
   2.0     0.500       2.22480    2.22481
   2.0     0.500       2.22499    2.22500
   3.0     0.3333      2.22518    2.22519
   3.0     0.3333      2.22537    2.22538
   2.0     0.500       2.22556    2.22557
   3.0     0.3333      2.22575    2.22576
   5.0     0.2000      2.22594    2.22595
   4.0     0.2500      2.22613    2.22614
   1.0     1.000       2.22632    2.22633
   3.0     0.3333      2.22651    2.22652
   3.0     0.3333      2.22671    2.22671
   4.0     0.2500      2.22690    2.22690
   4.0     0.2500      2.22709    2.22710
   5.0     0.2000      2.22728    2.22729
   3.0     0.3333      2.22747    2.22748
   3.0     0.3333      2.22767    2.22767
   4.0     0.2500      2.22786    2.22787
   2.0     0.500       2.22805    2.22806
   1.0     1.000       2.22825    2.22825
   1.0     1.000       2.22844    2.22845
   2.0     0.500       2.22863    2.22864
   3.0     0.3333      2.22883    2.22883
   2.0     0.500       2.22902    2.54221
   2.0     0.500       2.22921    2.55803
   3.0     0.3333      2.22941    2.57503
   4.0     0.2500      2.22960    2.59338
   8.0     0.1250      2.22980    2.61317
   4.0     0.2500      2.22999    2.63461
   3.0     0.3333      2.23019    2.65785
   1.0     1.000       2.23038    2.68308
   2.0     0.500       2.23058    2.71061
   2.0     0.500       2.23077    2.74065
   3.0     0.3333      2.23097    2.77359
   3.0     0.3333      2.23117    2.80975
   3.0     0.3333      2.23136    2.84955
   3.0     0.3333      2.23156    2.89361
   2.0     0.500       2.23176    2.94244
   3.0     0.3333      2.23195    2.99685
   4.0     0.2500      2.23215    3.05765
   4.0     0.2500      2.23235    3.12581
   3.0     0.3333      2.23255    3.20279
   3.0     0.3333      2.23274    3.28994
   3.0     0.3333      2.23294    3.38933
   3.0     0.3333      2.23314    3.50316
   2.0     0.500       2.23334    3.63426
   3.0     0.3333      2.23354    3.78672
   6.0     0.1667      2.23374    3.96486
   5.0     0.2000      2.23394    4.17521
   4.0     0.2500      2.23414    4.42547
   7.0     0.1429      2.23434    4.72608
   4.0     0.2500      2.23454    5.09279
   3.0     0.3333      2.23474    5.54645
   3.0     0.3333      2.23494    6.12423
  11.0     0.0909      2.23514    6.89327
   6.0     0.1667      2.23534    7.99181
   9.0     0.1111      2.23554    9.70791
  15.0     0.0667      2.23574   12.56911
  25.0     0.0400      2.23594   17.44063
  29.0     0.03448     2.23614   25.43180
  33.0     0.03030     2.23634   37.55370
  53.0     0.01887     2.23655   54.12662
  83.0     0.01205     2.23675   73.78727
  115.0    0.00870     2.23695   92.63224
  122.0    0.00820     2.23715   103.64466
  121.0    0.00826     2.23736   100.77496
  94.0     0.01064     2.23756   85.75274
  56.0     0.01786     2.23776   65.92232
  43.0     0.02326     2.23797   47.15481
  32.0     0.03125     2.23817   32.27607
  22.0     0.0455      2.23837   21.86543
  10.0     0.1000      2.23858   15.23045
   9.0     0.1111      2.23878   11.27129
   5.0     0.2000      2.23899    8.93948
   6.0     0.1667      2.23919    7.51278
   6.0     0.1667      2.23940    6.56759
   3.0     0.3333      2.23960    5.88492
   4.0     0.2500      2.23981    5.36221
   4.0     0.2500      2.24002    4.94590
   4.0     0.2500      2.24022    4.60756
   4.0     0.2500      2.24043    4.32865
   6.0     0.1667      2.24064    4.09542
   6.0     0.1667      2.24084    3.89905
   4.0     0.2500      2.24105    3.73187
   4.0     0.2500      2.24126    3.58867
   7.0     0.1429      2.24146    3.46518
   5.0     0.2000      2.24167    3.35767
   5.0     0.2000      2.24188    3.26379
   7.0     0.1429      2.24209    3.18117
   3.0     0.3333      2.24230    3.10820
   6.0     0.1667      2.24251    3.04349
   6.0     0.1667      2.24272    2.98569
   3.0     0.3333      2.24292    2.93400
   4.0     0.2500      2.24313    2.88749
   2.0     0.500       2.24334    2.84556
   2.0     0.500       2.24355    2.80767
   3.0     0.3333      2.24376    2.77321
   3.0     0.3333      2.24397    2.74187
   3.0     0.3333      2.24419    2.71324
   3.0     0.3333      2.24440    2.68704
   2.0     0.500       2.24461    2.66304
   3.0     0.3333      2.24482    2.64093
   2.0     0.500       2.24503    2.62057
   3.0     0.3333      2.24524    2.60175
   4.0     0.2500      2.24545    2.58435
   3.0     0.3333      2.24567    2.56824
   3.0     0.3333      2.24588    2.24589
   3.0     0.3333      2.24609    2.24610
   2.0     0.500       2.24631    2.24631
   4.0     0.2500      2.24652    2.24653
   3.0     0.3333      2.24673    2.24674
   4.0     0.2500      2.24695    2.24695
   4.0     0.2500      2.24716    2.24717
   6.0     0.1667      2.24738    2.24738
   4.0     0.2500      2.24759    2.24760
   2.0     0.500       2.24780    2.24781
   3.0     0.3333      2.24802    2.24803
   4.0     0.2500      2.24824    2.24824
   2.0     0.500       2.24845    2.24846
   1.0     1.000       2.24867    2.24867
   2.0     0.500       2.24888    2.24889
   2.0     0.500       2.24910    2.24911
   3.0     0.3333      2.24932    2.24932
   1.0     1.000       2.24953    2.24954
   4.0     0.2500      2.24975    2.24976
   3.0     0.3333      2.24997    2.24998
   4.0     0.2500      2.25019    2.25019
   3.0     0.3333      2.25040    2.25041
   4.0     0.2500      2.25062    2.25063
   6.0     0.1667      2.25084    2.25085
   2.0     0.500       2.25106    2.25107
   2.0     0.500       2.25128    2.25129
   3.0     0.3333      2.25150    2.25151
   2.0     0.500       2.25172    2.25172
   5.0     0.2000      2.25194    2.25194
   2.0     0.500       2.25216    2.25216
   1.0     1.000       2.25238    2.25239
   5.0     0.2000      2.25260    2.25261
   6.0     0.1667      2.25282    2.25283
   0.0     0.0         2.25304   .
   3.0     0.3333      2.25326    2.25327
   3.0     0.3333      2.25348    2.25349
   4.0     0.2500      2.25371    2.25371
   3.0     0.3333      2.25393    2.25394
   3.0     0.3333      2.25415    2.25416
   3.0     0.3333      2.25437    2.25438
   3.0     0.3333      2.25460    2.25460
   3.0     0.3333      2.25482    2.25483
   4.0     0.2500      2.25504    2.25505
   2.0     0.500       2.25527    2.25527
   4.0     0.2500      2.25549    2.25550
   5.0     0.2000      2.25572    2.25572
   2.0     0.500       2.25594    2.25595
   1.0     1.000       2.25617    2.25617
   1.0     1.000       2.25639    2.25640
   2.0     0.500       2.25662    2.25662
   4.0     0.2500      2.25684    2.25685
   4.0     0.2500      2.25707    2.25707
   3.0     0.3333      2.25729    2.25730
   3.0     0.3333      2.25752    2.25753
   2.0     0.500       2.25775    2.25775
   2.0     0.500       2.25797    2.25798
   2.0     0.500       2.25820    2.25821
   3.0     0.3333      2.25843    2.25844
   3.0     0.3333      2.25866    2.25867
   3.0     0.3333      2.25889    2.25889
   2.0     0.500       2.25911    2.25912
   2.0     0.500       2.25934    2.25935
   3.0     0.3333      2.25957    2.25958
   2.0     0.500       2.25980    2.25981
   3.0     0.3333      2.26003    2.26004
   1.0     1.000       2.26026    2.26027
   2.0     0.500       2.26049    2.26050
   3.0     0.3333      2.26072    2.26073
   3.0     0.3333      2.26095    2.26096
   3.0     0.3333      2.26118    2.26119
   4.0     0.2500      2.26142    2.26142
   5.0     0.2000      2.26165    2.26165
   1.0     1.000       2.26188    2.26189
   3.0     0.3333      2.26211    2.26212
   4.0     0.2500      2.26234    2.26235
   4.0     0.2500      2.26258    2.26258
   3.0     0.3333      2.26281    2.26282
   1.0     1.000       2.26304    2.26305
   3.0     0.3333      2.26328    2.26328
   3.0     0.3333      2.26351    2.26352
   2.0     0.500       2.26375    2.26375
   1.0     1.000       2.26398    2.26399
   3.0     0.3333      2.26422    2.26422
   6.0     0.1667      2.26445    2.26446
   4.0     0.2500      2.26469    2.26469
   2.0     0.500       2.26492    2.26493
   2.0     0.500       2.26516    2.26516
   2.0     0.500       2.26539    2.26540
   4.0     0.2500      2.26563    2.26564
   1.0     1.000       2.26587    2.26587
   2.0     0.500       2.26610    2.26611
   2.0     0.500       2.26634    2.26635
   2.0     0.500       2.26658    2.26659
   4.0     0.2500      2.26682    2.26683
   2.0     0.500       2.26706    2.26706
   2.0     0.500       2.26730    2.26730
   4.0     0.2500      2.26753    2.26754
   3.0     0.3333      2.26777    2.26778
   3.0     0.3333      2.26801    2.26802
   3.0     0.3333      2.26825    2.26826
   2.0     0.500       2.26849    2.26850
   2.0     0.500       2.26873    2.26874
   3.0     0.3333      2.26898    2.26898
   3.0     0.3333      2.26922    2.26922
   2.0     0.500       2.26946    2.26946
   2.0     0.500       2.26970    2.26971
   4.0     0.2500      2.26994    2.26995
   4.0     0.2500      2.27018    2.27019
   4.0     0.2500      2.27043    2.27043
   3.0     0.3333      2.27067    2.27068
   4.0     0.2500      2.27091    2.27092
   4.0     0.2500      2.27116    2.27116
   4.0     0.2500      2.27140    2.27141
   3.0     0.3333      2.27165    2.27165
   2.0     0.500       2.27189    2.27190
   3.0     0.3333      2.27213    2.27214
   3.0     0.3333      2.27238    2.27239
   2.0     0.500       2.27263    2.27263
   1.0     1.000       2.27287    2.27288
   1.0     1.000       2.27312    2.27312
   3.0     0.3333      2.27336    2.27337
   4.0     0.2500      2.27361    2.27362
   5.0     0.2000      2.27386    2.27386
   5.0     0.2000      2.27411    2.27411
   3.0     0.3333      2.27435    2.27436
   3.0     0.3333      2.27460    2.27461
   2.0     0.500       2.27485    2.27486
   4.0     0.2500      2.27510    2.27511
   4.0     0.2500      2.27535    2.27535
   3.0     0.3333      2.27560    2.27560
   3.0     0.3333      2.27585    2.27585
   3.0     0.3333      2.27610    2.27610
   1.0     1.000       2.27635    2.27635
   2.0     0.500       2.27660    2.27660
   4.0     0.2500      2.27685    2.27685
   3.0     0.3333      2.27710    2.27711
   5.0     0.2000      2.27735    2.27736
   3.0     0.3333      2.27760    2.27761
   1.0     1.000       2.27785    2.27786
   4.0     0.2500      2.27811    2.27811
   3.0     0.3333      2.27836    2.27837
   4.0     0.2500      2.27861    2.27862
   1.0     1.000       2.27887    2.27887
   2.0     0.500       2.27912    2.27913
   4.0     0.2500      2.27938    2.27938
   4.0     0.2500      2.27963    2.27964
   4.0     0.2500      2.27988    2.27989
   3.0     0.3333      2.28014    2.28015
   1.0     1.000       2.28040    2.28040
   4.0     0.2500      2.28065    2.28066
   4.0     0.2500      2.28091    2.28092
   2.0     0.500       2.28116    2.28117
   1.0     1.000       2.28142    2.28143
   2.0     0.500       2.28168    2.28169
   3.0     0.3333      2.28194    2.28194
   3.0     0.3333      2.28219    2.28220
   3.0     0.3333      2.28245    2.28246
   3.0     0.3333      2.28271    2.28272
   3.0     0.3333      2.28297    2.28298
   4.0     0.2500      2.28323    2.28324
   2.0     0.500       2.28349    2.28350
   4.0     0.2500      2.28375    2.28376
   4.0     0.2500      2.28401    2.28402
   3.0     0.3333      2.28427    2.28428
   1.0     1.000       2.28453    2.28454
   1.0     1.000       2.28479    2.28480
   2.0     0.500       2.28505    2.28506
   4.0     0.2500      2.28532    2.28532
   4.0     0.2500      2.28558    2.28558
   3.0     0.3333      2.28584    2.28585
   2.0     0.500       2.28610    2.28611
   3.0     0.3333      2.28637    2.28637
   2.0     0.500       2.28663    2.28664
   1.0     1.000       2.28689    2.28690
   3.0     0.3333      2.28716    2.28717
   3.0     0.3333      2.28742    2.28743
   3.0     0.3333      2.28769    2.28770
   3.0     0.3333      2.28795    2.28796
   2.0     0.500       2.28822    2.28823
   2.0     0.500       2.28849    2.28849
   2.0     0.500       2.28875    2.28876
   3.0     0.3333      2.28902    2.28903
   2.0     0.500       2.28929    2.28929
   2.0     0.500       2.28955    2.28956
   2.0     0.500       2.28982    2.28983
   1.0     1.000       2.29009    2.29010
   2.0     0.500       2.29036    2.29037
   2.0     0.500       2.29063    2.29064
   2.0     0.500       2.29090    2.29090
   3.0     0.3333      2.29117    2.29117
   3.0     0.3333      2.29144    2.29144
   3.0     0.3333      2.29171    2.29172
   4.0     0.2500      2.29198    2.29199
   2.0     0.500       2.29225    2.29226
   2.0     0.500       2.29252    2.29253
   3.0     0.3333      2.29279    2.29280
   3.0     0.3333      2.29307    2.29307
   3.0     0.3333      2.29334    2.29335
   1.0     1.000       2.29361    2.29362
   2.0     0.500       2.29388    2.29389
   1.0     1.000       2.29416    2.29417
   2.0     0.500       2.29443    2.29444
   2.0     0.500       2.29471    2.29471
   4.0     0.2500      2.29498    2.29499
   2.0     0.500       2.29526    2.29526
   2.0     0.500       2.29553    2.29554
   4.0     0.2500      2.29581    2.29582
   4.0     0.2500      2.29608    2.29609
   2.0     0.500       2.29636    2.29637
   1.0     1.000       2.29664    2.29665
   3.0     0.3333      2.29692    2.29692
   3.0     0.3333      2.29719    2.29720
   1.0     1.000       2.29747    2.29748
   1.0     1.000       2.29775    2.29776
   2.0     0.500       2.29803    2.29804
   1.0     1.000       2.29831    2.29832
   3.0     0.3333      2.29859    2.29859
   2.0     0.500       2.29887    2.29887
   3.0     0.3333      2.29915    2.29916
   3.0     0.3333      2.29943    2.29944
   3.0     0.3333      2.29971    2.29972
   3.0     0.3333      2.29999    2.30000
   2.0     0.500       2.30027    2.30028
   3.0     0.3333      2.30056    2.30056
   3.0     0.3333      2.30084    2.30085
   4.0     0.2500      2.30112    2.30113
   2.0     0.500       2.30140    2.30141
   3.0     0.3333      2.30169    2.30170
   3.0     0.3333      2.30197    2.30198
   2.0     0.500       2.30226    2.30226
   3.0     0.3333      2.30254    2.30255
   3.0     0.3333      2.30283    2.30283
   3.0     0.3333      2.30311    2.30312
   2.0     0.500       2.30340    2.30341
   1.0     1.000       2.30369    2.30369
   3.0     0.3333      2.30397    2.30398
   2.0     0.500       2.30426    2.30427
   1.0     1.000       2.30455    2.30455
   2.0     0.500       2.30484    2.30484
   1.0     1.000       2.30512    2.30513
   3.0     0.3333      2.30541    2.30542
   2.0     0.500       2.30570    2.30571
   2.0     0.500       2.30599    2.30600
   4.0     0.2500      2.30628    2.30629
   2.0     0.500       2.30657    2.30658
   1.0     1.000       2.30686    2.30687
   2.0     0.500       2.30715    2.30716
   1.0     1.000       2.30744    2.30745
   0.0     0.0         2.30774   .
   3.0     0.3333      2.30803    2.30804
   3.0     0.3333      2.30832    2.30833
   4.0     0.2500      2.30861    2.30862
   3.0     0.3333      2.30891    2.30892
   2.0     0.500       2.30920    2.30921
   3.0     0.3333      2.30950    2.30950
   2.0     0.500       2.30979    2.30980
   1.0     1.000       2.31009    2.31009
   1.0     1.000       2.31038    2.31039
   2.0     0.500       2.31068    2.31069
   2.0     0.500       2.31097    2.31098
   4.0     0.2500      2.31127    2.31128
   2.0     0.500       2.31157    2.31158
   2.0     0.500       2.31187    2.31187
   4.0     0.2500      2.31216    2.31217
   4.0     0.2500      2.31246    2.31247
   3.0     0.3333      2.31276    2.31277
   2.0     0.500       2.31306    2.31307
   2.0     0.500       2.31336    2.31337
   4.0     0.2500      2.31366    2.31367
   4.0     0.2500      2.31396    2.31397
   1.0     1.000       2.31426    2.31427
   3.0     0.3333      2.31456    2.31457
   4.0     0.2500      2.31486    2.31487
   3.0     0.3333      2.31517    2.31517
   3.0     0.3333      2.31547    2.31548
   2.0     0.500       2.31577    2.31578
   3.0     0.3333      2.31607    2.31608
   2.0     0.500       2.31638    2.31639
   2.0     0.500       2.31668    2.31669
   2.0     0.500       2.31699    2.31699
   2.0     0.500       2.31729    2.31730
   2.0     0.500       2.31760    2.31760
   3.0     0.3333      2.31790    2.31791
   3.0     0.3333      2.31821    2.31822
   4.0     0.2500      2.31852    2.31852
   3.0     0.3333      2.31882    2.31883
   2.0     0.500       2.31913    2.31914
   1.0     1.000       2.31944    2.31945
   2.0     0.500       2.31975    2.31975
   1.0     1.000       2.32005    2.32006
   2.0     0.500       2.32036    2.32037
   3.0     0.3333      2.32067    2.32068
   3.0     0.3333      2.32098    2.32099
   2.0     0.500       2.32129    2.32130
   1.0     1.000       2.32160    2.32161
   2.0     0.500       2.32192    2.32192
   1.0     1.000       2.32223    2.32223
   3.0     0.3333      2.32254    2.32255
   3.0     0.3333      2.32285    2.32286
   4.0     0.2500      2.32316    2.32317
   5.0     0.2000      2.32348    2.32349
   4.0     0.2500      2.32379    2.32380
   3.0     0.3333      2.32411    2.32411
   1.0     1.000       2.32442    2.32443
   2.0     0.500       2.32474    2.32474
   4.0     0.2500      2.32505    2.32506
   3.0     0.3333      2.32537    2.32537
   4.0     0.2500      2.32568    2.32569
   3.0     0.3333      2.32600    2.32601
   4.0     0.2500      2.32632    2.32633
   3.0     0.3333      2.32664    2.32664
   4.0     0.2500      2.32695    2.32696
   2.0     0.500       2.32727    2.32728
   6.0     0.1667      2.32759    2.32760
   2.0     0.500       2.32791    2.32792
   2.0     0.500       2.32823    2.32824
   2.0     0.500       2.32855    2.32856
   2.0     0.500       2.32887    2.32888
   2.0     0.500       2.32919    2.32920
   3.0     0.3333      2.32951    2.32952
   4.0     0.2500      2.32984    2.32984
   4.0     0.2500      2.33016    2.33017
   4.0     0.2500      2.33048    2.33049
   4.0     0.2500      2.33081    2.33081
   4.0     0.2500      2.33113    2.33114
   4.0     0.2500      2.33145    2.33146
   3.0     0.3333      2.33178    2.33179
   2.0     0.500       2.33210    2.33211
   3.0     0.3333      2.33243    2.33244
   2.0     0.500       2.33276    2.33276
   5.0     0.2000      2.33308    2.33309
   3.0     0.3333      2.33341    2.33342
   2.0     0.500       2.33374    2.33374
   2.0     0.500       2.33406    2.33407
   2.0     0.500       2.33439    2.33440
   2.0     0.500       2.33472    2.33473
   3.0     0.3333      2.33505    2.33506
   4.0     0.2500      2.33538    2.33539
   3.0     0.3333      2.33571    2.33572
   3.0     0.3333      2.33604    2.33605
   3.0     0.3333      2.33637    2.33638
   1.0     1.000       2.33670    2.33671
   1.0     1.000       2.33704    2.33704
   4.0     0.2500      2.33737    2.33738
   4.0     0.2500      2.33770    2.33771
   1.0     1.000       2.33803    2.33804
   1.0     1.000       2.33837    2.33838
   2.0     0.500       2.33870    2.33871
   2.0     0.500       2.33904    2.33904
   2.0     0.500       2.33937    2.33938
   2.0     0.500       2.33971    2.33972
   1.0     1.000       2.34004    2.34005
   2.0     0.500       2.34038    2.34039
   4.0     0.2500      2.34072    2.34073
   2.0     0.500       2.34105    2.34106
   3.0     0.3333      2.34139    2.34140
   2.0     0.500       2.34173    2.34174
   2.0     0.500       2.34207    2.34208
   3.0     0.3333      2.34241    2.34242
   2.0     0.500       2.34275    2.34276
   3.0     0.3333      2.34309    2.34310
   5.0     0.2000      2.34343    2.34344
   3.0     0.3333      2.34377    2.34378
   1.0     1.000       2.34411    2.34412
   3.0     0.3333      2.34446    2.34446
   2.0     0.500       2.34480    2.34481
   2.0     0.500       2.34514    2.34515
   2.0     0.500       2.34549    2.34549
   3.0     0.3333      2.34583    2.34584
   4.0     0.2500      2.34617    2.34618
   5.0     0.2000      2.34652    2.34653
   1.0     1.000       2.34686    2.34687
   5.0     0.2000      2.34721    2.34722
   2.0     0.500       2.34756    2.34756
   2.0     0.500       2.34790    2.34791
   2.0     0.500       2.34825    2.34826
   4.0     0.2500      2.34860    2.34861
   2.0     0.500       2.34895    2.34895
   1.0     1.000       2.34930    2.34930
   3.0     0.3333      2.34965    2.34965
   6.0     0.1667      2.35000    2.35000
   1.0     1.000       2.35035    2.35035
   2.0     0.500       2.35070    2.35070
   2.0     0.500       2.35105    2.35106
   3.0     0.3333      2.35140    2.35141
   4.0     0.2500      2.35175    2.35176
   3.0     0.3333      2.35210    2.35211
   2.0     0.500       2.35246    2.35247
   4.0     0.2500      2.35281    2.35282
   4.0     0.2500      2.35317    2.35317
   3.0     0.3333      2.35352    2.35353
   1.0     1.000       2.35388    2.35388
   3.0     0.3333      2.35423    2.35424
   5.0     0.2000      2.35459    2.35459
   2.0     0.500       2.35494    2.35495
   2.0     0.500       2.35530    2.35531
   2.0     0.500       2.35566    2.35567
   3.0     0.3333      2.35602    2.35602
   3.0     0.3333      2.35638    2.35638
   3.0     0.3333      2.35673    2.35674
   4.0     0.2500      2.35709    2.35710
   4.0     0.2500      2.35745    2.35746
   4.0     0.2500      2.35781    2.35782
   4.0     0.2500      2.35818    2.35818
   4.0     0.2500      2.35854    2.35854
   4.0     0.2500      2.35890    2.35891
   5.0     0.2000      2.35926    2.35927
   5.0     0.2000      2.35963    2.35963
   2.0     0.500       2.35999    2.36000
   3.0     0.3333      2.36035    2.36036
   3.0     0.3333      2.36072    2.36072
   2.0     0.500       2.36108    2.36109
   3.0     0.3333      2.36145    2.36146
   4.0     0.2500      2.36181    2.36182
   2.0     0.500       2.36218    2.36219
   1.0     1.000       2.36255    2.36256
   3.0     0.3333      2.36292    2.36292
   3.0     0.3333      2.36328    2.36329
   2.0     0.500       2.36365    2.36366
   2.0     0.500       2.36402    2.36403
   5.0     0.2000      2.36439    2.36440
   4.0     0.2500      2.36476    2.36477
   4.0     0.2500      2.36513    2.36514
   4.0     0.2500      2.36550    2.36551
   2.0     0.500       2.36587    2.36588
   1.0     1.000       2.36625    2.36625
   4.0     0.2500      2.36662    2.36663
   2.0     0.500       2.36699    2.36700
   2.0     0.500       2.36737    2.36737
   2.0     0.500       2.36774    2.36775
   5.0     0.2000      2.36812    2.36812
   4.0     0.2500      2.36849    2.36850
   2.0     0.500       2.36887    2.36887
   2.0     0.500       2.36924    2.36925
   3.0     0.3333      2.36962    2.36963
   3.0     0.3333      2.37000    2.37001
   2.0     0.500       2.37038    2.37038
   3.0     0.3333      2.37075    2.37076
   5.0     0.2000      2.37113    2.37114
   2.0     0.500       2.37151    2.37152
   2.0     0.500       2.37189    2.37190
   4.0     0.2500      2.37227    2.37228
   2.0     0.500       2.37265    2.37266
   5.0     0.2000      2.37304    2.37304
   3.0     0.3333      2.37342    2.37342
   2.0     0.500       2.37380    2.37381
   2.0     0.500       2.37418    2.37419
   3.0     0.3333      2.37457    2.37457
   2.0     0.500       2.37495    2.37496
   2.0     0.500       2.37534    2.37534
   3.0     0.3333      2.37572    2.37573
   3.0     0.3333      2.37611    2.37611
   3.0     0.3333      2.37649    2.37650
   2.0     0.500       2.37688    2.37689
   1.0     1.000       2.37727    2.37727
   2.0     0.500       2.37766    2.37766
   3.0     0.3333      2.37804    2.37805
   3.0     0.3333      2.37843    2.37844
   3.0     0.3333      2.37882    2.37883
   3.0     0.3333      2.37921    2.37922
   2.0     0.500       2.37960    2.37961
   2.0     0.500       2.37999    2.38000
   2.0     0.500       2.38039    2.38039
   3.0     0.3333      2.38078    2.38079
   2.0     0.500       2.38117    2.38118
   2.0     0.500       2.38156    2.38157
   2.0     0.500       2.38196    2.38197
   2.0     0.500       2.38235    2.38236
   3.0     0.3333      2.38275    2.38275
   3.0     0.3333      2.38314    2.38315
   2.0     0.500       2.38354    2.38355
   4.0     0.2500      2.38393    2.38394
   6.0     0.1667      2.38433    2.38434
   2.0     0.500       2.38473    2.38474
   1.0     1.000       2.38513    2.38514
   2.0     0.500       2.38553    2.38553
   3.0     0.3333      2.38593    2.38593
   3.0     0.3333      2.38633    2.38633
   3.0     0.3333      2.38673    2.38673
   3.0     0.3333      2.38713    2.38713
   2.0     0.500       2.38753    2.38754
   3.0     0.3333      2.38793    2.38794
   3.0     0.3333      2.38833    2.38834
   3.0     0.3333      2.38874    2.38874
   4.0     0.2500      2.38914    2.38915
   2.0     0.500       2.38954    2.38955
   1.0     1.000       2.38995    2.38996
   2.0     0.500       2.39035    2.39036
   2.0     0.500       2.39076    2.39077
   1.0     1.000       2.39117    2.39117
   3.0     0.3333      2.39157    2.39158
   3.0     0.3333      2.39198    2.39199
   2.0     0.500       2.39239    2.39240
   1.0     1.000       2.39280    2.39281
   4.0     0.2500      2.39321    2.39321
   4.0     0.2500      2.39362    2.39363
   2.0     0.500       2.39403    2.39404
   3.0     0.3333      2.39444    2.39445
   1.0     1.000       2.39485    2.39486
   2.0     0.500       2.39526    2.39527
   2.0     0.500       2.39567    2.39568
   3.0     0.3333      2.39609    2.39610
   3.0     0.3333      2.39650    2.39651
   2.0     0.500       2.39692    2.39692
   1.0     1.000       2.39733    2.39734
   2.0     0.500       2.39775    2.39775
   3.0     0.3333      2.39816    2.39817
   1.0     1.000       2.39858    2.39859
   2.0     0.500       2.39900    2.39900
   3.0     0.3333      2.39941    2.39942
   3.0     0.3333      2.39983    2.39984
   4.0     0.2500      2.40025    2.40026
   4.0     0.2500      2.40067    2.40068
   4.0     0.2500      2.40109    2.40110
   3.0     0.3333      2.40151    2.40152
   3.0     0.3333      2.40193    2.40194
   3.0     0.3333      2.40235    2.40236
   1.0     1.000       2.40278    2.40279
   2.0     0.500       2.40320    2.40321
   3.0     0.3333      2.40362    2.40363
   2.0     0.500       2.40405    2.40406
   2.0     0.500       2.40447    2.40448
   3.0     0.3333      2.40490    2.40491
   3.0     0.3333      2.40532    2.40533
   2.0     0.500       2.40575    2.40576
   3.0     0.3333      2.40618    2.40618
   3.0     0.3333      2.40660    2.40661
   2.0     0.500       2.40703    2.40704
   3.0     0.3333      2.40746    2.40747
   4.0     0.2500      2.40789    2.40790
   4.0     0.2500      2.40832    2.40833
   3.0     0.3333      2.40875    2.40876
   3.0     0.3333      2.40918    2.40919
   2.0     0.500       2.40961    2.40962
   3.0     0.3333      2.41005    2.41005
   3.0     0.3333      2.41048    2.41049
   2.0     0.500       2.41091    2.41092
   3.0     0.3333      2.41135    2.41135
   3.0     0.3333      2.41178    2.41179
   2.0     0.500       2.41222    2.41222
   2.0     0.500       2.41265    2.41266
   4.0     0.2500      2.41309    2.41310
   5.0     0.2000      2.41353    2.41353
   1.0     1.000       2.41396    2.41397
   1.0     1.000       2.41440    2.41441
   2.0     0.500       2.41484    2.41485
   1.0     1.000       2.41528    2.41529
   2.0     0.500       2.41572    2.41573
   3.0     0.3333      2.41616    2.41617
   4.0     0.2500      2.41660    2.41661
   2.0     0.500       2.41704    2.41705
   2.0     0.500       2.41749    2.41749
   3.0     0.3333      2.41793    2.41794
   2.0     0.500       2.41837    2.41838
   2.0     0.500       2.41882    2.41882
   1.0     1.000       2.41926    2.41927
   2.0     0.500       2.41971    2.41971
   2.0     0.500       2.42015    2.42016
   3.0     0.3333      2.42060    2.42061
   3.0     0.3333      2.42105    2.42105
   1.0     1.000       2.42149    2.42150
   3.0     0.3333      2.42194    2.42195
   3.0     0.3333      2.42239    2.42240
   2.0     0.500       2.42284    2.42285
   3.0     0.3333      2.42329    2.42330
   3.0     0.3333      2.42374    2.42375
   5.0     0.2000      2.42419    2.42420
   6.0     0.1667      2.42465    2.42465
   3.0     0.3333      2.42510    2.42511
   1.0     1.000       2.42555    2.42556
   3.0     0.3333      2.42601    2.42601
   3.0     0.3333      2.42646    2.42647
   3.0     0.3333      2.42692    2.42692
   3.0     0.3333      2.42737    2.42738
   3.0     0.3333      2.42783    2.42784
   4.0     0.2500      2.42829    2.42829
   3.0     0.3333      2.42874    2.42875
   3.0     0.3333      2.42920    2.42921
   2.0     0.500       2.42966    2.42967
   2.0     0.500       2.43012    2.43013
   2.0     0.500       2.43058    2.43059
   4.0     0.2500      2.43104    2.43105
   3.0     0.3333      2.43150    2.43151
   2.0     0.500       2.43197    2.43197
   2.0     0.500       2.43243    2.43244
   3.0     0.3333      2.43289    2.43290
   4.0     0.2500      2.43335    2.43336
   2.0     0.500       2.43382    2.43383
   3.0     0.3333      2.43428    2.43429
   3.0     0.3333      2.43475    2.43476
   3.0     0.3333      2.43522    2.43522
   2.0     0.500       2.43568    2.43569
   4.0     0.2500      2.43615    2.43616
   7.0     0.1429      2.43662    2.43663
   4.0     0.2500      2.43709    2.43710
   3.0     0.3333      2.43756    2.43757
   3.0     0.3333      2.43803    2.43804
   5.0     0.2000      2.43850    2.43851
   3.0     0.3333      2.43897    2.43898
   2.0     0.500       2.43944    2.43945
   2.0     0.500       2.43992    2.43992
   1.0     1.000       2.44039    2.44040
   3.0     0.3333      2.44086    2.44087
   5.0     0.2000      2.44134    2.44135
   2.0     0.500       2.44181    2.44182
   2.0     0.500       2.44229    2.44230
   4.0     0.2500      2.44277    2.44277
   3.0     0.3333      2.44324    2.44325
   4.0     0.2500      2.44372    2.44373
   1.0     1.000       2.44420    2.44421
   2.0     0.500       2.44468    2.44469
   2.0     0.500       2.44516    2.44517
   3.0     0.3333      2.44564    2.44565
   3.0     0.3333      2.44612    2.44613
   3.0     0.3333      2.44660    2.44661
   1.0     1.000       2.44708    2.44709
   2.0     0.500       2.44757    2.44757
   2.0     0.500       2.44805    2.44806
   3.0     0.3333      2.44854    2.44854
   2.0     0.500       2.44902    2.44903
   1.0     1.000       2.44951    2.44951
   2.0     0.500       2.44999    2.45000
   1.0     1.000       2.45048    2.45049
   1.0     1.000       2.45097    2.45097
   1.0     1.000       2.45145    2.45146
   2.0     0.500       2.45194    2.45195
   4.0     0.2500      2.45243    2.45244
   3.0     0.3333      2.45292    2.45293
   2.0     0.500       2.45341    2.45342
   1.0     1.000       2.45391    2.45391
   3.0     0.3333      2.45440    2.45441
   3.0     0.3333      2.45489    2.45490
   1.0     1.000       2.45538    2.45539
   3.0     0.3333      2.45588    2.45589
   4.0     0.2500      2.45637    2.45638
   3.0     0.3333      2.45687    2.45688
   3.0     0.3333      2.45737    2.45737
   3.0     0.3333      2.45786    2.45787
   3.0     0.3333      2.45836    2.45837
   3.0     0.3333      2.45886    2.45887
   3.0     0.3333      2.45936    2.45936
   2.0     0.500       2.45986    2.45986
   2.0     0.500       2.46036    2.46036
   4.0     0.2500      2.46086    2.46087
   3.0     0.3333      2.46136    2.46137
   2.0     0.500       2.46186    2.46187
   4.0     0.2500      2.46236    2.46237
   3.0     0.3333      2.46287    2.46287
   4.0     0.2500      2.46337    2.46338
   3.0     0.3333      2.46388    2.46388
   4.0     0.2500      2.46438    2.46439
   2.0     0.500       2.46489    2.46490
   2.0     0.500       2.46539    2.46540
   4.0     0.2500      2.46590    2.46591
   3.0     0.3333      2.46641    2.46642
   2.0     0.500       2.46692    2.46693
   3.0     0.3333      2.46743    2.46744
   5.0     0.2000      2.46794    2.46795
   4.0     0.2500      2.46845    2.46846
   3.0     0.3333      2.46896    2.46897
   1.0     1.000       2.46947    2.46948
   1.0     1.000       2.46999    2.46999
   4.0     0.2500      2.47050    2.47051
   4.0     0.2500      2.47102    2.47102
   2.0     0.500       2.47153    2.47154
   3.0     0.3333      2.47205    2.47205
   2.0     0.500       2.47256    2.47257
   2.0     0.500       2.47308    2.47309
   4.0     0.2500      2.47360    2.47360
   3.0     0.3333      2.47412    2.47412
   2.0     0.500       2.47463    2.47464
   3.0     0.3333      2.47515    2.47516
   3.0     0.3333      2.47568    2.47568
   3.0     0.3333      2.47620    2.47620
   3.0     0.3333      2.47672    2.47673
   2.0     0.500       2.47724    2.47725
   2.0     0.500       2.47776    2.47777
   3.0     0.3333      2.47829    2.47830
   1.0     1.000       2.47881    2.47882
   2.0     0.500       2.47934    2.47935
   3.0     0.3333      2.47986    2.47987
   3.0     0.3333      2.48039    2.48040
   5.0     0.2000      2.48092    2.48093
   5.0     0.2000      2.48145    2.48145
   3.0     0.3333      2.48197    2.48198
   3.0     0.3333      2.48250    2.48251
   4.0     0.2500      2.48303    2.48304
   4.0     0.2500      2.48357    2.48357
   3.0     0.3333      2.48410    2.48411
   2.0     0.500       2.48463    2.48464
   2.0     0.500       2.48516    2.48517
   4.0     0.2500      2.48570    2.48570
   2.0     0.500       2.48623    2.48624
   3.0     0.3333      2.48677    2.48677
   3.0     0.3333      2.48730    2.48731
   3.0     0.3333      2.48784    2.48785
   3.0     0.3333      2.48838    2.48838
   2.0     0.500       2.48891    2.48892
   3.0     0.3333      2.48945    2.48946
   5.0     0.2000      2.48999    2.49000
   4.0     0.2500      2.49053    2.49054
   3.0     0.3333      2.49107    2.49108
   3.0     0.3333      2.49161    2.49162
   3.0     0.3333      2.49216    2.49216
   3.0     0.3333      2.49270    2.49271
   2.0     0.500       2.49324    2.49325
   3.0     0.3333      2.49379    2.49380
   3.0     0.3333      2.49433    2.49434
   6.0     0.1667      2.49488    2.49489
   1.0     1.000       2.49542    2.49543
   3.0     0.3333      2.49597    2.49598
   2.0     0.500       2.49652    2.49653
   2.0     0.500       2.49707    2.49708
   2.0     0.500       2.49762    2.49763
   1.0     1.000       2.49817    2.49818
   6.0     0.1667      2.49872    2.49873
   2.0     0.500       2.49927    2.49928
   4.0     0.2500      2.49982    2.49983
   1.0     1.000       2.50038    2.50038
   2.0     0.500       2.50093    2.50094
   4.0     0.2500      2.50148    2.50149
   2.0     0.500       2.50204    2.50205
   3.0     0.3333      2.50260    2.50260
   3.0     0.3333      2.50315    2.50316
   5.0     0.2000      2.50371    2.50372
   2.0     0.500       2.50427    2.50428
   2.0     0.500       2.50483    2.50483
   4.0     0.2500      2.50539    2.50539
   2.0     0.500       2.50595    2.50595
   3.0     0.3333      2.50651    2.50651
   4.0     0.2500      2.50707    2.50708
   5.0     0.2000      2.50763    2.50764
   3.0     0.3333      2.50819    2.50820
   3.0     0.3333      2.50876    2.50877
   3.0     0.3333      2.50932    2.50933
   4.0     0.2500      2.50989    2.50990
   5.0     0.2000      2.51045    2.51046
   1.0     1.000       2.51102    2.51103
   2.0     0.500       2.51159    2.51160
   3.0     0.3333      2.51216    2.51216
   4.0     0.2500      2.51273    2.51273
   3.0     0.3333      2.51330    2.51330
   3.0     0.3333      2.51387    2.51388
   3.0     0.3333      2.51444    2.51445
   2.0     0.500       2.51501    2.51502
   2.0     0.500       2.51558    2.51559
   1.0     1.000       2.51616    2.51616
   2.0     0.500       2.51673    2.51674
   3.0     0.3333      2.51731    2.51731
   3.0     0.3333      2.51788    2.51789
   4.0     0.2500      2.51846    2.51847
   3.0     0.3333      2.51904    2.51904
   3.0     0.3333      2.51961    2.51962
   4.0     0.2500      2.52019    2.52020
   4.0     0.2500      2.52077    2.52078
   3.0     0.3333      2.52135    2.52136
   3.0     0.3333      2.52193    2.52194
   3.0     0.3333      2.52252    2.52252
   2.0     0.500       2.52310    2.52311
   3.0     0.3333      2.52368    2.52369
   4.0     0.2500      2.52427    2.52427
   3.0     0.3333      2.52485    2.52486
   2.0     0.500       2.52544    2.52544
   3.0     0.3333      2.52602    2.52603
   2.0     0.500       2.52661    2.52662
   3.0     0.3333      2.52720    2.52720
   1.0     1.000       2.52779    2.52779
   4.0     0.2500      2.52838    2.52838
   3.0     0.3333      2.52896    2.52897
   7.0     0.1429      2.52956    2.52956
   7.0     0.1429      2.53015    2.53015
   6.0     0.1667      2.53074    2.53075
   4.0     0.2500      2.53133    2.53134
   4.0     0.2500      2.53193    2.53193
   3.0     0.3333      2.53252    2.53253
   5.0     0.2000      2.53312    2.53312
   4.0     0.2500      2.53371    2.53372
   6.0     0.1667      2.53431    2.53432
   2.0     0.500       2.53491    2.53492
   3.0     0.3333      2.53551    2.53551
   2.0     0.500       2.53611    2.53611
   2.0     0.500       2.53671    2.53671
   4.0     0.2500      2.53731    2.53731
   5.0     0.2000      2.53791    2.53792
   5.0     0.2000      2.53851    2.53852
   1.0     1.000       2.53911    2.53912
   3.0     0.3333      2.53972    2.53973
   2.0     0.500       2.54032    2.54033
   2.0     0.500       2.54093    2.54094
   2.0     0.500       2.54153    2.54154
   1.0     1.000       2.54214    2.54215
   2.0     0.500       2.54275    2.54276
   4.0     0.2500      2.54336    2.54337
   4.0     0.2500      2.54397    2.54397
   3.0     0.3333      2.54458    2.54458
   5.0     0.2000      2.54519    2.54520
   3.0     0.3333      2.54580    2.54581
   2.0     0.500       2.54641    2.54642
   4.0     0.2500      2.54703    2.54703
   3.0     0.3333      2.54764    2.54765
   2.0     0.500       2.54825    2.54826
   2.0     0.500       2.54887    2.54888
   2.0     0.500       2.54949    2.54949
   3.0     0.3333      2.55010    2.55011
   4.0     0.2500      2.55072    2.55073
   4.0     0.2500      2.55134    2.55135
   3.0     0.3333      2.55196    2.55197
   3.0     0.3333      2.55258    2.55259
   2.0     0.500       2.55320    2.55321
   2.0     0.500       2.55382    2.55383
   2.0     0.500       2.55445    2.55445
   4.0     0.2500      2.55507    2.55508
   3.0     0.3333      2.55569    2.55570
   3.0     0.3333      2.55632    2.55633
   3.0     0.3333      2.55694    2.55695
   2.0     0.500       2.55757    2.55758
   2.0     0.500       2.55820    2.55821
   3.0     0.3333      2.55883    2.55883
   3.0     0.3333      2.55946    2.55946
   2.0     0.500       2.56009    2.56009
   3.0     0.3333      2.56072    2.56072
   4.0     0.2500      2.56135    2.56136
   6.0     0.1667      2.56198    2.56199
   3.0     0.3333      2.56261    2.56262
   2.0     0.500       2.56325    2.85657
   4.0     0.2500      2.56388    2.86100
   2.0     0.500       2.56452    2.86550
   2.0     0.500       2.56515    2.87009
   2.0     0.500       2.56579    2.87475
   5.0     0.2000      2.56643    2.87949
   2.0     0.500       2.56707    2.88432
   2.0     0.500       2.56771    2.88923
   4.0     0.2500      2.56835    2.89423
   3.0     0.3333      2.56899    2.89931
   6.0     0.1667      2.56963    2.90449
   5.0     0.2000      2.57027    2.90977
   1.0     1.000       2.57092    2.91514
   4.0     0.2500      2.57156    2.92061
   5.0     0.2000      2.57221    2.92619
   3.0     0.3333      2.57285    2.93186
   6.0     0.1667      2.57350    2.93766
   3.0     0.3333      2.57415    2.94356
   3.0     0.3333      2.57480    2.94958
   6.0     0.1667      2.57544    2.95571
   3.0     0.3333      2.57609    2.96197
   4.0     0.2500      2.57675    2.96835
   4.0     0.2500      2.57740    2.97486
   3.0     0.3333      2.57805    2.98151
   6.0     0.1667      2.57870    2.98830
   6.0     0.1667      2.57936    2.99521
   2.0     0.500       2.58001    3.00229
   2.0     0.500       2.58067    3.00950
   2.0     0.500       2.58132    3.01688
   3.0     0.3333      2.58198    3.02442
   2.0     0.500       2.58264    3.03211
   3.0     0.3333      2.58330    3.03998
   2.0     0.500       2.58396    3.04802
   3.0     0.3333      2.58462    3.05625
   4.0     0.2500      2.58528    3.06466
   5.0     0.2000      2.58594    3.07326
   2.0     0.500       2.58661    3.08207
   2.0     0.500       2.58727    3.09107
   2.0     0.500       2.58794    3.10030
   4.0     0.2500      2.58860    3.10975
   5.0     0.2000      2.58927    3.11941
   5.0     0.2000      2.58994    3.12932
   5.0     0.2000      2.59060    3.13947
   2.0     0.500       2.59127    3.14988
   2.0     0.500       2.59194    3.16054
   5.0     0.2000      2.59261    3.17146
   5.0     0.2000      2.59328    3.18269
   3.0     0.3333      2.59396    3.19419
   2.0     0.500       2.59463    3.20600
   1.0     1.000       2.59530    3.21812
   5.0     0.2000      2.59598    3.23056
   5.0     0.2000      2.59665    3.24335
   2.0     0.500       2.59733    3.25647
   3.0     0.3333      2.59801    3.26997
   2.0     0.500       2.59869    3.28385
   4.0     0.2500      2.59937    3.29809
   3.0     0.3333      2.60005    3.31277
   4.0     0.2500      2.60073    3.32786
   4.0     0.2500      2.60141    3.34340
   4.0     0.2500      2.60209    3.35940
   5.0     0.2000      2.60277    3.37585
   4.0     0.2500      2.60346    3.39284
   2.0     0.500       2.60414    3.41032
   3.0     0.3333      2.60483    3.42836
   3.0     0.3333      2.60552    3.44695
   5.0     0.2000      2.60620    3.46612
   2.0     0.500       2.60689    3.48593
   1.0     1.000       2.60758    3.50636
   2.0     0.500       2.60827    3.52748
   3.0     0.3333      2.60896    3.54930
   2.0     0.500       2.60965    3.57182
   2.0     0.500       2.61035    3.59515
   4.0     0.2500      2.61104    3.61926
   4.0     0.2500      2.61174    3.64424
   2.0     0.500       2.61243    3.67009
   3.0     0.3333      2.61313    3.69683
   2.0     0.500       2.61382    3.72459
   4.0     0.2500      2.61452    3.75334
   4.0     0.2500      2.61522    3.78320
   4.0     0.2500      2.61592    3.81417
   4.0     0.2500      2.61662    3.84628
   6.0     0.1667      2.61732    3.87970
   6.0     0.1667      2.61802    3.91440
   4.0     0.2500      2.61873    3.95052
   2.0     0.500       2.61943    3.98808
   2.0     0.500       2.62014    4.02714
   2.0     0.500       2.62084    4.06789
   3.0     0.3333      2.62155    4.11032
   5.0     0.2000      2.62226    4.15462
   5.0     0.2000      2.62296    4.20082
   3.0     0.3333      2.62367    4.24900
   2.0     0.500       2.62438    4.29943
   3.0     0.3333      2.62509    4.35210
   4.0     0.2500      2.62581    4.40727
   4.0     0.2500      2.62652    4.46500
   4.0     0.2500      2.62723    4.52541
   4.0     0.2500      2.62795    4.58887
   4.0     0.2500      2.62866    4.65538
   3.0     0.3333      2.62938    4.72531
   4.0     0.2500      2.63009    4.79876
   4.0     0.2500      2.63081    4.87594
   4.0     0.2500      2.63153    4.95733
   3.0     0.3333      2.63225    5.04299
   5.0     0.2000      2.63297    5.13345
   5.0     0.2000      2.63369    5.22889
   7.0     0.1429      2.63441    5.32963
   4.0     0.2500      2.63514    5.43637
   5.0     0.2000      2.63586    5.54926
   7.0     0.1429      2.63659    5.66908
   7.0     0.1429      2.63731    5.79616
   8.0     0.1250      2.63804    5.93101
   7.0     0.1429      2.63877    6.07470
   7.0     0.1429      2.63949    6.22756
   3.0     0.3333      2.64022    6.39076
   4.0     0.2500      2.64095    6.56493
   7.0     0.1429      2.64168    6.75096
   9.0     0.1111      2.64242    6.95052
   5.0     0.2000      2.64315    7.16430
   7.0     0.1429      2.64388    7.39422
   8.0     0.1250      2.64462    7.64151
  10.0     0.1000      2.64535    7.90778
   7.0     0.1429      2.64609    8.19587
  16.0     0.0625      2.64683    8.50735
   7.0     0.1429      2.64757    8.84564
   9.0     0.1111      2.64831    9.21331
   8.0     0.1250      2.64904    9.61371
  12.0     0.0833      2.64979   10.05226
  11.0     0.0909      2.65053   10.53268
  17.0     0.0588      2.65127   11.06190
  15.0     0.0667      2.65201   11.64586
   8.0     0.1250      2.65276   12.29208
  14.0     0.0714      2.65350   13.01183
  14.0     0.0714      2.65425   13.81403
  15.0     0.0667      2.65500   14.71324
  15.0     0.0667      2.65575   15.72266
  13.0     0.0769      2.65649   16.85816
  14.0     0.0714      2.65724   18.14220
  23.0     0.0435      2.65799   19.59260
  29.0     0.03448     2.65875   21.23652
  27.0     0.0370      2.65950   23.09735
  26.0     0.0385      2.66025   25.20148
  33.0     0.03030     2.66101   27.58474
  34.0     0.02941     2.66176   30.27072
  33.0     0.03030     2.66252   33.29500
  38.0     0.02632     2.66328   36.67894
  42.0     0.02381     2.66403   40.43908
  43.0     0.02326     2.66479   44.59370
  45.0     0.02222     2.66555   49.11793
  63.0     0.01587     2.66631   53.97747
  72.0     0.01389     2.66708   59.07441
  66.0     0.01515     2.66784   64.25613
  77.0     0.01299     2.66860   69.31768
  82.0     0.01220     2.66937   73.95451
  88.0     0.01136     2.67013   77.83668
  88.0     0.01136     2.67090   80.61201
  83.0     0.01205     2.67166   81.99952
  86.0     0.01163     2.67243   81.84866
  89.0     0.01124     2.67320   80.17564
  86.0     0.01163     2.67397   77.15973
  67.0     0.01493     2.67474   73.10551
  63.0     0.01587     2.67551   68.36597
  59.0     0.01695     2.67629   63.26025
  50.0     0.02000     2.67706   58.07983
  46.0     0.02174     2.67784   53.01865
  49.0     0.02041     2.67861   48.22231
  44.0     0.02273     2.67939   43.77259
  35.0     0.02857     2.68017   39.69456
  30.0     0.03333     2.68094   36.00877
  31.0     0.03226     2.68172   32.69670
  24.0     0.0417      2.68250   29.74319
  19.0     0.0526      2.68328   27.12197
  18.0     0.0556      2.68407   24.79608
  20.0     0.0500      2.68485   22.74231
  19.0     0.0526      2.68563   20.92657
  21.0     0.0476      2.68642   19.32448
  20.0     0.0500      2.68720   17.91083
  16.0     0.0625      2.68799   16.65838
  19.0     0.0526      2.68878   15.54994
  14.0     0.0714      2.68957   14.56432
  18.0     0.0556      2.69036   13.68696
   9.0     0.1111      2.69115   12.90387
  17.0     0.0588      2.69194   12.20052
  12.0     0.0833      2.69273   11.56840
  13.0     0.0769      2.69352   10.99696
  15.0     0.0667      2.69432   10.47948
   9.0     0.1111      2.69511   10.00953
   9.0     0.1111      2.69591    9.58015
   9.0     0.1111      2.69671    9.18781
  14.0     0.0714      2.69750    8.82750
   7.0     0.1429      2.69830    8.49633
  11.0     0.0909      2.69910    8.19138
   7.0     0.1429      2.69990    7.90914
  10.0     0.1000      2.70070    7.64816
   7.0     0.1429      2.70151    7.40581
   8.0     0.1250      2.70231    7.18078
   9.0     0.1111      2.70312    6.97156
   8.0     0.1250      2.70392    6.77621
   8.0     0.1250      2.70473    6.59404
   8.0     0.1250      2.70554    6.42354
   6.0     0.1667      2.70634    6.26402
   6.0     0.1667      2.70715    6.11465
   7.0     0.1429      2.70796    5.97423
   8.0     0.1250      2.70877    5.84242
   7.0     0.1429      2.70959    5.71829
   7.0     0.1429      2.71040    5.60144
   4.0     0.2500      2.71121    5.49140
   3.0     0.3333      2.71203    5.38737
   5.0     0.2000      2.71284    5.28919
   5.0     0.2000      2.71366    5.19625
   5.0     0.2000      2.71448    5.10832
   5.0     0.2000      2.71530    5.02512
   5.0     0.2000      2.71612    4.94608
   6.0     0.1667      2.71694    4.87116
   5.0     0.2000      2.71776    4.79992
   3.0     0.3333      2.71858    4.73223
   4.0     0.2500      2.71941    4.66792
   5.0     0.2000      2.72023    4.60659
   6.0     0.1667      2.72106    4.54823
   4.0     0.2500      2.72188    4.49252
   6.0     0.1667      2.72271    4.43941
   4.0     0.2500      2.72354    4.38877
   2.0     0.500       2.72437    4.34031
   7.0     0.1429      2.72520    4.29404
   7.0     0.1429      2.72603    4.24974
   5.0     0.2000      2.72686    4.20737
   6.0     0.1667      2.72770    4.16685
   3.0     0.3333      2.72853    4.12796
   2.0     0.500       2.72937    4.09072
   3.0     0.3333      2.73020    4.05497
   4.0     0.2500      2.73104    4.02069
   5.0     0.2000      2.73188    3.98781
   4.0     0.2500      2.73272    3.95618
   5.0     0.2000      2.73356    3.92582
   3.0     0.3333      2.73440    3.89660
   4.0     0.2500      2.73524    3.86852
   2.0     0.500       2.73608    3.84153
   5.0     0.2000      2.73693    3.81550
   6.0     0.1667      2.73777    3.79046
   6.0     0.1667      2.73862    3.76632
   3.0     0.3333      2.73947    3.74306
   2.0     0.500       2.74031    3.72067
   3.0     0.3333      2.74116    3.69903
   4.0     0.2500      2.74201    3.67818
   3.0     0.3333      2.74287    3.65804
   5.0     0.2000      2.74372    3.63860
   0.0     0.0         2.74457   .
   4.0     0.2500      2.74542    3.60170
   4.0     0.2500      2.74628    3.58418
   4.0     0.2500      2.74713    3.56723
   4.0     0.2500      2.74799    3.55085
   3.0     0.3333      2.74885    3.53502
   5.0     0.2000      2.74971    3.51969
   6.0     0.1667      2.75057    3.50486
   5.0     0.2000      2.75143    3.49049
   7.0     0.1429      2.75229    3.47658
   5.0     0.2000      2.75315    3.46313
   6.0     0.1667      2.75402    3.45008
   4.0     0.2500      2.75488    3.43744
   3.0     0.3333      2.75575    3.42518
   3.0     0.3333      2.75662    3.41330
   4.0     0.2500      2.75748    3.40180
   6.0     0.1667      2.75835    3.39062
   4.0     0.2500      2.75922    3.37979
   4.0     0.2500      2.76009    3.36927
   4.0     0.2500      2.76096    3.35906
   2.0     0.500       2.76184    3.34917
   1.0     1.000       2.76271    3.33955
   3.0     0.3333      2.76359    3.33022
   4.0     0.2500      2.76446    3.32114
   3.0     0.3333      2.76534    3.31234
   4.0     0.2500      2.76622    3.30379
   4.0     0.2500      2.76709    3.29547
   2.0     0.500       2.76797    3.28739
   5.0     0.2000      2.76886    3.27953
   7.0     0.1429      2.76974    3.27190
   4.0     0.2500      2.77062    3.26448
   4.0     0.2500      2.77150    3.25726
   3.0     0.3333      2.77239    3.25025
   3.0     0.3333      2.77327    3.24341
   3.0     0.3333      2.77416    3.23677
   4.0     0.2500      2.77505    3.23032
   4.0     0.2500      2.77594    3.22403
   3.0     0.3333      2.77683    3.21791
   4.0     0.2500      2.77772    3.21195
   5.0     0.2000      2.77861    3.20616
   4.0     0.2500      2.77950    3.20052
   6.0     0.1667      2.78040    3.19503
   5.0     0.2000      2.78129    3.18968
   3.0     0.3333      2.78219    3.18447
   5.0     0.2000      2.78309    3.17940
   3.0     0.3333      2.78398    3.17447
   3.0     0.3333      2.78488    3.16966
   7.0     0.1429      2.78578    3.16498
   2.0     0.500       2.78668    3.16041
   3.0     0.3333      2.78759    3.15597
   3.0     0.3333      2.78849    3.15164
   4.0     0.2500      2.78939    3.14742
   4.0     0.2500      2.79030    3.14331
   3.0     0.3333      2.79121    3.13931
   4.0     0.2500      2.79211    3.13541
   4.0     0.2500      2.79302    3.13161
   4.0     0.2500      2.79393    3.12790
   4.0     0.2500      2.79484    3.12429
   2.0     0.500       2.79575    3.12077
   3.0     0.3333      2.79666    3.11734
   1.0     1.000       2.79758    3.11401
   6.0     0.1667      2.79849    3.11075
   3.0     0.3333      2.79941    3.10758
   3.0     0.3333      2.80032    3.10448
   4.0     0.2500      2.80124    3.10147
   4.0     0.2500      2.80216    2.80217
   3.0     0.3333      2.80308    2.80309
   5.0     0.2000      2.80400    2.80401
   2.0     0.500       2.80492    2.80493
   2.0     0.500       2.80585    2.80585
   4.0     0.2500      2.80677    2.80678
   5.0     0.2000      2.80769    2.80770
   6.0     0.1667      2.80862    2.80863
   4.0     0.2500      2.80955    2.80955
   4.0     0.2500      2.81047    2.81048
   2.0     0.500       2.81140    2.81141
   4.0     0.2500      2.81233    2.81234
   6.0     0.1667      2.81326    2.81327
   4.0     0.2500      2.81420    2.81420
   4.0     0.2500      2.81513    2.81514
   5.0     0.2000      2.81606    2.81607
   5.0     0.2000      2.81700    2.81701
   4.0     0.2500      2.81793    2.81794
   4.0     0.2500      2.81887    2.81888
   2.0     0.500       2.81981    2.81982
   4.0     0.2500      2.82075    2.82076
   4.0     0.2500      2.82169    2.82170
   3.0     0.3333      2.82263    2.82264
   2.0     0.500       2.82358    2.82358
   3.0     0.3333      2.82452    2.82453
   3.0     0.3333      2.82546    2.82547
   3.0     0.3333      2.82641    2.82642
   4.0     0.2500      2.82736    2.82736
   6.0     0.1667      2.82830    2.82831
   4.0     0.2500      2.82925    2.82926
   3.0     0.3333      2.83020    2.83021
   3.0     0.3333      2.83115    2.83116
   3.0     0.3333      2.83211    2.83211
   3.0     0.3333      2.83306    2.83307
   3.0     0.3333      2.83401    2.83402
   7.0     0.1429      2.83497    2.83497
   6.0     0.1667      2.83592    2.83593
   3.0     0.3333      2.83688    2.83689
   3.0     0.3333      2.83784    2.83785
   4.0     0.2500      2.83880    2.83881
   6.0     0.1667      2.83976    2.83977
   7.0     0.1429      2.84072    2.84073
   6.0     0.1667      2.84168    2.84169
   4.0     0.2500      2.84265    2.84266
   3.0     0.3333      2.84361    2.84362
   1.0     1.000       2.84458    2.84459
   3.0     0.3333      2.84555    2.84555
   5.0     0.2000      2.84651    2.84652
   1.0     1.000       2.84748    2.84749
   3.0     0.3333      2.84845    2.84846
   6.0     0.1667      2.84942    2.84943
   7.0     0.1429      2.85040    2.85040
   3.0     0.3333      2.85137    2.85138
   3.0     0.3333      2.85234    2.85235
   6.0     0.1667      2.85332    2.85333
   2.0     0.500       2.85430    2.85430
   4.0     0.2500      2.85527    2.85528
   3.0     0.3333      2.85625    2.85626
   3.0     0.3333      2.85723    2.85724
   3.0     0.3333      2.85821    2.85822
   4.0     0.2500      2.85919    2.85920
   2.0     0.500       2.86018    2.86019
   3.0     0.3333      2.86116    2.86117
   4.0     0.2500      2.86215    2.86216
   5.0     0.2000      2.86314    2.86314
   3.0     0.3333      2.86412    2.86413
   3.0     0.3333      2.86511    2.86512
   2.0     0.500       2.86610    2.86611
   3.0     0.3333      2.86709    2.86710
   4.0     0.2500      2.86808    2.86809
   3.0     0.3333      2.86907    2.86908
   1.0     1.000       2.87007    2.87008
   2.0     0.500       2.87106    2.87107
   2.0     0.500       2.87206    2.87207
   3.0     0.3333      2.87306    2.87306
   4.0     0.2500      2.87406    2.87406
   3.0     0.3333      2.87505    2.87506
   2.0     0.500       2.87606    2.87606
   2.0     0.500       2.87706    2.87706
   2.0     0.500       2.87806    2.87807
   3.0     0.3333      2.87906    2.87907
   3.0     0.3333      2.88007    2.88007
   4.0     0.2500      2.88107    2.88108
   3.0     0.3333      2.88208    2.88209
   3.0     0.3333      2.88309    2.88310
   4.0     0.2500      2.88410    2.88410
   3.0     0.3333      2.88511    2.88512
   3.0     0.3333      2.88612    2.88613
   4.0     0.2500      2.88713    2.88714
   4.0     0.2500      2.88815    2.88815
   3.0     0.3333      2.88916    2.88917
   4.0     0.2500      2.89018    2.89018
   4.0     0.2500      2.89119    2.89120
   2.0     0.500       2.89221    2.89222
   2.0     0.500       2.89323    2.89324
   6.0     0.1667      2.89425    2.89426
   7.0     0.1429      2.89527    2.89528
   7.0     0.1429      2.89629    2.89630
   3.0     0.3333      2.89732    2.89732
   4.0     0.2500      2.89834    2.89835
   3.0     0.3333      2.89937    2.89937
   1.0     1.000       2.90039    2.90040
   2.0     0.500       2.90142    2.90143
   1.0     1.000       2.90245    2.90246
   4.0     0.2500      2.90348    2.90349
   3.0     0.3333      2.90451    2.90452
   2.0     0.500       2.90555    2.90555
   5.0     0.2000      2.90658    2.90659
   6.0     0.1667      2.90761    2.90762
   3.0     0.3333      2.90865    2.90866
   4.0     0.2500      2.90969    2.90969
   2.0     0.500       2.91072    2.91073
   4.0     0.2500      2.91176    2.91177
   6.0     0.1667      2.91280    2.91281
   3.0     0.3333      2.91385    2.91385
   5.0     0.2000      2.91489    2.91489
   2.0     0.500       2.91593    2.91594
   6.0     0.1667      2.91698    2.91698
   2.0     0.500       2.91802    2.91803
   4.0     0.2500      2.91907    2.91908
   4.0     0.2500      2.92012    2.92012
   3.0     0.3333      2.92117    2.92117
   3.0     0.3333      2.92222    2.92222
   3.0     0.3333      2.92327    2.92327
   3.0     0.3333      2.92432    2.92433
   2.0     0.500       2.92537    2.92538
   2.0     0.500       2.92643    2.92643
   2.0     0.500       2.92748    2.92749
   3.0     0.3333      2.92854    2.92855
   5.0     0.2000      2.92960    2.92961
   4.0     0.2500      2.93066    2.93066
   4.0     0.2500      2.93172    2.93173
   3.0     0.3333      2.93278    2.93279
   3.0     0.3333      2.93384    2.93385
   4.0     0.2500      2.93491    2.93491
   4.0     0.2500      2.93597    2.93598
   5.0     0.2000      2.93704    2.93704
   4.0     0.2500      2.93810    2.93811
   3.0     0.3333      2.93917    2.93918
   4.0     0.2500      2.94024    2.94025
   4.0     0.2500      2.94131    2.94132
   4.0     0.2500      2.94239    2.94239
   3.0     0.3333      2.94346    2.94346
   3.0     0.3333      2.94453    2.94454
   2.0     0.500       2.94561    2.94561
   4.0     0.2500      2.94668    2.94669
   3.0     0.3333      2.94776    2.94777
   3.0     0.3333      2.94884    2.94885
   3.0     0.3333      2.94992    2.94993
   2.0     0.500       2.95100    2.95101
   2.0     0.500       2.95208    2.95209
   4.0     0.2500      2.95317    2.95317
   3.0     0.3333      2.95425    2.95426
   6.0     0.1667      2.95534    2.95534
   3.0     0.3333      2.95642    2.95643
   3.0     0.3333      2.95751    2.95752
   2.0     0.500       2.95860    2.95860
   3.0     0.3333      2.95969    2.95969
   4.0     0.2500      2.96078    2.96079
   6.0     0.1667      2.96187    2.96188
   3.0     0.3333      2.96297    2.96297
   2.0     0.500       2.96406    2.96407
   3.0     0.3333      2.96516    2.96516
   3.0     0.3333      2.96625    2.96626
   2.0     0.500       2.96735    2.96736
   3.0     0.3333      2.96845    2.96846
   6.0     0.1667      2.96955    2.96956
   4.0     0.2500      2.97065    3.24752
   3.0     0.3333      2.97176    3.25919
   8.0     0.1250      2.97286    3.27147
   4.0     0.2500      2.97396    3.28440
   6.0     0.1667      2.97507    3.29807
   6.0     0.1667      2.97618    3.31249
   4.0     0.2500      2.97729    3.32778
   4.0     0.2500      2.97840    3.34397
   5.0     0.2000      2.97951    3.36113
   5.0     0.2000      2.98062    3.37941
   3.0     0.3333      2.98173    3.39884
   2.0     0.500       2.98285    3.41958
   5.0     0.2000      2.98396    3.44172
   6.0     0.1667      2.98508    3.46539
   4.0     0.2500      2.98620    3.49081
   3.0     0.3333      2.98731    3.51807
   3.0     0.3333      2.98844    3.54745
   4.0     0.2500      2.98956    3.57912
   6.0     0.1667      2.99068    3.61331
   5.0     0.2000      2.99180    3.65041
   4.0     0.2500      2.99293    3.69066
   3.0     0.3333      2.99405    3.73452
   4.0     0.2500      2.99518    3.78239
   5.0     0.2000      2.99631    3.83472
   5.0     0.2000      2.99744    3.89229
   4.0     0.2500      2.99857    3.95562
   3.0     0.3333      2.99970    4.02570
   4.0     0.2500      3.00084    4.10339
   5.0     0.2000      3.00197    4.18978
   6.0     0.1667      3.00310    4.28651
   8.0     0.1250      3.00424    4.39498
   5.0     0.2000      3.00538    4.51746
   3.0     0.3333      3.00652    4.65621
   5.0     0.2000      3.00766    4.81414
   3.0     0.3333      3.00880    4.99546
   3.0     0.3333      3.00994    5.20442
   6.0     0.1667      3.01109    5.44765
   6.0     0.1667      3.01223    5.73300
   6.0     0.1667      3.01338    6.07195
   5.0     0.2000      3.01452    6.48341
   8.0     0.1250      3.01567    6.99511
   9.0     0.1111      3.01682    7.65640
  11.0     0.0909      3.01797    8.54616
  13.0     0.0769      3.01912    9.79048
  11.0     0.0909      3.02028   11.58345
  17.0     0.0588      3.02143   14.17899
  21.0     0.0476      3.02259   17.89530
  24.0     0.0417      3.02375   23.04446
  38.0     0.02632     3.02490   29.85818
  35.0     0.02857     3.02606   38.40121
  47.0     0.02128     3.02722   48.34930
  57.0     0.01754     3.02838   58.86974
  68.0     0.01471     3.02955   68.28928
  70.0     0.01429     3.03071   74.21052
  66.0     0.01515     3.03188   74.55633
  70.0     0.01429     3.03304   69.18394
  54.0     0.01852     3.03421   60.02679
  52.0     0.01923     3.03538   49.53846
  32.0     0.03125     3.03655   39.47938
  37.0     0.02703     3.03772   30.75467
  25.0     0.0400      3.03889   23.74250
  22.0     0.0455      3.04006   18.41370
  19.0     0.0526      3.04124   14.55568
  14.0     0.0714      3.04241   11.85405
  15.0     0.0667      3.04359    9.98631
   8.0     0.1250      3.04477    8.69265
   7.0     0.1429      3.04595    7.77200
   9.0     0.1111      3.04713    7.09240
   7.0     0.1429      3.04831    6.56938
   4.0     0.2500      3.04950    6.15054
   6.0     0.1667      3.05068    5.80664
   7.0     0.1429      3.05187    5.51804
   5.0     0.2000      3.05305    5.27300
   4.0     0.2500      3.05424    5.06298
   6.0     0.1667      3.05543    4.88109
   5.0     0.2000      3.05662    4.72299
   4.0     0.2500      3.05781    4.58448
   7.0     0.1429      3.05900    4.46269
   7.0     0.1429      3.06020    4.35515
   6.0     0.1667      3.06139    4.25950
   4.0     0.2500      3.06259    4.17431
   3.0     0.3333      3.06379    4.09798
   3.0     0.3333      3.06499    4.02947
   3.0     0.3333      3.06618    3.96779
   4.0     0.2500      3.06739    3.91193
   6.0     0.1667      3.06859    3.86134
   4.0     0.2500      3.06979    3.81530
   2.0     0.500       3.07100    3.77336
   2.0     0.500       3.07220    3.73508
   4.0     0.2500      3.07341    3.69997
   3.0     0.3333      3.07462    3.66779
   5.0     0.2000      3.07583    3.63816
   7.0     0.1429      3.07704    3.61088
   5.0     0.2000      3.07825    3.58573
   4.0     0.2500      3.07947    3.56245
   5.0     0.2000      3.08068    3.54091
   4.0     0.2500      3.08190    3.52092
   5.0     0.2000      3.08311    3.50237
   5.0     0.2000      3.08433    3.48513
   4.0     0.2500      3.08555    3.46907
   3.0     0.3333      3.08677    3.45411
   2.0     0.500       3.08800    3.44013
   3.0     0.3333      3.08922    3.42709
   3.0     0.3333      3.09044    3.41491
   5.0     0.2000      3.09167    3.40349
   4.0     0.2500      3.09290    3.39281
   3.0     0.3333      3.09412    3.38278
   3.0     0.3333      3.09535    3.09536
   7.0     0.1429      3.09658    3.09659
   7.0     0.1429      3.09782    3.09782
   6.0     0.1667      3.09905    3.09905
   2.0     0.500       3.10028    3.10029
   3.0     0.3333      3.10152    3.10153
   4.0     0.2500      3.10276    3.10276
   3.0     0.3333      3.10399    3.10400
   5.0     0.2000      3.10523    3.10524
   3.0     0.3333      3.10647    3.10648
   5.0     0.2000      3.10772    3.10772
   3.0     0.3333      3.10896    3.10896
   2.0     0.500       3.11020    3.11021
   4.0     0.2500      3.11145    3.11145
   5.0     0.2000      3.11270    3.11270
   4.0     0.2500      3.11394    3.11395
   4.0     0.2500      3.11519    3.11520
   3.0     0.3333      3.11644    3.11645
   2.0     0.500       3.11769    3.11770
   2.0     0.500       3.11895    3.11895
   4.0     0.2500      3.12020    3.12021
   5.0     0.2000      3.12146    3.12146
   6.0     0.1667      3.12271    3.12272
   3.0     0.3333      3.12397    3.12398
   3.0     0.3333      3.12523    3.12524
   5.0     0.2000      3.12649    3.12650
   6.0     0.1667      3.12775    3.12776
   4.0     0.2500      3.12902    3.12902
   4.0     0.2500      3.13028    3.13029
   4.0     0.2500      3.13155    3.13155
   3.0     0.3333      3.13281    3.13282
   2.0     0.500       3.13408    3.13409
   3.0     0.3333      3.13535    3.13536
   4.0     0.2500      3.13662    3.13663
   2.0     0.500       3.13789    3.13790
   2.0     0.500       3.13917    3.13917
   3.0     0.3333      3.14044    3.14044
   3.0     0.3333      3.14172    3.14172
   2.0     0.500       3.14299    3.14300
   4.0     0.2500      3.14427    3.14428
   4.0     0.2500      3.14555    3.14556
   3.0     0.3333      3.14683    3.14683
   1.0     1.000       3.14811    3.14812
   3.0     0.3333      3.14939    3.14940
   6.0     0.1667      3.15068    3.15069
   5.0     0.2000      3.15197    3.15197
   4.0     0.2500      3.15325    3.15326
   3.0     0.3333      3.15454    3.15455
   2.0     0.500       3.15583    3.15583
   4.0     0.2500      3.15712    3.15713
   4.0     0.2500      3.15841    3.15842
   4.0     0.2500      3.15970    3.15971
   5.0     0.2000      3.16100    3.16100
   3.0     0.3333      3.16229    3.16230
   3.0     0.3333      3.16359    3.16360
   7.0     0.1429      3.16489    3.16490
   6.0     0.1667      3.16619    3.16619
   4.0     0.2500      3.16749    3.16750
   5.0     0.2000      3.16879    3.16880
   4.0     0.2500      3.17010    3.17010
   4.0     0.2500      3.17140    3.17141
   3.0     0.3333      3.17271    3.17271
   3.0     0.3333      3.17401    3.17402
   5.0     0.2000      3.17532    3.17533
   3.0     0.3333      3.17663    3.17664
   2.0     0.500       3.17794    3.17795
   4.0     0.2500      3.17925    3.17926
   5.0     0.2000      3.18057    3.18057
   3.0     0.3333      3.18188    3.18189
   3.0     0.3333      3.18320    3.18321
   5.0     0.2000      3.18452    3.18452
   3.0     0.3333      3.18583    3.18584
   3.0     0.3333      3.18716    3.18716
   6.0     0.1667      3.18848    3.18848
   3.0     0.3333      3.18980    3.18981
   2.0     0.500       3.19112    3.19113
   4.0     0.2500      3.19245    3.19245
   5.0     0.2000      3.19378    3.19378
   6.0     0.1667      3.19510    3.19511
   4.0     0.2500      3.19643    3.19644
   4.0     0.2500      3.19776    3.19777
   4.0     0.2500      3.19909    3.19910
   3.0     0.3333      3.20043    3.20043
   3.0     0.3333      3.20176    3.20177
   4.0     0.2500      3.20310    3.20310
   5.0     0.2000      3.20443    3.20444
   4.0     0.2500      3.20577    3.20578
   4.0     0.2500      3.20711    3.20712
   4.0     0.2500      3.20845    3.20846
   5.0     0.2000      3.20979    3.20980
   6.0     0.1667      3.21114    3.21114
   4.0     0.2500      3.21248    3.21249
   4.0     0.2500      3.21383    3.21383
   4.0     0.2500      3.21517    3.21518
   3.0     0.3333      3.21652    3.21653
   3.0     0.3333      3.21787    3.21788
   4.0     0.2500      3.21922    3.21923
   3.0     0.3333      3.22057    3.22058
   2.0     0.500       3.22193    3.22193
   3.0     0.3333      3.22328    3.22329
   3.0     0.3333      3.22464    3.22464
   3.0     0.3333      3.22600    3.22600
   3.0     0.3333      3.22736    3.22736
   3.0     0.3333      3.22871    3.22872
   5.0     0.2000      3.23008    3.23008
   3.0     0.3333      3.23144    3.23145
   3.0     0.3333      3.23280    3.23281
   3.0     0.3333      3.23417    3.23417
   4.0     0.2500      3.23553    3.23554
   4.0     0.2500      3.23690    3.23691
   3.0     0.3333      3.23827    3.23828
   6.0     0.1667      3.23964    3.23965
   5.0     0.2000      3.24101    3.24102
   5.0     0.2000      3.24239    3.24239
   2.0     0.500       3.24376    3.24377
   3.0     0.3333      3.24514    3.24514
   3.0     0.3333      3.24651    3.24652
   4.0     0.2500      3.24789    3.24790
   3.0     0.3333      3.24927    3.24928
   3.0     0.3333      3.25065    3.25066
   3.0     0.3333      3.25204    3.25204
   4.0     0.2500      3.25342    3.25342
   5.0     0.2000      3.25480    3.25481
   3.0     0.3333      3.25619    3.25620
   2.0     0.500       3.25758    3.25758
   5.0     0.2000      3.25897    3.25897
   2.0     0.500       3.26036    3.26036
   2.0     0.500       3.26175    3.26175
   4.0     0.2500      3.26314    3.26315
   4.0     0.2500      3.26454    3.26454
   4.0     0.2500      3.26593    3.26594
   4.0     0.2500      3.26733    3.26733
   5.0     0.2000      3.26873    3.26873
   3.0     0.3333      3.27013    3.27013
   4.0     0.2500      3.27153    3.27153
   4.0     0.2500      3.27293    3.27293
   4.0     0.2500      3.27433    3.27434
   6.0     0.1667      3.27574    3.27574
   4.0     0.2500      3.27714    3.27715
   4.0     0.2500      3.27855    3.27856
   3.0     0.3333      3.27996    3.27997
   5.0     0.2000      3.28137    3.28137
   6.0     0.1667      3.28278    3.28279
   4.0     0.2500      3.28419    3.28420
   5.0     0.2000      3.28561    3.28561
   4.0     0.2500      3.28702    3.28703
   5.0     0.2000      3.28844    3.28844
   5.0     0.2000      3.28986    3.28986
   4.0     0.2500      3.29128    3.29128
   3.0     0.3333      3.29270    3.29270
   4.0     0.2500      3.29412    3.29413
   4.0     0.2500      3.29554    3.29555
   2.0     0.500       3.29697    3.29697
   3.0     0.3333      3.29839    3.29840
   3.0     0.3333      3.29982    3.29983
   4.0     0.2500      3.30125    3.30126
   5.0     0.2000      3.30268    3.30268
   4.0     0.2500      3.30411    3.30412
   3.0     0.3333      3.30554    3.30555
   2.0     0.500       3.30698    3.30698
   2.0     0.500       3.30841    3.30842
   2.0     0.500       3.30985    3.30985
   3.0     0.3333      3.31129    3.31129
   3.0     0.3333      3.31273    3.31273
   6.0     0.1667      3.31417    3.31417
   5.0     0.2000      3.31561    3.31562
   3.0     0.3333      3.31705    3.31706
   2.0     0.500       3.31850    3.31850
   6.0     0.1667      3.31994    3.31995
   3.0     0.3333      3.32139    3.32140
   4.0     0.2500      3.32284    3.32285
   3.0     0.3333      3.32429    3.32430
   4.0     0.2500      3.32574    3.32575
   2.0     0.500       3.32720    3.32720
   4.0     0.2500      3.32865    3.32866
   4.0     0.2500      3.33011    3.33011
   3.0     0.3333      3.33156    3.33157
   3.0     0.3333      3.33302    3.33303
   4.0     0.2500      3.33448    3.33449
   4.0     0.2500      3.33594    3.33595
   3.0     0.3333      3.33741    3.33741
   4.0     0.2500      3.33887    3.33887
   7.0     0.1429      3.34033    3.34034
   6.0     0.1667      3.34180    3.34181
   6.0     0.1667      3.34327    3.34327
   2.0     0.500       3.34474    3.34474
   4.0     0.2500      3.34621    3.34621
   4.0     0.2500      3.34768    3.34769
   4.0     0.2500      3.34915    3.34916
   5.0     0.2000      3.35063    3.35063
   7.0     0.1429      3.35210    3.35211
   5.0     0.2000      3.35358    3.35359
   4.0     0.2500      3.35506    3.35507
   3.0     0.3333      3.35654    3.35654
   3.0     0.3333      3.35802    3.35803
   3.0     0.3333      3.35950    3.35951
   4.0     0.2500      3.36099    3.36099
   4.0     0.2500      3.36247    3.36248
   4.0     0.2500      3.36396    3.36397
   4.0     0.2500      3.36545    3.36545
   5.0     0.2000      3.36694    3.36694
   5.0     0.2000      3.36843    3.36843
   5.0     0.2000      3.36992    3.36993
   4.0     0.2500      3.37141    3.37142
   4.0     0.2500      3.37291    3.37292
   6.0     0.1667      3.37441    3.37441
   6.0     0.1667      3.37590    3.37591
   5.0     0.2000      3.37740    3.37741
   3.0     0.3333      3.37890    3.37891
   3.0     0.3333      3.38041    3.38041
   4.0     0.2500      3.38191    3.38192
   3.0     0.3333      3.38341    3.38342
   4.0     0.2500      3.38492    3.38493
   4.0     0.2500      3.38643    3.38643
   3.0     0.3333      3.38794    3.38794
   4.0     0.2500      3.38945    3.38945
   3.0     0.3333      3.39096    3.39096
   5.0     0.2000      3.39247    3.39248
   7.0     0.1429      3.39399    3.39399
   4.0     0.2500      3.39550    3.39551
   3.0     0.3333      3.39702    3.39702
   6.0     0.1667      3.39854    3.39854
   9.0     0.1111      3.40006    3.40006
   5.0     0.2000      3.40158    3.40158
   7.0     0.1429      3.40310    3.40311
   5.0     0.2000      3.40463    3.40463
   7.0     0.1429      3.40615    3.40615
   5.0     0.2000      3.40768    3.40768
   8.0     0.1250      3.40921    3.40921
   3.0     0.3333      3.41074    3.41074
   7.0     0.1429      3.41227    3.41227
   7.0     0.1429      3.41380    3.41380
   4.0     0.2500      3.41533    3.41534
   4.0     0.2500      3.41687    3.41687
   4.0     0.2500      3.41840    3.41841
   4.0     0.2500      3.41994    3.41995
   6.0     0.1667      3.42148    3.42148
   2.0     0.500       3.42302    3.42303
   4.0     0.2500      3.42456    3.42457
   7.0     0.1429      3.42611    3.42611
   5.0     0.2000      3.42765    3.42766
   3.0     0.3333      3.42920    3.42920
   3.0     0.3333      3.43075    3.43075
   7.0     0.1429      3.43229    3.43230
   4.0     0.2500      3.43385    3.43385
   3.0     0.3333      3.43540    3.43540
   2.0     0.500       3.43695    3.43695
   3.0     0.3333      3.43850    3.43851
   3.0     0.3333      3.44006    3.44006
   4.0     0.2500      3.44162    3.44162
   4.0     0.2500      3.44318    3.44318
   3.0     0.3333      3.44474    3.44474
   2.0     0.500       3.44630    3.44630
   3.0     0.3333      3.44786    3.44787
   4.0     0.2500      3.44943    3.44943
   4.0     0.2500      3.45099    3.45100
   5.0     0.2000      3.45256    3.45256
   6.0     0.1667      3.45413    3.45413
   6.0     0.1667      3.45570    3.45570
   4.0     0.2500      3.45727    3.45727
   5.0     0.2000      3.45884    3.45885
   6.0     0.1667      3.46042    3.46042
   5.0     0.2000      3.46199    3.46200
   3.0     0.3333      3.46357    3.46357
   3.0     0.3333      3.46515    3.46515
   3.0     0.3333      3.46673    3.46673
   2.0     0.500       3.46831    3.46831
   2.0     0.500       3.46989    3.46990
   5.0     0.2000      3.47147    3.47148
   3.0     0.3333      3.47306    3.47307
   3.0     0.3333      3.47465    3.47465
   3.0     0.3333      3.47623    3.47624
   2.0     0.500       3.47783    3.47783
   1.0     1.000       3.47942    3.47942
   1.0     1.000       3.48101    3.48101
   1.0     1.000       3.48260    3.48261
   4.0     0.2500      3.48420    3.48420
   4.0     0.2500      3.48579    3.48580
   3.0     0.3333      3.48739    3.48740
   5.0     0.2000      3.48899    3.48900
   6.0     0.1667      3.49059    3.49060
   4.0     0.2500      3.49220    3.49220
   6.0     0.1667      3.49380    3.49381
   5.0     0.2000      3.49541    3.49541
   3.0     0.3333      3.49701    3.49702
   1.0     1.000       3.49862    3.49863
   5.0     0.2000      3.50023    3.50023
   2.0     0.500       3.50184    3.50185
   6.0     0.1667      3.50345    3.50346
   7.0     0.1429      3.50507    3.50507
   4.0     0.2500      3.50668    3.50669
   2.0     0.500       3.50830    3.50830
   4.0     0.2500      3.50992    3.50992
   5.0     0.2000      3.51154    3.51154
   4.0     0.2500      3.51316    3.51316
   3.0     0.3333      3.51478    3.51479
   3.0     0.3333      3.51640    3.51641
   3.0     0.3333      3.51803    3.51803
   4.0     0.2500      3.51966    3.51966
   3.0     0.3333      3.52129    3.52129
   6.0     0.1667      3.52291    3.52292
   5.0     0.2000      3.52454    3.52455
   3.0     0.3333      3.52618    3.52618
   4.0     0.2500      3.52781    3.52782
   3.0     0.3333      3.52945    3.52945
   2.0     0.500       3.53108    3.53109
   3.0     0.3333      3.53272    3.53273
   7.0     0.1429      3.53436    3.53437
   5.0     0.2000      3.53600    3.53601
   4.0     0.2500      3.53764    3.53765
   7.0     0.1429      3.53929    3.53929
   5.0     0.2000      3.54093    3.54094
   4.0     0.2500      3.54258    3.54258
   5.0     0.2000      3.54423    3.54423
   3.0     0.3333      3.54588    3.54588
   4.0     0.2500      3.54753    3.54753
   2.0     0.500       3.54918    3.54919
   3.0     0.3333      3.55084    3.55084
   5.0     0.2000      3.55249    3.55250
   4.0     0.2500      3.55415    3.55415
   4.0     0.2500      3.55581    3.55581
   4.0     0.2500      3.55747    3.55747
   5.0     0.2000      3.55913    3.55913
   6.0     0.1667      3.56079    3.56079
   5.0     0.2000      3.56245    3.56246
   4.0     0.2500      3.56412    3.56412
   5.0     0.2000      3.56579    3.56579
   4.0     0.2500      3.56745    3.56746
   6.0     0.1667      3.56912    3.56913
   8.0     0.1250      3.57080    3.57080
   4.0     0.2500      3.57247    3.57247
   4.0     0.2500      3.57414    3.57415
   4.0     0.2500      3.57582    3.57582
   4.0     0.2500      3.57749    3.57750
   3.0     0.3333      3.57917    3.57918
   5.0     0.2000      3.58085    3.58086
   5.0     0.2000      3.58253    3.58254
   4.0     0.2500      3.58422    3.58422
   5.0     0.2000      3.58590    3.58591
   8.0     0.1250      3.58759    3.58759
   3.0     0.3333      3.58928    3.58928
   2.0     0.500       3.59096    3.59097
   4.0     0.2500      3.59266    3.59266
   6.0     0.1667      3.59435    3.59435
   4.0     0.2500      3.59604    3.59604
   6.0     0.1667      3.59773    3.59774
   2.0     0.500       3.59943    3.59943
   5.0     0.2000      3.60113    3.60113
   8.0     0.1250      3.60283    3.60283
   3.0     0.3333      3.60453    3.60453
   2.0     0.500       3.60623    3.60623
   7.0     0.1429      3.60793    3.60794
   2.0     0.500       3.60964    3.60964
   4.0     0.2500      3.61134    3.61135
   7.0     0.1429      3.61305    3.61305
   6.0     0.1667      3.61476    3.61476
   6.0     0.1667      3.61647    3.61648
   4.0     0.2500      3.61818    3.61819
   3.0     0.3333      3.61990    3.61990
   6.0     0.1667      3.62161    3.62162
   4.0     0.2500      3.62333    3.62333
   5.0     0.2000      3.62505    3.62505
   4.0     0.2500      3.62676    3.62677
   5.0     0.2000      3.62849    3.62849
   6.0     0.1667      3.63021    3.63021
   4.0     0.2500      3.63193    3.63194
   3.0     0.3333      3.63366    3.63366
   4.0     0.2500      3.63538    3.63539
   4.0     0.2500      3.63711    3.63711
   4.0     0.2500      3.63884    3.63885
   3.0     0.3333      3.64057    3.64058
   4.0     0.2500      3.64231    3.64231
   6.0     0.1667      3.64404    3.64404
   3.0     0.3333      3.64577    3.64578
   3.0     0.3333      3.64751    3.64752
   4.0     0.2500      3.64925    3.64925
   3.0     0.3333      3.65099    3.65100
   4.0     0.2500      3.65273    3.65274
   6.0     0.1667      3.65447    3.65448
   4.0     0.2500      3.65622    3.65622
   4.0     0.2500      3.65797    3.65797
   4.0     0.2500      3.65971    3.65972
   3.0     0.3333      3.66146    3.66147
   3.0     0.3333      3.66321    3.66322
   3.0     0.3333      3.66496    3.66497
   2.0     0.500       3.66672    3.66672
   3.0     0.3333      3.66847    3.66848
   4.0     0.2500      3.67023    3.67023
   4.0     0.2500      3.67198    3.67199
   4.0     0.2500      3.67375    3.67375
   4.0     0.2500      3.67551    3.67551
   4.0     0.2500      3.67727    3.67727
   5.0     0.2000      3.67903    3.67903
   3.0     0.3333      3.68080    3.68080
   4.0     0.2500      3.68256    3.68257
   6.0     0.1667      3.68433    3.68433
   5.0     0.2000      3.68610    3.68611
   4.0     0.2500      3.68787    3.68788
   6.0     0.1667      3.68964    3.68965
   4.0     0.2500      3.69142    3.69142
   5.0     0.2000      3.69319    3.69320
   3.0     0.3333      3.69497    3.69498
   4.0     0.2500      3.69675    3.69675
   4.0     0.2500      3.69853    3.69853
   7.0     0.1429      3.70031    3.70032
   6.0     0.1667      3.70210    3.70210
   5.0     0.2000      3.70388    3.70388
   7.0     0.1429      3.70567    3.70567
   3.0     0.3333      3.70745    3.70746
   8.0     0.1250      3.70924    3.70925
   3.0     0.3333      3.71103    3.71104
   5.0     0.2000      3.71283    3.71283
   4.0     0.2500      3.71462    3.71462
   4.0     0.2500      3.71641    3.71642
   4.0     0.2500      3.71821    3.71821
   3.0     0.3333      3.72001    3.72001
   4.0     0.2500      3.72181    3.72181
   6.0     0.1667      3.72361    3.72361
   4.0     0.2500      3.72541    3.72541
   5.0     0.2000      3.72722    3.72722
   6.0     0.1667      3.72902    3.72902
   6.0     0.1667      3.73083    3.73083
   4.0     0.2500      3.73264    3.73264
   4.0     0.2500      3.73444    3.73445
   3.0     0.3333      3.73626    3.73626
   3.0     0.3333      3.73807    3.73807
   3.0     0.3333      3.73989    3.73989
   4.0     0.2500      3.74170    3.74170
   3.0     0.3333      3.74352    3.74352
   5.0     0.2000      3.74534    3.74534
   6.0     0.1667      3.74716    3.74716
   4.0     0.2500      3.74898    3.74898
   4.0     0.2500      3.75080    3.75081
   5.0     0.2000      3.75263    3.75263
   5.0     0.2000      3.75446    3.75446
   4.0     0.2500      3.75628    3.75629
   4.0     0.2500      3.75811    3.75812
   6.0     0.1667      3.75994    3.75995
   7.0     0.1429      3.76178    3.76178
   4.0     0.2500      3.76361    3.76362
   5.0     0.2000      3.76545    3.76545
   6.0     0.1667      3.76728    3.76729
   5.0     0.2000      3.76912    3.76913
   4.0     0.2500      3.77096    3.77097
   5.0     0.2000      3.77280    3.77281
   4.0     0.2500      3.77465    3.77465
   3.0     0.3333      3.77649    3.77650
   3.0     0.3333      3.77834    3.77834
   5.0     0.2000      3.78019    3.78019
   4.0     0.2500      3.78204    3.78204
   5.0     0.2000      3.78389    3.78389
   4.0     0.2500      3.78574    3.78574
   2.0     0.500       3.78759    3.78760
   5.0     0.2000      3.78945    3.78945
   3.0     0.3333      3.79131    3.79131
   7.0     0.1429      3.79316    3.79317
   7.0     0.1429      3.79502    3.79503
   5.0     0.2000      3.79689    3.79689
   3.0     0.3333      3.79875    3.79875
   4.0     0.2500      3.80061    3.80062
   6.0     0.1667      3.80248    3.80248
   4.0     0.2500      3.80435    3.80435
   3.0     0.3333      3.80621    3.80622
   1.0     1.000       3.80808    3.80809
   4.0     0.2500      3.80996    3.80996
   4.0     0.2500      3.81183    3.81183
   2.0     0.500       3.81371    3.81371
   4.0     0.2500      3.81558    3.81559
   4.0     0.2500      3.81746    3.81746
   4.0     0.2500      3.81934    3.81934
   3.0     0.3333      3.82122    3.82123
   4.0     0.2500      3.82311    3.82311
   6.0     0.1667      3.82499    3.82499
   3.0     0.3333      3.82687    3.82688
   3.0     0.3333      3.82876    3.82877
   7.0     0.1429      3.83065    3.83065
   6.0     0.1667      3.83254    3.96909
   4.0     0.2500      3.83443    3.97220
   8.0     0.1250      3.83633    3.97532
   5.0     0.2000      3.83822    3.97846
   5.0     0.2000      3.84012    3.98162
   4.0     0.2500      3.84202    3.98480
   7.0     0.1429      3.84392    3.98799
   5.0     0.2000      3.84582    3.99121
   4.0     0.2500      3.84772    3.99445
   6.0     0.1667      3.84962    3.99770
   5.0     0.2000      3.85153    4.00098
   4.0     0.2500      3.85344    4.00428
   6.0     0.1667      3.85535    4.00759
   7.0     0.1429      3.85726    4.01093
   6.0     0.1667      3.85917    4.01429
   5.0     0.2000      3.86108    4.01768
   5.0     0.2000      3.86300    4.02108
   3.0     0.3333      3.86491    4.02451
   3.0     0.3333      3.86683    4.02797
   6.0     0.1667      3.86875    4.03144
   4.0     0.2500      3.87067    4.03494
   3.0     0.3333      3.87260    4.03846
   3.0     0.3333      3.87452    4.04201
   5.0     0.2000      3.87645    4.04559
   5.0     0.2000      3.87837    4.04919
   6.0     0.1667      3.88030    4.05282
   4.0     0.2500      3.88223    4.05647
   2.0     0.500       3.88416    4.06015
   3.0     0.3333      3.88610    4.06386
   5.0     0.2000      3.88803    4.06760
   6.0     0.1667      3.88997    4.07137
   6.0     0.1667      3.89191    4.07516
   5.0     0.2000      3.89385    4.07899
   2.0     0.500       3.89579    4.08285
   6.0     0.1667      3.89773    4.08674
   6.0     0.1667      3.89968    4.09066
   5.0     0.2000      3.90162    4.09461
   6.0     0.1667      3.90357    4.09860
   5.0     0.2000      3.90552    4.10262
   4.0     0.2500      3.90747    4.10668
   6.0     0.1667      3.90942    4.11077
   6.0     0.1667      3.91138    4.11490
   6.0     0.1667      3.91333    4.11906
   5.0     0.2000      3.91529    4.12326
   4.0     0.2500      3.91725    4.12750
   6.0     0.1667      3.91921    4.13178
   6.0     0.1667      3.92117    4.13610
   4.0     0.2500      3.92313    4.14046
   4.0     0.2500      3.92510    4.14487
   2.0     0.500       3.92706    4.14931
   6.0     0.1667      3.92903    4.15380
   4.0     0.2500      3.93100    4.15833
   6.0     0.1667      3.93297    4.16291
   3.0     0.3333      3.93494    4.16754
   4.0     0.2500      3.93692    4.17221
   5.0     0.2000      3.93889    4.17694
   4.0     0.2500      3.94087    4.18171
   7.0     0.1429      3.94285    4.18653
   6.0     0.1667      3.94483    4.19141
   5.0     0.2000      3.94681    4.19633
   4.0     0.2500      3.94879    4.20132
   3.0     0.3333      3.95078    4.20636
   4.0     0.2500      3.95276    4.21145
   6.0     0.1667      3.95475    4.21661
   4.0     0.2500      3.95674    4.22182
   6.0     0.1667      3.95874    4.22710
   4.0     0.2500      3.96073    4.23244
   2.0     0.500       3.96272    4.23784
   5.0     0.2000      3.96472    4.24331
   6.0     0.1667      3.96671    4.24884
   7.0     0.1429      3.96871    4.25445
   6.0     0.1667      3.97071    4.26013
   3.0     0.3333      3.97271    4.26587
   4.0     0.2500      3.97472    4.27170
   6.0     0.1667      3.97672    4.27760
   5.0     0.2000      3.97873    4.28359
   4.0     0.2500      3.98074    4.28964
   5.0     0.2000      3.98275    4.29578
   8.0     0.1250      3.98476    4.30201
   7.0     0.1429      3.98677    4.30832
   4.0     0.2500      3.98879    4.31473
   4.0     0.2500      3.99081    4.32123
   4.0     0.2500      3.99282    4.32781
   3.0     0.3333      3.99484    4.33450
   4.0     0.2500      3.99686    4.34129
   3.0     0.3333      3.99889    4.34818
   4.0     0.2500      4.00091    4.35517
   2.0     0.500       4.00294    4.36227
   4.0     0.2500      4.00496    4.36949
   4.0     0.2500      4.00699    4.37681
   4.0     0.2500      4.00902    4.38426
   5.0     0.2000      4.01106    4.39182
   5.0     0.2000      4.01309    4.39951
   2.0     0.500       4.01512    4.40733
   5.0     0.2000      4.01716    4.41528
   6.0     0.1667      4.01920    4.42337
   6.0     0.1667      4.02124    4.43159
   6.0     0.1667      4.02328    4.43996
   2.0     0.500       4.02533    4.44848
   4.0     0.2500      4.02737    4.45715
   7.0     0.1429      4.02942    4.46598
   4.0     0.2500      4.03146    4.47497
   8.0     0.1250      4.03351    4.48412
   9.0     0.1111      4.03557    4.49346
   9.0     0.1111      4.03762    4.50297
   4.0     0.2500      4.03967    4.51267
   3.0     0.3333      4.04173    4.52256
   2.0     0.500       4.04378    4.53263
   6.0     0.1667      4.04584    4.54293
   4.0     0.2500      4.04790    4.55342
   3.0     0.3333      4.04997    4.56414
   6.0     0.1667      4.05203    4.57507
   5.0     0.2000      4.05409    4.58624
   6.0     0.1667      4.05616    4.59766
   5.0     0.2000      4.05823    4.60931
   6.0     0.1667      4.06030    4.62123
   6.0     0.1667      4.06237    4.63341
   4.0     0.2500      4.06444    4.64586
   5.0     0.2000      4.06652    4.65862
   3.0     0.3333      4.06860    4.67165
   4.0     0.2500      4.07068    4.68501
   5.0     0.2000      4.07275    4.69867
   4.0     0.2500      4.07484    4.71266
   6.0     0.1667      4.07692    4.72701
   6.0     0.1667      4.07900    4.74170
   6.0     0.1667      4.08109    4.75678
   7.0     0.1429      4.08318    4.77222
   4.0     0.2500      4.08527    4.78807
   5.0     0.2000      4.08736    4.80434
   6.0     0.1667      4.08945    4.82103
   5.0     0.2000      4.09155    4.83819
   5.0     0.2000      4.09364    4.85580
   7.0     0.1429      4.09574    4.87389
   7.0     0.1429      4.09784    4.89251
   6.0     0.1667      4.09994    4.91164
   5.0     0.2000      4.10204    4.93134
   5.0     0.2000      4.10414    4.95159
   5.0     0.2000      4.10625    4.97244
   5.0     0.2000      4.10835    4.99394
   7.0     0.1429      4.11046    5.01607
   6.0     0.1667      4.11257    5.03892
   4.0     0.2500      4.11469    5.06244
   5.0     0.2000      4.11680    5.08672
   8.0     0.1250      4.11891    5.11180
   5.0     0.2000      4.12103    5.13767
   4.0     0.2500      4.12315    5.16443
   9.0     0.1111      4.12527    5.19206
   9.0     0.1111      4.12739    5.22062
   7.0     0.1429      4.12951    5.25021
   4.0     0.2500      4.13164    5.28080
   7.0     0.1429      4.13376    5.31252
  10.0     0.1000      4.13589    5.34534
   7.0     0.1429      4.13802    5.37936
   6.0     0.1667      4.14015    5.41470
   6.0     0.1667      4.14228    5.45132
   4.0     0.2500      4.14442    5.48939
   6.0     0.1667      4.14655    5.52889
   6.0     0.1667      4.14869    5.56995
   6.0     0.1667      4.15083    5.61271
   9.0     0.1111      4.15297    5.65716
   6.0     0.1667      4.15511    5.70350
   8.0     0.1250      4.15726    5.75173
   4.0     0.2500      4.15940    5.80202
   8.0     0.1250      4.16155    5.85455
   5.0     0.2000      4.16370    5.90933
   7.0     0.1429      4.16585    5.96663
   6.0     0.1667      4.16800    6.02646
   5.0     0.2000      4.17015    6.08906
   8.0     0.1250      4.17231    6.15468
   3.0     0.3333      4.17446    6.22336
   7.0     0.1429      4.17662    6.29546
   6.0     0.1667      4.17878    6.37103
   5.0     0.2000      4.18094    6.45040
   8.0     0.1250      4.18311    6.53393
   7.0     0.1429      4.18527    6.62170
   7.0     0.1429      4.18744    6.71423
   7.0     0.1429      4.18961    6.81163
   7.0     0.1429      4.19178    6.91437
   6.0     0.1667      4.19395    7.02297
   6.0     0.1667      4.19612    7.13763
   4.0     0.2500      4.19830    7.25906
   4.0     0.2500      4.20047    7.38751
   8.0     0.1250      4.20265    7.52368
   9.0     0.1111      4.20483    7.66836
   8.0     0.1250      4.20701    7.82189
   8.0     0.1250      4.20920    7.98539
   8.0     0.1250      4.21138    8.15929
   9.0     0.1111      4.21356    8.34469
   9.0     0.1111      4.21575    8.54282
   6.0     0.1667      4.21794    8.75433
   9.0     0.1111      4.22014    8.98094
   9.0     0.1111      4.22233    9.22347
  11.0     0.0909      4.22452    9.48367
  12.0     0.0833      4.22672    9.76353
  10.0     0.1000      4.22891   10.06424
   8.0     0.1250      4.23111   10.38853
  10.0     0.1000      4.23331   10.73790
  12.0     0.0833      4.23551   11.11520
  10.0     0.1000      4.23772   11.52366
   8.0     0.1250      4.23992   11.96539
  11.0     0.0909      4.24213   12.44474
  13.0     0.0769      4.24434   12.96430
  15.0     0.0667      4.24655   13.52861
  20.0     0.0500      4.24876   14.14279
  17.0     0.0588      4.25098   14.81014
  18.0     0.0556      4.25319   15.53730
  20.0     0.0500      4.25541   16.32794
  19.0     0.0526      4.25763   17.18843
  23.0     0.0435      4.25985   18.12556
  22.0     0.0455      4.26207   19.14269
  21.0     0.0476      4.26429   20.24729
  27.0     0.0370      4.26652   21.44107
  24.0     0.0417      4.26874   22.72810
  24.0     0.0417      4.27097   24.11065
  26.0     0.0385      4.27320   25.58303
  29.0     0.03448     4.27543   27.14170
  31.0     0.03226     4.27767   28.77042
  38.0     0.02632     4.27990   30.45109
  36.0     0.02778     4.28214   32.15725
  37.0     0.02703     4.28438   33.84706
  26.0     0.0385      4.28662   35.47681
  43.0     0.02326     4.28886   36.98684
  39.0     0.02564     4.29110   38.31768
  53.0     0.01887     4.29335   39.40824
  48.0     0.02083     4.29559   40.19912
  54.0     0.01852     4.29784   40.64729
  45.0     0.02222     4.30009   40.72512
  44.0     0.02273     4.30234   40.42871
  50.0     0.02000     4.30460   39.77517
  35.0     0.02857     4.30685   38.80410
  34.0     0.02941     4.30911   37.56616
  40.0     0.02500     4.31137   36.12511
  37.0     0.02703     4.31362   34.54202
  35.0     0.02857     4.31589   32.87347
  34.0     0.02941     4.31815   31.17445
  30.0     0.03333     4.32042   29.48293
  33.0     0.03030     4.32268   27.83498
  21.0     0.0476      4.32495   26.25181
  27.0     0.0370      4.32722   24.74709
  23.0     0.0435      4.32949   23.33332
  19.0     0.0526      4.33176   22.01141
  21.0     0.0476      4.33404   20.78489
  19.0     0.0526      4.33631   19.65012
  20.0     0.0500      4.33859   18.60218
  24.0     0.0417      4.34087   17.63866
  18.0     0.0556      4.34315   16.75193
  15.0     0.0667      4.34543   15.93839
  18.0     0.0556      4.34771   15.19135
  18.0     0.0556      4.35000   14.50462
  14.0     0.0714      4.35229   13.87456
  12.0     0.0833      4.35458   13.29485
  14.0     0.0714      4.35687   12.76230
  15.0     0.0667      4.35916   12.27206
  15.0     0.0667      4.36146   11.81982
  13.0     0.0769      4.36375   11.40314
   9.0     0.1111      4.36605   11.01790
  11.0     0.0909      4.36835   10.66211
  14.0     0.0714      4.37065   10.33274
  12.0     0.0833      4.37295   10.02710
  11.0     0.0909      4.37526    9.74377
  10.0     0.1000      4.37756    9.48019
   9.0     0.1111      4.37987    9.23525
   8.0     0.1250      4.38218    9.00706
  11.0     0.0909      4.38449    8.79399
  10.0     0.1000      4.38680    8.59525
  11.0     0.0909      4.38912    8.40923
   6.0     0.1667      4.39143    8.23532
   3.0     0.3333      4.39375    8.07235
   6.0     0.1667      4.39607    7.91930
   9.0     0.1111      4.39839    7.77575
  10.0     0.1000      4.40071    7.64064
  13.0     0.0769      4.40304    7.51366
  11.0     0.0909      4.40536    7.39405
  10.0     0.1000      4.40769    7.28116
   8.0     0.1250      4.41002    7.17474
   8.0     0.1250      4.41235    7.07413
   7.0     0.1429      4.41468    6.97913
   9.0     0.1111      4.41701    6.88924
   5.0     0.2000      4.41935    6.80404
   7.0     0.1429      4.42169    6.72340
   7.0     0.1429      4.42403    6.64684
   6.0     0.1667      4.42637    6.57427
   8.0     0.1250      4.42871    6.50535
   3.0     0.3333      4.43106    6.43978
   9.0     0.1111      4.43340    6.37750
  10.0     0.1000      4.43575    6.31816
   6.0     0.1667      4.43810    6.26174
   7.0     0.1429      4.44045    6.20798
   7.0     0.1429      4.44280    6.15667
   7.0     0.1429      4.44515    6.10779
   7.0     0.1429      4.44751    6.06108
   6.0     0.1667      4.44987    6.01654
   6.0     0.1667      4.45223    5.97398
   6.0     0.1667      4.45459    5.93326
   9.0     0.1111      4.45695    5.89436
   6.0     0.1667      4.45931    5.85710
   8.0     0.1250      4.46168    5.82148
   7.0     0.1429      4.46404    5.78737
   7.0     0.1429      4.46642    5.75466
   7.0     0.1429      4.46879    5.72334
   6.0     0.1667      4.47116    5.69328
   3.0     0.3333      4.47353    5.66448
   5.0     0.2000      4.47591    5.63685
   8.0     0.1250      4.47829    5.61030
   7.0     0.1429      4.48067    5.58484
   7.0     0.1429      4.48305    5.56035
   7.0     0.1429      4.48543    5.53685
   7.0     0.1429      4.48781    5.51427
   7.0     0.1429      4.49020    5.49253
   8.0     0.1250      4.49259    5.47165
   7.0     0.1429      4.49498    5.45155
   5.0     0.2000      4.49737    5.43223
   6.0     0.1667      4.49976    5.41363
   7.0     0.1429      4.50215    5.39571
   7.0     0.1429      4.50455    5.37847
   8.0     0.1250      4.50695    5.36186
   7.0     0.1429      4.50935    5.34587
   8.0     0.1250      4.51175    5.33046
   7.0     0.1429      4.51415    5.31560
   5.0     0.2000      4.51655    5.30129
   6.0     0.1667      4.51896    5.28748
   6.0     0.1667      4.52137    5.27419
   7.0     0.1429      4.52377    5.26136
   5.0     0.2000      4.52619    5.24898
   3.0     0.3333      4.52860    5.23706
   5.0     0.2000      4.53102    5.22554
   8.0     0.1250      4.53343    5.21444
   6.0     0.1667      4.53585    5.20373
   4.0     0.2500      4.53827    5.19338
   6.0     0.1667      4.54069    5.18341
   6.0     0.1667      4.54311    5.17377
   6.0     0.1667      4.54554    5.16449
   5.0     0.2000      4.54796    5.15552
   9.0     0.1111      4.55039    5.14685
   3.0     0.3333      4.55282    5.13850
   7.0     0.1429      4.55525    5.13043
   7.0     0.1429      4.55768    5.12264
   8.0     0.1250      4.56012    5.11513
   6.0     0.1667      4.56256    5.10787
   5.0     0.2000      4.56499    5.10087
   6.0     0.1667      4.56743    5.09410
   7.0     0.1429      4.56987    5.08758
   9.0     0.1111      4.57232    5.08129
   3.0     0.3333      4.57476    5.07521
   5.0     0.2000      4.57721    5.06934
   5.0     0.2000      4.57966    5.06368
   7.0     0.1429      4.58210    5.05823
   5.0     0.2000      4.58456    5.05296
   3.0     0.3333      4.58701    5.04788
   6.0     0.1667      4.58947    5.04299
   8.0     0.1250      4.59192    5.03826
  10.0     0.1000      4.59438    5.03371
   7.0     0.1429      4.59684    5.02933
   5.0     0.2000      4.59930    5.02510
   6.0     0.1667      4.60176    5.02103
   3.0     0.3333      4.60423    5.01710
   7.0     0.1429      4.60670    5.01333
   5.0     0.2000      4.60916    5.00970
   3.0     0.3333      4.61164    5.00620
   5.0     0.2000      4.61411    5.00284
   6.0     0.1667      4.61658    4.99960
   5.0     0.2000      4.61906    4.99650
   4.0     0.2500      4.62153    4.99351
   6.0     0.1667      4.62401    4.99065
   6.0     0.1667      4.62649    4.98790
   8.0     0.1250      4.62897    4.98526
   6.0     0.1667      4.63146    4.98273
   4.0     0.2500      4.63394    4.98031
   5.0     0.2000      4.63643    4.97799
   4.0     0.2500      4.63892    4.97577
   4.0     0.2500      4.64141    4.97365
   5.0     0.2000      4.64390    4.97163
   5.0     0.2000      4.64639    4.96970
   6.0     0.1667      4.64889    4.96786
   7.0     0.1429      4.65139    4.96610
   6.0     0.1667      4.65389    4.96444
   6.0     0.1667      4.65639    4.96286
   6.0     0.1667      4.65889    4.96135
   6.0     0.1667      4.66139    4.95993
   5.0     0.2000      4.66390    4.95859
   5.0     0.2000      4.66641    4.95732
   5.0     0.2000      4.66892    4.95612
   6.0     0.1667      4.67143    4.95500
  11.0     0.0909      4.67394    4.95394
   7.0     0.1429      4.67645    4.95296
   8.0     0.1250      4.67897    4.95204
   7.0     0.1429      4.68149    4.95119
   7.0     0.1429      4.68401    4.95040
   3.0     0.3333      4.68653    4.94967
   5.0     0.2000      4.68905    4.94900
   5.0     0.2000      4.69158    4.94839
   6.0     0.1667      4.69410    4.94785
   5.0     0.2000      4.69663    4.94735
   7.0     0.1429      4.69916    4.94691
   7.0     0.1429      4.70169    4.94653
   6.0     0.1667      4.70422    4.94620
   8.0     0.1250      4.70676    4.94592
   5.0     0.2000      4.70929    4.94569
   6.0     0.1667      4.71183    4.94551
   4.0     0.2500      4.71437    4.94537
   9.0     0.1111      4.71692    4.94529
   3.0     0.3333      4.71946    4.94525
   7.0     0.1429      4.72200    4.94526
   7.0     0.1429      4.72455    4.94531
   5.0     0.2000      4.72710    4.94540
   5.0     0.2000      4.72965    4.94554
   7.0     0.1429      4.73220    4.94572
   6.0     0.1667      4.73475    4.94594
   6.0     0.1667      4.73731    4.94619
   6.0     0.1667      4.73986    4.94649
   9.0     0.1111      4.74243    4.94683
   7.0     0.1429      4.74499    4.94720
   5.0     0.2000      4.74755    4.94761
   6.0     0.1667      4.75011    4.94805
   7.0     0.1429      4.75268    4.94853
   5.0     0.2000      4.75525    4.94905
   8.0     0.1250      4.75781    4.94959
   9.0     0.1111      4.76038    4.95018
   6.0     0.1667      4.76296    4.95079
   3.0     0.3333      4.76553    4.95143
   5.0     0.2000      4.76811    4.95211
   7.0     0.1429      4.77068    4.95282
   6.0     0.1667      4.77326    4.95356
   6.0     0.1667      4.77584    4.95432
   7.0     0.1429      4.77843    4.95512
   6.0     0.1667      4.78101    4.95594
   6.0     0.1667      4.78360    4.95679
   7.0     0.1429      4.78618    4.95767
   6.0     0.1667      4.78877    4.95858
   7.0     0.1429      4.79137    4.95952
   5.0     0.2000      4.79396    4.96047
   4.0     0.2500      4.79655    4.96146
   6.0     0.1667      4.79915    4.96247
   6.0     0.1667      4.80175    4.96350
   6.0     0.1667      4.80435    4.96456
   4.0     0.2500      4.80695    4.96564
   4.0     0.2500      4.80955    4.96674
   5.0     0.2000      4.81216    4.96787
   8.0     0.1250      4.81476    4.96902
   6.0     0.1667      4.81737    4.97019
   6.0     0.1667      4.81999    4.97138
   7.0     0.1429      4.82260    4.97260
   7.0     0.1429      4.82521    6.23835
   4.0     0.2500      4.82783    6.24967
   5.0     0.2000      4.83044    6.26112
   8.0     0.1250      4.83306    6.27272
   8.0     0.1250      4.83568    6.28446
   7.0     0.1429      4.83830    6.29634
   6.0     0.1667      4.84093    6.30838
   5.0     0.2000      4.84355    6.32055
   7.0     0.1429      4.84618    6.33290
   4.0     0.2500      4.84881    6.20834
   7.0     0.1429      4.85144    6.22218
   6.0     0.1667      4.85407    6.23618
   5.0     0.2000      4.85671    6.25030
   8.0     0.1250      4.85934    6.26458
  12.0     0.0833      4.86198    6.27899
   4.0     0.2500      4.86462    6.29356
   7.0     0.1429      4.86726    6.30829
   3.0     0.3333      4.86990    6.32316
   5.0     0.2000      4.87255    6.33821
   4.0     0.2500      4.87520    6.35340
   6.0     0.1667      4.87784    6.36876
   8.0     0.1250      4.88050    6.38430
   7.0     0.1429      4.88314    6.39998
   6.0     0.1667      4.88580    6.41586
   8.0     0.1250      4.88845    6.43190
  12.0     0.0833      4.89111    6.44811
  11.0     0.0909      4.89377    6.46453
   5.0     0.2000      4.89643    6.48110
   8.0     0.1250      4.89909    6.49789
   7.0     0.1429      4.90175    6.51484
   6.0     0.1667      4.90442    6.53200
   8.0     0.1250      4.90709    6.54936
  10.0     0.1000      4.90976    6.56691
   6.0     0.1667      4.91243    6.58468
   5.0     0.2000      4.91510    6.60265
   7.0     0.1429      4.91777    6.62082
   5.0     0.2000      4.92045    6.63923
   6.0     0.1667      4.92313    6.65784
   7.0     0.1429      4.92581    6.67670
   7.0     0.1429      4.92849    6.69576
   7.0     0.1429      4.93117    6.71505
   7.0     0.1429      4.93386    6.73460
   6.0     0.1667      4.93654    6.75437
   7.0     0.1429      4.93923    6.77441
   6.0     0.1667      4.94192    6.79468
   4.0     0.2500      4.94461    6.81520
   7.0     0.1429      4.94731    6.83601
   8.0     0.1250      4.95000    6.85705
   7.0     0.1429      4.95270    6.87840
   5.0     0.2000      4.95539    6.89999
   5.0     0.2000      4.95809    6.92186
   3.0     0.3333      4.96080    6.94405
   6.0     0.1667      4.96350    6.96650
   7.0     0.1429      4.96621    6.98927
   6.0     0.1667      4.96891    7.01232
   4.0     0.2500      4.97162    7.03568
   7.0     0.1429      4.97433    7.05939
   8.0     0.1250      4.97704    7.08339
   7.0     0.1429      4.97976    7.10774
   3.0     0.3333      4.98247    7.13241
   7.0     0.1429      4.98519    7.15741
   7.0     0.1429      4.98791    7.18279
   8.0     0.1250      4.99063    7.20851
   9.0     0.1111      4.99336    7.23461
   4.0     0.2500      4.99608    7.26106
   4.0     0.2500      4.99880    7.28789
   7.0     0.1429      5.00153    7.31513
   8.0     0.1250      5.00426    7.34274
   9.0     0.1111      5.00699    7.37079
   6.0     0.1667      5.00973    7.39921
   6.0     0.1667      5.01246    7.42806
   6.0     0.1667      5.01520    7.45738
   7.0     0.1429      5.01794    7.48710
   8.0     0.1250      5.02068    7.51730
   7.0     0.1429      5.02342    7.54793
   6.0     0.1667      5.02616    7.57903
   9.0     0.1111      5.02891    7.61065
   8.0     0.1250      5.03166    7.64273
   9.0     0.1111      5.03440    7.67534
   8.0     0.1250      5.03715    7.70843
  10.0     0.1000      5.03991    7.74205
   8.0     0.1250      5.04266    7.77624
  11.0     0.0909      5.04542    7.81095
  12.0     0.0833      5.04818    7.84626
  10.0     0.1000      5.05093    7.88211
   7.0     0.1429      5.05369    7.91854
   9.0     0.1111      5.05646    7.95562
   7.0     0.1429      5.05922    7.99328
   9.0     0.1111      5.06199    8.03162
   9.0     0.1111      5.06476    8.07056
   7.0     0.1429      5.06753    8.11017
   5.0     0.2000      5.07030    8.15050
   5.0     0.2000      5.07307    8.19148
   4.0     0.2500      5.07585    8.23323
   3.0     0.3333      5.07862    8.27566
   6.0     0.1667      5.08140    8.31884
   9.0     0.1111      5.08418    8.36284
   8.0     0.1250      5.08696    8.40758
   8.0     0.1250      5.08975    8.45318
   7.0     0.1429      5.09253    8.49956
   7.0     0.1429      5.09532    8.54679
   5.0     0.2000      5.09811    8.59496
   7.0     0.1429      5.10090    8.64395
   7.0     0.1429      5.10369    8.69393
   6.0     0.1667      5.10649    8.74480
   7.0     0.1429      5.10928    8.79663
   8.0     0.1250      5.11208    8.84952
  11.0     0.0909      5.11488    8.90338
   9.0     0.1111      5.11768    8.95835
   8.0     0.1250      5.12048    9.01433
  10.0     0.1000      5.12329    9.07142
  12.0     0.0833      5.12610    9.12972
  11.0     0.0909      5.12891    9.18912
   9.0     0.1111      5.13172    9.24979
   9.0     0.1111      5.13453    9.31164
   8.0     0.1250      5.13734    9.37476
   6.0     0.1667      5.14015    9.43926
  10.0     0.1000      5.14297    9.50504
   7.0     0.1429      5.14579    9.57228
   7.0     0.1429      5.14861    9.64088
  10.0     0.1000      5.15143    9.71094
  10.0     0.1000      5.15426    9.78261
   8.0     0.1250      5.15708    9.85575
  11.0     0.0909      5.15991    9.93058
   6.0     0.1667      5.16274   10.00698
  10.0     0.1000      5.16557   10.08509
   9.0     0.1111      5.16841   10.16505
  14.0     0.0714      5.17124   10.24673
   8.0     0.1250      5.17408   10.33038
  11.0     0.0909      5.17692   10.41587
   7.0     0.1429      5.17975   10.50334
   6.0     0.1667      5.18260   10.59298
  11.0     0.0909      5.18544   10.68463
  13.0     0.0769      5.18829   10.77859
   9.0     0.1111      5.19113   10.87470
  12.0     0.0833      5.19398   10.97315
  11.0     0.0909      5.19683   11.07413
   6.0     0.1667      5.19968   11.17749
   6.0     0.1667      5.20254   11.28356
   9.0     0.1111      5.20539   11.39218
  12.0     0.0833      5.20825   11.50356
  13.0     0.0769      5.21111   11.61793
  12.0     0.0833      5.21397   11.73513
  12.0     0.0833      5.21683   11.85553
  10.0     0.1000      5.21970   11.97897
  14.0     0.0714      5.22256   12.10570
  11.0     0.0909      5.22543   12.23598
  12.0     0.0833      5.22830   12.36965
  12.0     0.0833      5.23117   12.50714
  10.0     0.1000      5.23405   12.64827
   9.0     0.1111      5.23692   12.79334
  12.0     0.0833      5.23980   12.94267
  13.0     0.0769      5.24268   13.09609
  12.0     0.0833      5.24556   13.25410
  10.0     0.1000      5.24844   13.41651
  10.0     0.1000      5.25132   13.58368
  13.0     0.0769      5.25421   13.75601
  12.0     0.0833      5.25710   13.93330
  12.0     0.0833      5.25998   14.11615
  10.0     0.1000      5.26288   14.30439
  13.0     0.0769      5.26577   14.49843
  17.0     0.0588      5.26866   14.69875
  13.0     0.0769      5.27156   14.90515
  13.0     0.0769      5.27446   15.11838
  12.0     0.0833      5.27736   15.33822
  11.0     0.0909      5.28026   15.56522
  14.0     0.0714      5.28316   15.79995
  15.0     0.0667      5.28607   16.04222
  13.0     0.0769      5.28897   16.29293
  15.0     0.0667      5.29188   16.55186
  18.0     0.0556      5.29479   16.81971
  17.0     0.0588      5.29770   17.09719
  13.0     0.0769      5.30062   17.38410
  15.0     0.0667      5.30353   17.68156
  17.0     0.0588      5.30645   17.98939
  19.0     0.0526      5.30937   18.30842
  13.0     0.0769      5.31229   18.63960
  15.0     0.0667      5.31521   18.98274
  18.0     0.0556      5.31814   19.33924
  17.0     0.0588      5.32106   19.70894
  19.0     0.0526      5.32399   20.09294
  14.0     0.0714      5.32692   20.49244
  17.0     0.0588      5.32985   20.90730
  18.0     0.0556      5.33279   21.33932
  21.0     0.0476      5.33572   21.78839
  22.0     0.0455      5.33865   22.25596
  19.0     0.0526      5.34160   22.74362
  25.0     0.0400      5.34454   23.25131
  16.0     0.0625      5.34748   23.78138
  21.0     0.0476      5.35042   24.33384
  19.0     0.0526      5.35337   24.91062
  17.0     0.0588      5.35632   25.51386
  21.0     0.0476      5.35926   26.14370
  22.0     0.0455      5.36222   26.80323
  24.0     0.0417      5.36517   27.49272
  24.0     0.0417      5.36812   28.21481
  25.0     0.0400      5.37108   28.97243
  25.0     0.0400      5.37404   29.76607
  22.0     0.0455      5.37700   30.59995
  24.0     0.0417      5.37996   31.47475
  24.0     0.0417      5.38292   32.39418
  27.0     0.0370      5.38589   33.36242
  26.0     0.0385      5.38885   34.38053
  23.0     0.0435      5.39182   35.45441
  32.0     0.03125     5.39479   36.58546
  37.0     0.02703     5.39776   37.77908
  33.0     0.03030     5.40074   39.04128
  34.0     0.02941     5.40371   40.37411
  34.0     0.02941     5.40669   41.78601
  37.0     0.02703     5.40967   43.27956
  34.0     0.02941     5.41265   44.86265
  40.0     0.02500     5.41563   46.54413
  44.0     0.02273     5.41862   48.32757
  44.0     0.02273     5.42161   50.22516
  44.0     0.02273     5.42459   52.24126
  40.0     0.02500     5.42758   54.38745
  45.0     0.02222     5.43058   56.67663
  50.0     0.02000     5.43357   59.11456
  56.0     0.01786     5.43656   61.71874
  64.0     0.01563     5.43956   64.49594
  68.0     0.01471     5.44256   67.46274
  68.0     0.01471     5.44556   70.63753
  64.0     0.01563     5.44856   74.02861
  68.0     0.01471     5.45157   77.66037
  79.0     0.01266     5.45457   81.54196
  76.0     0.01316     5.45758   85.69576
  84.0     0.01190     5.46059   90.14616
  90.0     0.01111     5.46360   94.90268
  86.0     0.01163     5.46661   99.99636
  79.0     0.01266     5.46963   105.43561
  97.0     0.01031     5.47264   111.24571
  103.0    0.00971     5.47566   117.45255
  116.0    0.00862     5.47868   124.05853
  111.0    0.00901     5.48170   131.09242
  141.0    0.00709     5.48472   138.54735
  129.0    0.00775     5.48775   146.43430
  160.0    0.00625     5.49078   154.75800
  169.0    0.00592     5.49381   163.48366
  166.0    0.00602     5.49684   172.60207
  188.0    0.00532     5.49987   182.04646
  193.0    0.00518     5.50290   191.76134
  193.0    0.00518     5.50594   201.66927
  209.0    0.00478     5.50898   211.63275
  218.0    0.00459     5.51202   221.53226
  198.0    0.00505     5.51506   231.17532
  249.0    0.00402     5.51810   240.37871
  275.0    0.00364     5.52115   248.93709
  276.0    0.00362     5.52419   256.60464
  275.0    0.00364     5.52724   263.17264
  285.0    0.00351     5.53029   268.41479
  289.0    0.003460    5.53334   272.15829
  318.0    0.003145    5.53640   274.26843
  306.0    0.003268    5.53945   274.66113
  298.0    0.003356    5.54251   273.32242
  292.0    0.003425    5.54557   270.30624
  270.0    0.00370     5.54863   265.72385
  283.0    0.00353     5.55169   259.73013
  281.0    0.00356     5.55476   252.53864
  263.0    0.00380     5.55783   244.35431
  254.0    0.00394     5.56089   235.42372
  236.0    0.00424     5.56396   225.95897
  210.0    0.00476     5.56703   216.15318
  216.0    0.00463     5.57010   206.21040
  212.0    0.00472     5.57318   196.26265
  196.0    0.00510     5.57626   186.45978
  183.0    0.00546     5.57933   176.89046
  168.0    0.00595     5.58242   167.62004
  156.0    0.00641     5.58550   158.72418
  142.0    0.00704     5.58858   150.21884
  134.0    0.00746     5.59167   142.14488
  135.0    0.00741     5.59475   134.50182
  130.0    0.00769     5.59785   127.28185
  119.0    0.00840     5.60093   120.49482
  110.0    0.00909     5.60403   114.11329
  97.0     0.01031     5.60712   108.13646
  93.0     0.01075     5.61022   102.53899
  98.0     0.01020     5.61332   97.29585
  90.0     0.01111     5.61642   92.39908
  80.0     0.01250     5.61952   87.81729
  74.0     0.01351     5.62262   83.54105
  77.0     0.01299     5.62573   79.54552
  74.0     0.01351     5.62884   75.80786
  69.0     0.01449     5.63194   72.31874
  68.0     0.01471     5.63505   69.05313
  57.0     0.01754     5.63817   66.00252
  62.0     0.01613     5.64128   63.14793
  58.0     0.01724     5.64440   60.47234
  60.0     0.01667     5.64751   57.96869
  61.0     0.01639     5.65064   55.61897
  51.0     0.01961     5.65376   53.41714
  51.0     0.01961     5.65688   51.34988
  48.0     0.02083     5.66000   49.40525
  59.0     0.01695     5.66313   47.57865
  47.0     0.02128     5.66626   45.85752
  47.0     0.02128     5.66939   44.23808
  45.0     0.02222     5.67252   42.71121
  38.0     0.02632     5.67566   41.26872
  42.0     0.02381     5.67879   39.90789
  41.0     0.02439     5.68193   38.62003
  45.0     0.02222     5.68507   37.40295
  41.0     0.02439     5.68820   36.25042
  44.0     0.02273     5.69135   35.15688
  34.0     0.02941     5.69449   34.12084
  37.0     0.02703     5.69764   33.13621
  40.0     0.02500     5.70079   32.20184
  33.0     0.03030     5.70394   31.31346
  31.0     0.03226     5.70709   30.46720
  29.0     0.03448     5.71024   29.66232
  31.0     0.03226     5.71340   28.89450
  24.0     0.0417      5.71656   28.16322
  26.0     0.0385      5.71971   27.46543
  29.0     0.03448     5.72287   26.79843
  21.0     0.0476      5.72604   26.16191
  22.0     0.0455      5.72920   25.55270
  31.0     0.03226     5.73237   26.49316
  31.0     0.03226     5.73553   25.97377
  26.0     0.0385      5.73870   25.47882
  25.0     0.0400      5.74187   25.00824
  24.0     0.0417      5.74505   24.55982
  23.0     0.0435      5.74822   24.13357
  24.0     0.0417      5.75140   23.72798
  23.0     0.0435      5.75458   23.34175
  21.0     0.0476      5.75776   22.97494
  21.0     0.0476      5.76094   22.62595
  22.0     0.0455      5.76412   22.29489
  21.0     0.0476      5.76731   21.98071
  20.0     0.0500      5.77050   21.68249
  20.0     0.0500      5.77368   21.40038
  19.0     0.0526      5.77688   21.13326
  23.0     0.0435      5.78007   20.88129
  23.0     0.0435      5.78326   20.64378
  21.0     0.0476      5.78646   20.42013
  22.0     0.0455      5.78966   20.21055
  19.0     0.0526      5.79286   20.01430
  21.0     0.0476      5.79606   19.83162
  19.0     0.0526      5.79926   19.66211
  16.0     0.0625      5.80247   19.50545
  19.0     0.0526      5.80567   19.36194
  17.0     0.0588      5.80888   19.23120
  15.0     0.0667      5.81209   19.11352
  19.0     0.0526      5.81530   19.00882
  19.0     0.0526      5.81852   18.91709
  19.0     0.0526      5.82173   18.83871
  20.0     0.0500      5.82495   18.77371
  17.0     0.0588      5.82817   18.72251
  18.0     0.0556      5.83139   18.68537
  15.0     0.0667      5.83462   18.66267
  12.0     0.0833      5.83784   18.65494
  19.0     0.0526      5.84107   18.66274
  13.0     0.0769      5.84429   18.68670
  12.0     0.0833      5.84752   18.72758
  16.0     0.0625      5.85076   18.78633
  16.0     0.0625      5.85399   18.86379
  13.0     0.0769      5.85723   18.96128
  14.0     0.0714      5.86046   19.07987
  17.0     0.0588      5.86370   19.22112
  15.0     0.0667      5.86694   19.38690
  14.0     0.0714      5.87018   19.57874
  21.0     0.0476      5.87343   19.79922
  17.0     0.0588      5.87667   20.05031
  16.0     0.0625      5.87992   20.33506
  18.0     0.0556      5.88317   20.65706
  13.0     0.0769      5.88643   21.01926
  16.0     0.0625      5.88968   21.42672
  18.0     0.0556      5.89293   21.88338
  18.0     0.0556      5.89619   22.39536
  21.0     0.0476      5.89945   22.96993
  23.0     0.0435      5.90271   23.61357
  21.0     0.0476      5.90597   24.33705
  22.0     0.0455      5.90924   25.14997
  23.0     0.0435      5.91250   26.06701
  30.0     0.03333     5.91577   27.10706
  28.0     0.0357      5.91904   28.29056
  29.0     0.03448     5.92231   29.65051
  33.0     0.03030     5.92558   31.22450
  36.0     0.02778     5.92886   33.06921
  43.0     0.02326     5.93214   35.26240
  37.0     0.02703     5.93541   37.90023
  44.0     0.02273     5.93869   41.12316
  49.0     0.02041     5.94197   45.09758
  50.0     0.02000     5.94525   50.04519
  62.0     0.01613     5.94854   56.23873
  77.0     0.01299     5.95183   63.97207
  78.0     0.01282     5.95512   73.60374
  82.0     0.01220     5.95841   85.46444
  93.0     0.01075     5.96170   99.90005
  106.0    0.00943     5.96500   117.21326
  124.0    0.00806     5.96829   137.54272
  152.0    0.00658     5.97159   160.95148
  178.0    0.00562     5.97489   187.16318
  204.0    0.00490     5.97819   215.63744
  246.0    0.00407     5.98149   245.35895
  302.0    0.003311    5.98480   274.56262
  326.0    0.003067    5.98811   300.87448
  336.0    0.002976    5.99141   321.21588
  330.0    0.003030    5.99472   332.63397
  335.0    0.002985    5.99804   333.15894
  326.0    0.003067    6.00135   322.68542
  286.0    0.003497    6.00467   302.99783
  265.0    0.00377     6.00799   277.07404
  239.0    0.00418     6.01130   247.94475
  214.0    0.00467     6.01463   218.08351
  187.0    0.00535     6.01795   189.32906
  166.0    0.00602     6.02128   162.72586
  139.0    0.00719     6.02460   138.94299
  133.0    0.00752     6.02793   118.20013
  108.0    0.00926     6.03126   100.48268
  79.0     0.01266     6.03459   85.66638
  82.0     0.01220     6.03792   73.44344
  70.0     0.01429     6.04126   63.50921
  67.0     0.01493     6.04460   55.49588
  60.0     0.01667     6.04794   49.05453
  46.0     0.02174     6.05128   43.88790
  39.0     0.02564     6.05462   39.71394
  45.0     0.02222     6.05796   36.31888
  33.0     0.03030     6.06131   33.51939
  35.0     0.02857     6.06466   31.17515
  24.0     0.0417      6.06801   29.18723
  22.0     0.0455      6.07136   27.47342
  18.0     0.0556      6.07471   25.98057
  25.0     0.0400      6.07807   24.66454
  19.0     0.0526      6.08143   23.49287
  19.0     0.0526      6.08478   22.44468
  13.0     0.0769      6.08814   21.49938
  12.0     0.0833      6.09151   20.64480
  21.0     0.0476      6.09487   19.86823
  16.0     0.0625      6.09824   19.15935
  16.0     0.0625      6.10160   18.51177
  15.0     0.0667      6.10497   17.91716
  17.0     0.0588      6.10834   17.37103
  18.0     0.0556      6.11171   16.86762
  13.0     0.0769      6.11509   16.40200
  14.0     0.0714      6.11847   15.97139
  15.0     0.0667      6.12185   15.57142
  15.0     0.0667      6.12523   15.20002
  10.0     0.1000      6.12861   14.85409
  15.0     0.0667      6.13199   14.53094
  13.0     0.0769      6.13538   14.22924
  11.0     0.0909      6.13877   13.94646
  10.0     0.1000      6.14215   13.68160
  12.0     0.0833      6.14554   13.43285
  17.0     0.0588      6.14894   13.19862
  16.0     0.0625      6.15233   12.97828
  14.0     0.0714      6.15573   12.77023
  13.0     0.0769      6.15913   12.57400
  13.0     0.0769      6.16252   12.38846
  13.0     0.0769      6.16593   12.21262
  13.0     0.0769      6.16933   12.04617
  13.0     0.0769      6.17274   11.88806
  15.0     0.0667      6.17614   11.73808
  16.0     0.0625      6.17955   11.59547
  14.0     0.0714      6.18296   11.45961
  12.0     0.0833      6.18637   11.33033
   9.0     0.1111      6.18979   11.20693
  12.0     0.0833      6.19320   11.08930
  13.0     0.0769      6.19662   10.97694
  11.0     0.0909      6.20004   10.86942
   8.0     0.1250      6.20346   10.76667
  18.0     0.0556      6.20689   10.66819
  13.0     0.0769      6.21031   10.57393
  11.0     0.0909      6.21373   10.48355
  11.0     0.0909      6.21716   10.39674
   9.0     0.1111      6.22059   10.31348
  10.0     0.1000      6.22403   10.23340
   9.0     0.1111      6.22746   10.15649
  11.0     0.0909      6.23089   10.08251
   8.0     0.1250      6.23433   10.01122
  10.0     0.1000      6.23777    9.94264
   9.0     0.1111      6.24121    9.87648
  10.0     0.1000      6.24466    9.81277
   9.0     0.1111      6.24810    9.75130
  10.0     0.1000      6.25154    9.69191
  13.0     0.0769      6.25499    9.63463
  10.0     0.1000      6.25845    9.57924
   9.0     0.1111      6.26189    9.52575
   9.0     0.1111      6.26535    9.47404
  11.0     0.0909      6.26880    9.42395
   8.0     0.1250      6.27226    7.84924
   8.0     0.1250      6.27572    7.83887
  11.0     0.0909      6.27918    7.82869
   9.0     0.1111      6.28264    7.81869
   6.0     0.1667      6.28610    7.80886
   9.0     0.1111      6.28957    7.79921
  13.0     0.0769      6.29304    7.78972
  12.0     0.0833      6.29651    7.78040
  11.0     0.0909      6.29998    7.77125
  15.0     0.0667      6.30345    7.76226
  10.0     0.1000      6.30693    7.75343
  10.0     0.1000      6.31040    7.74475
  11.0     0.0909      6.31388    7.73623
   7.0     0.1429      6.31736    7.72787
  10.0     0.1000      6.32084    7.71964
  11.0     0.0909      6.32433    7.71157
  10.0     0.1000      6.32781    7.70363
   9.0     0.1111      6.33130    7.69585
   8.0     0.1250      6.33479    7.68820
   8.0     0.1250      6.33828    7.68069
  10.0     0.1000      6.34177    7.67332
  10.0     0.1000      6.34527    7.66607
   8.0     0.1250      6.34876    7.65896
   8.0     0.1250      6.35226    7.65198
   7.0     0.1429      6.35576    7.64512
   8.0     0.1250      6.35926    7.63839
  10.0     0.1000      6.36277    7.63178
   9.0     0.1111      6.36627    6.36626
   8.0     0.1250      6.36977    6.36977
   8.0     0.1250      6.37329    6.37328
   6.0     0.1667      6.37680    6.37679
   6.0     0.1667      6.38031    6.38030
   8.0     0.1250      6.38382    6.38381
   9.0     0.1111      6.38734    6.38733
   9.0     0.1111      6.39086    6.39085
   7.0     0.1429      6.39437    6.39437
   7.0     0.1429      6.39790    6.39789
   8.0     0.1250      6.40142    6.40141
  11.0     0.0909      6.40494    6.40493
   9.0     0.1111      6.40847    6.40846
   6.0     0.1667      6.41200    6.41199
  10.0     0.1000      6.41553    6.41552
  10.0     0.1000      6.41906    6.41905
   8.0     0.1250      6.42259    6.42259
  10.0     0.1000      6.42613    6.42612
  12.0     0.0833      6.42966    6.42966
   6.0     0.1667      6.43320    6.43320
   8.0     0.1250      6.43674    6.43674
  10.0     0.1000      6.44029    6.44028
   7.0     0.1429      6.44383    6.44382
  14.0     0.0714      6.44738    6.44737
  11.0     0.0909      6.45093    6.45092
   7.0     0.1429      6.45447    6.45447
   8.0     0.1250      6.45802    6.45802
   9.0     0.1111      6.46158    6.46157
   9.0     0.1111      6.46513    6.46513
  11.0     0.0909      6.46869    6.46868
  13.0     0.0769      6.47225    6.47224
   7.0     0.1429      6.47581    6.47580
   6.0     0.1667      6.47937    6.47937
   7.0     0.1429      6.48293    6.48293
   5.0     0.2000      6.48650    6.48650
   8.0     0.1250      6.49007    6.49006
   6.0     0.1667      6.49363    6.49363
   8.0     0.1250      6.49721    6.49720
   8.0     0.1250      6.50078    6.50077
   8.0     0.1250      6.50436    6.50435
   8.0     0.1250      6.50793    6.50792
   7.0     0.1429      6.51151    6.51150
   9.0     0.1111      6.51509    6.51509
   7.0     0.1429      6.51867    6.51866
   9.0     0.1111      6.52226    6.52225
  11.0     0.0909      6.52584    6.52583
   8.0     0.1250      6.52942    6.52942
  10.0     0.1000      6.53302    6.53301
   9.0     0.1111      6.53661    6.53660
   6.0     0.1667      6.54020    6.54019
   7.0     0.1429      6.54379    6.54378
  11.0     0.0909      6.54739    6.54738
  11.0     0.0909      6.55099    6.55098
   8.0     0.1250      6.55458    6.55458
   7.0     0.1429      6.55819    6.55818
   8.0     0.1250      6.56179    6.56178
   8.0     0.1250      6.56539    6.56538
   7.0     0.1429      6.56900    6.56899
   5.0     0.2000      6.57261    6.57260
   7.0     0.1429      6.57622    6.57621
   8.0     0.1250      6.57983    6.57982
   7.0     0.1429      6.58344    6.58344
   7.0     0.1429      6.58706    6.58705
   8.0     0.1250      6.59067    6.59067
   7.0     0.1429      6.59430    6.59429
   7.0     0.1429      6.59792    6.59791
   7.0     0.1429      6.60154    6.60153
   8.0     0.1250      6.60516    6.60515
   6.0     0.1667      6.60879    6.60878
   9.0     0.1111      6.61242    6.61241
   8.0     0.1250      6.61605    6.61604
   6.0     0.1667      6.61967    6.61967
   4.0     0.2500      6.62331    6.62330
   8.0     0.1250      6.62695    6.62694
   8.0     0.1250      6.63058    6.63057
  10.0     0.1000      6.63422    6.63421
   6.0     0.1667      6.63786    6.63785
   7.0     0.1429      6.64150    6.64150
  10.0     0.1000      6.64514    6.64514
   7.0     0.1429      6.64879    6.64879
  12.0     0.0833      6.65244    6.65243
   9.0     0.1111      6.65609    6.65608
   7.0     0.1429      6.65974    6.65973
   9.0     0.1111      6.66339    6.66338
   8.0     0.1250      6.66705    6.66704
   4.0     0.2500      6.67070    6.67069
   6.0     0.1667      6.67436    6.67435
   6.0     0.1667      6.67802    6.67801
   6.0     0.1667      6.68168    6.68167
   7.0     0.1429      6.68535    6.68534
   6.0     0.1667      6.68901    6.68900
   4.0     0.2500      6.69267    6.69267
   7.0     0.1429      6.69634    6.69634
   6.0     0.1667      6.70001    6.70001
   6.0     0.1667      6.70369    6.70368
   6.0     0.1667      6.70736    6.70735
   5.0     0.2000      6.71103    6.71103
   8.0     0.1250      6.71472    6.71471
   7.0     0.1429      6.71839    6.71838
   8.0     0.1250      6.72207    6.72207
   8.0     0.1250      6.72576    6.72575
   9.0     0.1111      6.72944    6.72943
   7.0     0.1429      6.73313    6.73312
   7.0     0.1429      6.73681    6.73681
   6.0     0.1667      6.74051    6.74050
   6.0     0.1667      6.74419    6.74419
   7.0     0.1429      6.74789    6.74788
   8.0     0.1250      6.75159    6.75158
   8.0     0.1250      6.75528    6.75528
   7.0     0.1429      6.75898    6.75897
   8.0     0.1250      6.76268    6.76267
   8.0     0.1250      6.76638    6.76638
   8.0     0.1250      6.77009    6.77008
   7.0     0.1429      6.77379    6.77378
   7.0     0.1429      6.77750    6.77749
   8.0     0.1250      6.78121    6.78120
   8.0     0.1250      6.78492    6.78491
   9.0     0.1111      6.78863    6.78863
  11.0     0.0909      6.79235    6.79234
  11.0     0.0909      6.79607    6.79606
   8.0     0.1250      6.79978    6.79977
   5.0     0.2000      6.80350    6.80349
   8.0     0.1250      6.80723    6.80722
   7.0     0.1429      6.81095    6.81094
   6.0     0.1667      6.81467    6.81467
   8.0     0.1250      6.81840    6.81839
   7.0     0.1429      6.82212    6.82212
   7.0     0.1429      6.82586    6.82585
   8.0     0.1250      6.82959    6.82958
   8.0     0.1250      6.83333    6.83332
   6.0     0.1667      6.83706    6.83705
   8.0     0.1250      6.84080    6.84079
   7.0     0.1429      6.84454    6.84453
  10.0     0.1000      6.84828    6.84827
   9.0     0.1111      6.85202    6.85201
   9.0     0.1111      6.85577    6.85576
   6.0     0.1667      6.85951    6.85950
   9.0     0.1111      6.86326    6.86325
   6.0     0.1667      6.86701    6.86700
   5.0     0.2000      6.87076    6.87076
   8.0     0.1250      6.87451    6.87451
   6.0     0.1667      6.87827    6.87826
   8.0     0.1250      6.88203    6.88202
   9.0     0.1111      6.88578    6.88578
   4.0     0.2500      6.88955    6.88954
   9.0     0.1111      6.89331    6.89330
   6.0     0.1667      6.89707    6.89706
   6.0     0.1667      6.90084    6.90083
   6.0     0.1667      6.90460    6.90460
   8.0     0.1250      6.90838    6.90837
  11.0     0.0909      6.91214    6.91214
  10.0     0.1000      6.91592    6.91591
  13.0     0.0769      6.91969    6.91968
  11.0     0.0909      6.92347    6.92346
   6.0     0.1667      6.92725    6.92724
   9.0     0.1111      6.93103    6.93102
   4.0     0.2500      6.93481    6.93480
   9.0     0.1111      6.93859    6.93859
  13.0     0.0769      6.94237    6.94237
   6.0     0.1667      6.94616    6.94616
   7.0     0.1429      6.94995    6.94994
   6.0     0.1667      6.95374    6.95373
   8.0     0.1250      6.95753    6.95753
   8.0     0.1250      6.96133    6.96132
   8.0     0.1250      6.96513    6.96512
   8.0     0.1250      6.96892    6.96891
   8.0     0.1250      6.97272    6.97271
   8.0     0.1250      6.97652    6.97651
   9.0     0.1111      6.98032    6.98031
   9.0     0.1111      6.98413    6.98412
   8.0     0.1250      6.98793    6.98793
   8.0     0.1250      6.99174    6.99173
   7.0     0.1429      6.99555    6.99554
   7.0     0.1429      6.99936    6.99935
   7.0     0.1429      7.00318    7.00317
   7.0     0.1429      7.00699    7.00698
   8.0     0.1250      7.01080    7.01080
   8.0     0.1250      7.01463    7.01462
   7.0     0.1429      7.01844    7.01844
   6.0     0.1667      7.02227    7.02226
   9.0     0.1111      7.02609    7.02608
   7.0     0.1429      7.02991    7.02990
   9.0     0.1111      7.03374    7.03373
  10.0     0.1000      7.03757    7.03756
   7.0     0.1429      7.04140    7.04140
   8.0     0.1250      7.04523    7.04523
   7.0     0.1429      7.04907    7.04906
   6.0     0.1667      7.05291    7.05290
   5.0     0.2000      7.05674    7.05673
   5.0     0.2000      7.06058    7.06058
   6.0     0.1667      7.06442    7.06442
   7.0     0.1429      7.06827    7.06826
   8.0     0.1250      7.07211    7.07210
   6.0     0.1667      7.07596    7.07595
   8.0     0.1250      7.07981    7.07980
   8.0     0.1250      7.08366    7.08365
   8.0     0.1250      7.08750    7.08750
  13.0     0.0769      7.09136    7.09135
   9.0     0.1111      7.09522    7.09521
   8.0     0.1250      7.09907    7.09906
   7.0     0.1429      7.10293    7.10292
   7.0     0.1429      7.10679    7.10678
   6.0     0.1667      7.11066    7.11065
   8.0     0.1250      7.11452    7.11451
   9.0     0.1111      7.11838    7.11838
   7.0     0.1429      7.12225    7.12224
   8.0     0.1250      7.12612    7.12611
   9.0     0.1111      7.12999    7.12998
   7.0     0.1429      7.13386    7.13386
  10.0     0.1000      7.13774    7.13773
   6.0     0.1667      7.14161    7.14161
   7.0     0.1429      7.14549    7.14548
   9.0     0.1111      7.14937    7.14937
   6.0     0.1667      7.15325    7.15324
   8.0     0.1250      7.15714    7.15713
   7.0     0.1429      7.16102    7.16101
   6.0     0.1667      7.16490    7.16490
   9.0     0.1111      7.16880    7.16879
   8.0     0.1250      7.17269    7.17268
   7.0     0.1429      7.17658    7.17657
   7.0     0.1429      7.18047    7.18046
   7.0     0.1429      7.18436    7.18436
   8.0     0.1250      7.18826    7.18826
  10.0     0.1000      7.19216    7.19215
   7.0     0.1429      7.19606    7.19606
   5.0     0.2000      7.19997    7.19996
   7.0     0.1429      7.20387    7.20386
  10.0     0.1000      7.20777    7.20777
  10.0     0.1000      7.21168    7.21167
   8.0     0.1250      7.21559    7.21559
   8.0     0.1250      7.21950    7.21949
   8.0     0.1250      7.22341    7.22340
   8.0     0.1250      7.22733    7.22732
   8.0     0.1250      7.23125    7.23124
  10.0     0.1000      7.23516    7.23516
   9.0     0.1111      7.23908    7.23908
   9.0     0.1111      7.24300    7.24300
   8.0     0.1250      7.24693    7.24692
   6.0     0.1667      7.25085    7.25084
  10.0     0.1000      7.25478    7.25477
   9.0     0.1111      7.25871    7.25870
   5.0     0.2000      7.26263    7.26263
   5.0     0.2000      7.26657    7.26656
   5.0     0.2000      7.27050    7.27050
   7.0     0.1429      7.27444    7.27443
   6.0     0.1667      7.27837    7.27837
   6.0     0.1667      7.28231    7.28230
   8.0     0.1250      7.28626    7.28625
  10.0     0.1000      7.29019    7.29019
   9.0     0.1111      7.29414    7.29413
   7.0     0.1429      7.29809    7.29808
   8.0     0.1250      7.30203    7.30202
   9.0     0.1111      7.30598    7.30597
   5.0     0.2000      7.30993    7.30993
   7.0     0.1429      7.31389    7.31388
   6.0     0.1667      7.31784    7.31783
   8.0     0.1250      7.32180    7.32179
   7.0     0.1429      7.32576    7.32575
   8.0     0.1250      7.32971    7.32970
   7.0     0.1429      7.33368    7.33367
   8.0     0.1250      7.33764    7.33763
   7.0     0.1429      7.34160    7.34159
   7.0     0.1429      7.34557    7.34556
   8.0     0.1250      7.34954    7.34953
   8.0     0.1250      7.35351    7.35350
   9.0     0.1111      7.35748    7.35747
   7.0     0.1429      7.36145    7.36144
  10.0     0.1000      7.36543    7.36542
   7.0     0.1429      7.36940    7.36939
   6.0     0.1667      7.37338    7.37338
   8.0     0.1250      7.37736    7.37736
   8.0     0.1250      7.38134    7.38134
   8.0     0.1250      7.38533    7.38532
   7.0     0.1429      7.38931    7.38931
   7.0     0.1429      7.39330    7.39330
   7.0     0.1429      7.39729    7.39728
   6.0     0.1667      7.40128    7.40127
   7.0     0.1429      7.40527    7.40527
   7.0     0.1429      7.40927    7.40926
   7.0     0.1429      7.41326    7.41326
   7.0     0.1429      7.41726    7.41725
   8.0     0.1250      7.42126    7.42125
   6.0     0.1667      7.42526    7.42526
   6.0     0.1667      7.42926    7.42925
   8.0     0.1250      7.43327    7.43326
   6.0     0.1667      7.43728    7.43727
   5.0     0.2000      7.44128    7.44127
   5.0     0.2000      7.44529    7.44528
   7.0     0.1429      7.44930    7.44930
   7.0     0.1429      7.45332    7.45331
   8.0     0.1250      7.45733    7.45732
   8.0     0.1250      7.46135    7.46134
   8.0     0.1250      7.46537    7.46536
   6.0     0.1667      7.46938    7.46938
   6.0     0.1667      7.47341    7.47340
   6.0     0.1667      7.47743    7.47742
   5.0     0.2000      7.48145    7.48144
   9.0     0.1111      7.48548    7.48547
   9.0     0.1111      7.48951    7.48950
   7.0     0.1429      7.49354    7.49354
   8.0     0.1250      7.49757    7.49756
   9.0     0.1111      7.50160    7.50160
   8.0     0.1250      7.50564    7.50563
   6.0     0.1667      7.50968    7.50967
  10.0     0.1000      7.51372    7.51371
   9.0     0.1111      7.51776    7.51775
   5.0     0.2000      7.52180    7.52179
   7.0     0.1429      7.52584    7.52584
  11.0     0.0909      7.52989    7.52988
   9.0     0.1111      7.53394    7.53393
  11.0     0.0909      7.53798    7.53798
   4.0     0.2500      7.54203    7.54203
   8.0     0.1250      7.54609    7.54608
   6.0     0.1667      7.55014    7.55013
   8.0     0.1250      7.55420    7.55419
   7.0     0.1429      7.55826    7.55825
   9.0     0.1111      7.56232    7.56231
   8.0     0.1250      7.56638    7.56637
   6.0     0.1667      7.57044    7.57043
   7.0     0.1429      7.57451    7.57450
   9.0     0.1111      7.57857    7.57856
  11.0     0.0909      7.58264    7.58263
  11.0     0.0909      7.58671    7.58670
   6.0     0.1667      7.59078    7.59077
   6.0     0.1667      7.59485    7.59484
   7.0     0.1429      7.59893    7.59892
   4.0     0.2500      7.60300    7.60299
  10.0     0.1000      7.60708    7.60708
   9.0     0.1111      7.61116    7.61115
   8.0     0.1250      7.61524    7.61524
  10.0     0.1000      7.61933    7.61932
   6.0     0.1667      7.62341    7.62340
   8.0     0.1250      7.62750    7.62749
  10.0     0.1000      7.63159    7.63158
   7.0     0.1429      7.63568    7.63567
   7.0     0.1429      7.63977    7.63976
   7.0     0.1429      7.64386    7.64385
   6.0     0.1667      7.64796    7.64795
   6.0     0.1667      7.65205    7.65204
  10.0     0.1000      7.65615    7.65614
  10.0     0.1000      7.66025    7.66024
  11.0     0.0909      7.66435    7.66434
   8.0     0.1250      7.66846    7.66845
   6.0     0.1667      7.67256    7.67255
   7.0     0.1429      7.67667    7.67666
   7.0     0.1429      7.68078    7.68077
   7.0     0.1429      7.68489    7.68488
   7.0     0.1429      7.68900    7.68899
   9.0     0.1111      7.69311    7.69310
  10.0     0.1000      7.69723    7.69722
   9.0     0.1111      7.70135    7.70134
  10.0     0.1000      7.70546    7.70545
   6.0     0.1667      7.70959    7.70958
   4.0     0.2500      7.71371    7.71370
   7.0     0.1429      7.71784    7.71783
   9.0     0.1111      7.72196    7.72195
   8.0     0.1250      7.72608    7.72608
   7.0     0.1429      7.73022    7.73021
   8.0     0.1250      7.73435    7.73434
   8.0     0.1250      7.73848    7.73847
   7.0     0.1429      7.74261    7.74260
   9.0     0.1111      7.74675    7.74674
   9.0     0.1111      7.75089    7.75088
  10.0     0.1000      7.75502    7.75502
  13.0     0.0769      7.75917    7.75916
   9.0     0.1111      7.76331    7.76330
   9.0     0.1111      7.76745    7.76744
   9.0     0.1111      7.77160    7.77159
   7.0     0.1429      7.77575    7.77574
   5.0     0.2000      7.77990    7.77989
   6.0     0.1667      7.78405    7.78404
   7.0     0.1429      7.78820    7.78819
   8.0     0.1250      7.79236    7.79235
   5.0     0.2000      7.79651    7.79650
  11.0     0.0909      7.80067    7.80066
   7.0     0.1429      7.80483    7.80482
   8.0     0.1250      7.80899    7.80898
   6.0     0.1667      7.81315    7.81314
   9.0     0.1111      7.81732    7.81731
   8.0     0.1250      7.82149    7.82148
   6.0     0.1667      7.82565    7.82564
   9.0     0.1111      7.82982    7.82981
  10.0     0.1000      7.83399    7.83398
   6.0     0.1667      7.83816    7.83815
   9.0     0.1111      7.84234    7.84233
   6.0     0.1667      7.84652    7.84651
   6.0     0.1667      7.85069    7.85068
   5.0     0.2000      7.85487    7.85486
   7.0     0.1429      7.85905    7.85904
   8.0     0.1250      7.86324    7.86323
  12.0     0.0833      7.86742    7.86741
   8.0     0.1250      7.87161    7.87160
  10.0     0.1000      7.87580    7.87579
  10.0     0.1000      7.87998    7.87997
   9.0     0.1111      7.88418    7.88417
   8.0    .           .          .
_pd_meas_number_of_points              6734
_pd_proc_number_of_points              6734

loop_
      _refln_index_h
      _refln_index_k
      _refln_index_l
      _pd_refln_phase_id
      _refln_observed_status
      _refln_F_squared_meas
      _refln_F_squared_calc
      _refln_phase_calc
      _refln_d_spacing
      _gsas_i100_meas
   1   1   1  2 o  122.789   166.151    0.00   2.43234   7.11
   1   1   1  1 o  82959.14  83439.95   0.00   2.35477  23.65
   2   0   0  2 o  3200.825  3129.906   0.00   2.10647  91.88
   2   0   0  1 o  84294.45  81448.05   0.00   2.03929  12.99
   2   2   0  2 o  2501.991  2250.413   0.00   1.48950  66.70
   2   2   0  1 o  86950.00  79752.76   0.00   1.44200  12.46
   3   1   1  2 o  265.863   211.598    0.00   1.27025  11.32
   2   2   2  2 o  1926.275  1775.609   0.00   1.21617  25.89
   3   1   1  1 o  83984.64  82070.46   0.00   1.22974  19.07
   2   2   2  1 o  89902.97  83310.75   0.00   1.17739   6.71
   4   0   0  2 o  1565.752  1487.886   0.00   1.05323  17.44
   4   0   0  1 o  95131.93  90272.08   0.00   1.01965   6.38
   3   3   1  2 o  214.423   166.679    0.00   0.96651  13.77
   4   2   0  2 o  1280.966  1303.420   0.00   0.94204 100.00
   3   3   1  1 o  97191.67  97455.76   0.00   0.93569  43.84
_reflns_number_total                   15
_reflns_limit_h_min                    1
_reflns_limit_h_max                    4
_reflns_limit_k_min                    0
_reflns_limit_k_max                    3
_reflns_limit_l_min                    0
_reflns_limit_l_max                    2
_reflns_d_resolution_high              0.936
_reflns_d_resolution_low               2.432
#--eof--eof--eof--eof--eof--eof--eof--eof--eof--eof--eof--eof--eof--eof--eof--#
