# Supplementary material for: The thermal expansion of gold: point defect concentrations and pre-melting in a face-centred cubic metal
Source: J Appl Crystallogr. 2018 Mar 26;51(Pt 2):470–80. doi: 10.1107/S1600576718002248 (PMC5884389; doi:10.1107/S1600576718002248)
Supplement: Supplementary file 3 [file j-51-00470-sup3.cif]

data_MGO_AU_800C_RIETVELD_publ

_pd_block_id
  2017-07-06T12:41|MGO_AU_800C_RIETVELD|Martha_Pamato|Overall

_audit_creation_method  "from EXP file using GSAS2CIF"
_audit_creation_date                   2017-07-06T12:41
_audit_author_name                     "Martha Pamato"
_audit_update_record
; 2017-07-06T12:41  Initial CIF as created by GSAS2CIF
;

#=============================================================================
# this information describes the project, paper etc. for the CIF             #
# Acta Cryst. Section C papers and editorial correspondence is generated     #
# from the information in this section                                       #
#                                                                            #
#   (from)   CIF submission form for Rietveld refinements (Acta Cryst. C)    #
#                                                 Version 14 December 1998   #
#=============================================================================
# 1. SUBMISSION DETAILS

_publ_contact_author_name            ?   # Name of author for correspondence
_publ_contact_author_address             # Address of author for correspondence
; ?
;
_publ_contact_author_email           ?
_publ_contact_author_fax             ?
_publ_contact_author_phone           ?

_publ_contact_letter
; ?
;

_publ_requested_journal              ?
_publ_requested_coeditor_name        ?
_publ_requested_category             ?   # Acta C: one of CI/CM/CO/FI/FM/FO

#==============================================================================

# 2. PROCESSING SUMMARY (IUCr Office Use Only)

_journal_data_validation_number      ?

_journal_date_recd_electronic        ?
_journal_date_to_coeditor            ?
_journal_date_from_coeditor          ?
_journal_date_accepted               ?
_journal_date_printers_first         ?
_journal_date_printers_final         ?
_journal_date_proofs_out             ?
_journal_date_proofs_in              ?
_journal_coeditor_name               ?
_journal_coeditor_code               ?
_journal_coeditor_notes
; ?
;
_journal_techeditor_code             ?
_journal_techeditor_notes
; ?
;
_journal_coden_ASTM                  ?
_journal_name_full                   ?
_journal_year                        ?
_journal_volume                      ?
_journal_issue                       ?
_journal_page_first                  ?
_journal_page_last                   ?
_journal_paper_category              ?
_journal_suppl_publ_number           ?
_journal_suppl_publ_pages            ?

#==============================================================================

# 3. TITLE AND AUTHOR LIST

_publ_section_title
; ?
;
_publ_section_title_footnote
; ?
;

# The loop structure below should contain the names and addresses of all
# authors, in the required order of publication. Repeat as necessary.

loop_
	_publ_author_name
        _publ_author_footnote
	_publ_author_address
 ?                                   #<--'Last name, first name'
; ?
;
; ?
;

#==============================================================================

# 4. TEXT

_publ_section_synopsis
;  ?
;
_publ_section_abstract
; ?
;
_publ_section_comment
; ?
;
_publ_section_exptl_prep      # Details of the preparation of the sample(s)
                              # should be given here.
; ?
;
_publ_section_exptl_refinement
; ?
;
_publ_section_references
; ?
;
_publ_section_figure_captions
; ?
;
_publ_section_acknowledgements
; ?
;

#=============================================================================
# 5. OVERALL REFINEMENT & COMPUTING DETAILS

_refine_special_details
; ?
;
_pd_proc_ls_special_details
; ?
;

# The following items are used to identify the programs used.
_computing_molecular_graphics     ?
_computing_publication_material   ?

_refine_ls_weighting_scheme       ?
_refine_ls_weighting_details      ?
_refine_ls_hydrogen_treatment     ?
_refine_ls_extinction_method      ?
_refine_ls_extinction_coef        ?
_refine_ls_number_constraints     ?

_refine_ls_restrained_S_all       ?
_refine_ls_restrained_S_obs       ?

#==============================================================================
# 6. SAMPLE PREPARATION DATA

# (In the unusual case where multiple samples are used in a single
#  Rietveld study, this information should be moved into the phase
#  blocks)

# The following three fields describe the preparation of the material.
# The cooling rate is in K/min.  The pressure at which the sample was
# prepared is in kPa.  The temperature of preparation is in K.

_pd_prep_cool_rate                ?
_pd_prep_pressure                 ?
_pd_prep_temperature              ?

_pd_char_colour                   ?       # use ICDD colour descriptions
data_MGO_AU_800C_RIETVELD_overall

_refine_ls_shift/su_max                3.96
_refine_ls_shift/su_mean               0.17
_computing_structure_refinement        GSAS
_refine_ls_number_parameters           23
_refine_ls_goodness_of_fit_all         0.92
_refine_ls_number_restraints           0
_refine_ls_matrix_type                 full

# pointers to the phase blocks
loop_   _pd_phase_block_id
      2017-07-06T12:41|MGO_AU_800C_RIETVELD_phase1|Martha_Pamato||
      2017-07-06T12:41|MGO_AU_800C_RIETVELD_phase2|Martha_Pamato||
# pointers to the diffraction patterns
loop_   _pd_block_diffractogram_id
      2017-07-06T12:41|MGO_AU_800C_RIETVELD_H_01|Martha_Pamato|PANalytical_X'Pert_Pro

# Information for phase 1
data_MGO_AU_800C_RIETVELD_phase_1

_pd_block_id
  2017-07-06T12:41|MGO_AU_800C_RIETVELD_phase1|Martha_Pamato||

# Histograms for phase 1
loop_   _pd_block_diffractogram_id
  2017-07-06T12:41|MGO_AU_800C_RIETVELD_H_01|Martha_Pamato|PANalytical_X'Pert_Pro

#==============================================================================
# 7. CHEMICAL, STRUCTURAL AND CRYSTAL DATA

_pd_char_particle_morphology      ?

_chemical_name_systematic
; ?
;
_chemical_name_common             ?
_chemical_formula_moiety          ?
_chemical_formula_structural      ?
_chemical_formula_analytical      ?
_chemical_melting_point           ?
_chemical_compound_source         ?       # for minerals and
                                          # natural products
_symmetry_space_group_name_Hall   ?

_exptl_crystal_F_000               ?
_exptl_crystal_density_diffrn      ?
_exptl_crystal_density_meas        ?
_exptl_crystal_density_method      ?

_cell_measurement_temperature     ?

_cell_special_details
; ?
;

_geom_special_details             ?

# The following item identifies the program(s) used (if appropriate).
_computing_structure_solution     ?

#==============================================================================

# 8. Phase information from GSAS

_pd_phase_name                         Au
_cell_length_a                         4.130690(22)
_cell_length_b                         4.13069
_cell_length_c                         4.13069
_cell_angle_alpha                      90.0
_cell_angle_beta                       90.0
_cell_angle_gamma                      90.0
_cell_volume                           70.4800(10)
_symmetry_cell_setting                 cubic
_symmetry_space_group_name_H-M         "F m -3 m"
loop_ _symmetry_equiv_pos_site_id _symmetry_equiv_pos_as_xyz
       1 +x,+y,+z 
       2 +z,+x,+y 
       3 +y,+z,+x 
       4 +x,+y,-z 
       5 -z,+x,+y 
       6 +y,-z,+x 
       7 -z,+x,-y 
       8 -y,-z,+x 
       9 +y,-z,-x 
      10 -x,+y,-z 
      11 -z,-x,+y 
      12 +x,-y,-z 
      13 +y,+x,+z 
      14 +z,+y,+x 
      15 +x,+z,+y 
      16 +y,+x,-z 
      17 -z,+y,+x 
      18 +x,-z,+y 
      19 -z,+y,-x 
      20 -x,-z,+y 
      21 +x,-z,-y 
      22 -y,+x,-z 
      23 -z,-y,+x 
      24 +y,-x,-z 
      -1 -x,-y,-z 
      -2 -z,-x,-y 
      -3 -y,-z,-x 
      -4 -x,-y,+z 
      -5 +z,-x,-y 
      -6 -y,+z,-x 
      -7 +z,-x,+y 
      -8 +y,+z,-x 
      -9 -y,+z,+x 
     -10 +x,-y,+z 
     -11 +z,+x,-y 
     -12 -x,+y,+z 
     -13 -y,-x,-z 
     -14 -z,-y,-x 
     -15 -x,-z,-y 
     -16 -y,-x,+z 
     -17 +z,-y,-x 
     -18 -x,+z,-y 
     -19 +z,-y,+x 
     -20 +x,+z,-y 
     -21 -x,+z,+y 
     -22 +y,-x,+z 
     -23 +z,+y,-x 
     -24 -y,+x,+z 
     101 +x,+y+1/2,+z+1/2 
     102 +z,+x+1/2,+y+1/2 
     103 +y,+z+1/2,+x+1/2 
     104 +x,+y+1/2,-z+1/2 
     105 -z,+x+1/2,+y+1/2 
     106 +y,-z+1/2,+x+1/2 
     107 -z,+x+1/2,-y+1/2 
     108 -y,-z+1/2,+x+1/2 
     109 +y,-z+1/2,-x+1/2 
     110 -x,+y+1/2,-z+1/2 
     111 -z,-x+1/2,+y+1/2 
     112 +x,-y+1/2,-z+1/2 
     113 +y,+x+1/2,+z+1/2 
     114 +z,+y+1/2,+x+1/2 
     115 +x,+z+1/2,+y+1/2 
     116 +y,+x+1/2,-z+1/2 
     117 -z,+y+1/2,+x+1/2 
     118 +x,-z+1/2,+y+1/2 
     119 -z,+y+1/2,-x+1/2 
     120 -x,-z+1/2,+y+1/2 
     121 +x,-z+1/2,-y+1/2 
     122 -y,+x+1/2,-z+1/2 
     123 -z,-y+1/2,+x+1/2 
     124 +y,-x+1/2,-z+1/2 
    -101 -x,-y+1/2,-z+1/2 
    -102 -z,-x+1/2,-y+1/2 
    -103 -y,-z+1/2,-x+1/2 
    -104 -x,-y+1/2,+z+1/2 
    -105 +z,-x+1/2,-y+1/2 
    -106 -y,+z+1/2,-x+1/2 
    -107 +z,-x+1/2,+y+1/2 
    -108 +y,+z+1/2,-x+1/2 
    -109 -y,+z+1/2,+x+1/2 
    -110 +x,-y+1/2,+z+1/2 
    -111 +z,+x+1/2,-y+1/2 
    -112 -x,+y+1/2,+z+1/2 
    -113 -y,-x+1/2,-z+1/2 
    -114 -z,-y+1/2,-x+1/2 
    -115 -x,-z+1/2,-y+1/2 
    -116 -y,-x+1/2,+z+1/2 
    -117 +z,-y+1/2,-x+1/2 
    -118 -x,+z+1/2,-y+1/2 
    -119 +z,-y+1/2,+x+1/2 
    -120 +x,+z+1/2,-y+1/2 
    -121 -x,+z+1/2,+y+1/2 
    -122 +y,-x+1/2,+z+1/2 
    -123 +z,+y+1/2,-x+1/2 
    -124 -y,+x+1/2,+z+1/2 
     201 +x+1/2,+y,+z+1/2 
     202 +z+1/2,+x,+y+1/2 
     203 +y+1/2,+z,+x+1/2 
     204 +x+1/2,+y,-z+1/2 
     205 -z+1/2,+x,+y+1/2 
     206 +y+1/2,-z,+x+1/2 
     207 -z+1/2,+x,-y+1/2 
     208 -y+1/2,-z,+x+1/2 
     209 +y+1/2,-z,-x+1/2 
     210 -x+1/2,+y,-z+1/2 
     211 -z+1/2,-x,+y+1/2 
     212 +x+1/2,-y,-z+1/2 
     213 +y+1/2,+x,+z+1/2 
     214 +z+1/2,+y,+x+1/2 
     215 +x+1/2,+z,+y+1/2 
     216 +y+1/2,+x,-z+1/2 
     217 -z+1/2,+y,+x+1/2 
     218 +x+1/2,-z,+y+1/2 
     219 -z+1/2,+y,-x+1/2 
     220 -x+1/2,-z,+y+1/2 
     221 +x+1/2,-z,-y+1/2 
     222 -y+1/2,+x,-z+1/2 
     223 -z+1/2,-y,+x+1/2 
     224 +y+1/2,-x,-z+1/2 
    -201 -x+1/2,-y,-z+1/2 
    -202 -z+1/2,-x,-y+1/2 
    -203 -y+1/2,-z,-x+1/2 
    -204 -x+1/2,-y,+z+1/2 
    -205 +z+1/2,-x,-y+1/2 
    -206 -y+1/2,+z,-x+1/2 
    -207 +z+1/2,-x,+y+1/2 
    -208 +y+1/2,+z,-x+1/2 
    -209 -y+1/2,+z,+x+1/2 
    -210 +x+1/2,-y,+z+1/2 
    -211 +z+1/2,+x,-y+1/2 
    -212 -x+1/2,+y,+z+1/2 
    -213 -y+1/2,-x,-z+1/2 
    -214 -z+1/2,-y,-x+1/2 
    -215 -x+1/2,-z,-y+1/2 
    -216 -y+1/2,-x,+z+1/2 
    -217 +z+1/2,-y,-x+1/2 
    -218 -x+1/2,+z,-y+1/2 
    -219 +z+1/2,-y,+x+1/2 
    -220 +x+1/2,+z,-y+1/2 
    -221 -x+1/2,+z,+y+1/2 
    -222 +y+1/2,-x,+z+1/2 
    -223 +z+1/2,+y,-x+1/2 
    -224 -y+1/2,+x,+z+1/2 
     301 +x+1/2,+y+1/2,+z 
     302 +z+1/2,+x+1/2,+y 
     303 +y+1/2,+z+1/2,+x 
     304 +x+1/2,+y+1/2,-z 
     305 -z+1/2,+x+1/2,+y 
     306 +y+1/2,-z+1/2,+x 
     307 -z+1/2,+x+1/2,-y 
     308 -y+1/2,-z+1/2,+x 
     309 +y+1/2,-z+1/2,-x 
     310 -x+1/2,+y+1/2,-z 
     311 -z+1/2,-x+1/2,+y 
     312 +x+1/2,-y+1/2,-z 
     313 +y+1/2,+x+1/2,+z 
     314 +z+1/2,+y+1/2,+x 
     315 +x+1/2,+z+1/2,+y 
     316 +y+1/2,+x+1/2,-z 
     317 -z+1/2,+y+1/2,+x 
     318 +x+1/2,-z+1/2,+y 
     319 -z+1/2,+y+1/2,-x 
     320 -x+1/2,-z+1/2,+y 
     321 +x+1/2,-z+1/2,-y 
     322 -y+1/2,+x+1/2,-z 
     323 -z+1/2,-y+1/2,+x 
     324 +y+1/2,-x+1/2,-z 
    -301 -x+1/2,-y+1/2,-z 
    -302 -z+1/2,-x+1/2,-y 
    -303 -y+1/2,-z+1/2,-x 
    -304 -x+1/2,-y+1/2,+z 
    -305 +z+1/2,-x+1/2,-y 
    -306 -y+1/2,+z+1/2,-x 
    -307 +z+1/2,-x+1/2,+y 
    -308 +y+1/2,+z+1/2,-x 
    -309 -y+1/2,+z+1/2,+x 
    -310 +x+1/2,-y+1/2,+z 
    -311 +z+1/2,+x+1/2,-y 
    -312 -x+1/2,+y+1/2,+z 
    -313 -y+1/2,-x+1/2,-z 
    -314 -z+1/2,-y+1/2,-x 
    -315 -x+1/2,-z+1/2,-y 
    -316 -y+1/2,-x+1/2,+z 
    -317 +z+1/2,-y+1/2,-x 
    -318 -x+1/2,+z+1/2,-y 
    -319 +z+1/2,-y+1/2,+x 
    -320 +x+1/2,+z+1/2,-y 
    -321 -x+1/2,+z+1/2,+y 
    -322 +y+1/2,-x+1/2,+z 
    -323 +z+1/2,+y+1/2,-x 
    -324 -y+1/2,+x+1/2,+z 

# ATOMIC COORDINATES AND DISPLACEMENT PARAMETERS


loop_
      _atom_site_type_symbol
      _atom_site_label
      _atom_site_fract_x
      _atom_site_fract_y
      _atom_site_fract_z
      _atom_site_occupancy
      _atom_site_thermal_displace_type
      _atom_site_U_iso_or_equiv
      _atom_site_symmetry_multiplicity
Au
Au      0.0          0.0          0.0          1.0        Uiso  -0.0103(7)     4

loop_ _atom_type_symbol
      _atom_type_number_in_cell
                   Au  4.0        
 
# If you change Z, be sure to change all 3 of the following
_chemical_formula_sum                  Au
_chemical_formula_weight               196.97
_cell_formula_units_Z                  4

# MOLECULAR GEOMETRY

loop_
      _geom_bond_atom_site_label_1
      _geom_bond_atom_site_label_2
      _geom_bond_distance
      _geom_bond_site_symmetry_1
      _geom_bond_site_symmetry_2
      _geom_bond_publ_flag
   ?   ?   ?   ?   ?   ?

loop_
      _geom_angle_atom_site_label_1
      _geom_angle_atom_site_label_2
      _geom_angle_atom_site_label_3
      _geom_angle
      _geom_angle_site_symmetry_1
      _geom_angle_site_symmetry_2
      _geom_angle_site_symmetry_3
      _geom_angle_publ_flag
   ?   ?   ?   ?   ?   ?   ?   ?

# Information for phase 2
data_MGO_AU_800C_RIETVELD_phase_2

_pd_block_id
  2017-07-06T12:41|MGO_AU_800C_RIETVELD_phase2|Martha_Pamato||

# Histograms for phase 2
loop_   _pd_block_diffractogram_id
  2017-07-06T12:41|MGO_AU_800C_RIETVELD_H_01|Martha_Pamato|PANalytical_X'Pert_Pro

#==============================================================================
# 7. CHEMICAL, STRUCTURAL AND CRYSTAL DATA

_pd_char_particle_morphology      ?

_chemical_name_systematic
; ?
;
_chemical_name_common             ?
_chemical_formula_moiety          ?
_chemical_formula_structural      ?
_chemical_formula_analytical      ?
_chemical_melting_point           ?
_chemical_compound_source         ?       # for minerals and
                                          # natural products
_symmetry_space_group_name_Hall   ?

_exptl_crystal_F_000               ?
_exptl_crystal_density_diffrn      ?
_exptl_crystal_density_meas        ?
_exptl_crystal_density_method      ?

_cell_measurement_temperature     ?

_cell_special_details
; ?
;

_geom_special_details             ?

# The following item identifies the program(s) used (if appropriate).
_computing_structure_solution     ?

#==============================================================================

# 8. Phase information from GSAS

_pd_phase_name                         MgO
_cell_length_a                         4.25694(5)
_cell_length_b                         4.25694
_cell_length_c                         4.25694
_cell_angle_alpha                      90.0
_cell_angle_beta                       90.0
_cell_angle_gamma                      90.0
_cell_volume                           77.1420(30)
_symmetry_cell_setting                 cubic
_symmetry_space_group_name_H-M         "F m -3 m"
loop_ _symmetry_equiv_pos_site_id _symmetry_equiv_pos_as_xyz
       1 +x,+y,+z 
       2 +z,+x,+y 
       3 +y,+z,+x 
       4 +x,+y,-z 
       5 -z,+x,+y 
       6 +y,-z,+x 
       7 -z,+x,-y 
       8 -y,-z,+x 
       9 +y,-z,-x 
      10 -x,+y,-z 
      11 -z,-x,+y 
      12 +x,-y,-z 
      13 +y,+x,+z 
      14 +z,+y,+x 
      15 +x,+z,+y 
      16 +y,+x,-z 
      17 -z,+y,+x 
      18 +x,-z,+y 
      19 -z,+y,-x 
      20 -x,-z,+y 
      21 +x,-z,-y 
      22 -y,+x,-z 
      23 -z,-y,+x 
      24 +y,-x,-z 
      -1 -x,-y,-z 
      -2 -z,-x,-y 
      -3 -y,-z,-x 
      -4 -x,-y,+z 
      -5 +z,-x,-y 
      -6 -y,+z,-x 
      -7 +z,-x,+y 
      -8 +y,+z,-x 
      -9 -y,+z,+x 
     -10 +x,-y,+z 
     -11 +z,+x,-y 
     -12 -x,+y,+z 
     -13 -y,-x,-z 
     -14 -z,-y,-x 
     -15 -x,-z,-y 
     -16 -y,-x,+z 
     -17 +z,-y,-x 
     -18 -x,+z,-y 
     -19 +z,-y,+x 
     -20 +x,+z,-y 
     -21 -x,+z,+y 
     -22 +y,-x,+z 
     -23 +z,+y,-x 
     -24 -y,+x,+z 
     101 +x,+y+1/2,+z+1/2 
     102 +z,+x+1/2,+y+1/2 
     103 +y,+z+1/2,+x+1/2 
     104 +x,+y+1/2,-z+1/2 
     105 -z,+x+1/2,+y+1/2 
     106 +y,-z+1/2,+x+1/2 
     107 -z,+x+1/2,-y+1/2 
     108 -y,-z+1/2,+x+1/2 
     109 +y,-z+1/2,-x+1/2 
     110 -x,+y+1/2,-z+1/2 
     111 -z,-x+1/2,+y+1/2 
     112 +x,-y+1/2,-z+1/2 
     113 +y,+x+1/2,+z+1/2 
     114 +z,+y+1/2,+x+1/2 
     115 +x,+z+1/2,+y+1/2 
     116 +y,+x+1/2,-z+1/2 
     117 -z,+y+1/2,+x+1/2 
     118 +x,-z+1/2,+y+1/2 
     119 -z,+y+1/2,-x+1/2 
     120 -x,-z+1/2,+y+1/2 
     121 +x,-z+1/2,-y+1/2 
     122 -y,+x+1/2,-z+1/2 
     123 -z,-y+1/2,+x+1/2 
     124 +y,-x+1/2,-z+1/2 
    -101 -x,-y+1/2,-z+1/2 
    -102 -z,-x+1/2,-y+1/2 
    -103 -y,-z+1/2,-x+1/2 
    -104 -x,-y+1/2,+z+1/2 
    -105 +z,-x+1/2,-y+1/2 
    -106 -y,+z+1/2,-x+1/2 
    -107 +z,-x+1/2,+y+1/2 
    -108 +y,+z+1/2,-x+1/2 
    -109 -y,+z+1/2,+x+1/2 
    -110 +x,-y+1/2,+z+1/2 
    -111 +z,+x+1/2,-y+1/2 
    -112 -x,+y+1/2,+z+1/2 
    -113 -y,-x+1/2,-z+1/2 
    -114 -z,-y+1/2,-x+1/2 
    -115 -x,-z+1/2,-y+1/2 
    -116 -y,-x+1/2,+z+1/2 
    -117 +z,-y+1/2,-x+1/2 
    -118 -x,+z+1/2,-y+1/2 
    -119 +z,-y+1/2,+x+1/2 
    -120 +x,+z+1/2,-y+1/2 
    -121 -x,+z+1/2,+y+1/2 
    -122 +y,-x+1/2,+z+1/2 
    -123 +z,+y+1/2,-x+1/2 
    -124 -y,+x+1/2,+z+1/2 
     201 +x+1/2,+y,+z+1/2 
     202 +z+1/2,+x,+y+1/2 
     203 +y+1/2,+z,+x+1/2 
     204 +x+1/2,+y,-z+1/2 
     205 -z+1/2,+x,+y+1/2 
     206 +y+1/2,-z,+x+1/2 
     207 -z+1/2,+x,-y+1/2 
     208 -y+1/2,-z,+x+1/2 
     209 +y+1/2,-z,-x+1/2 
     210 -x+1/2,+y,-z+1/2 
     211 -z+1/2,-x,+y+1/2 
     212 +x+1/2,-y,-z+1/2 
     213 +y+1/2,+x,+z+1/2 
     214 +z+1/2,+y,+x+1/2 
     215 +x+1/2,+z,+y+1/2 
     216 +y+1/2,+x,-z+1/2 
     217 -z+1/2,+y,+x+1/2 
     218 +x+1/2,-z,+y+1/2 
     219 -z+1/2,+y,-x+1/2 
     220 -x+1/2,-z,+y+1/2 
     221 +x+1/2,-z,-y+1/2 
     222 -y+1/2,+x,-z+1/2 
     223 -z+1/2,-y,+x+1/2 
     224 +y+1/2,-x,-z+1/2 
    -201 -x+1/2,-y,-z+1/2 
    -202 -z+1/2,-x,-y+1/2 
    -203 -y+1/2,-z,-x+1/2 
    -204 -x+1/2,-y,+z+1/2 
    -205 +z+1/2,-x,-y+1/2 
    -206 -y+1/2,+z,-x+1/2 
    -207 +z+1/2,-x,+y+1/2 
    -208 +y+1/2,+z,-x+1/2 
    -209 -y+1/2,+z,+x+1/2 
    -210 +x+1/2,-y,+z+1/2 
    -211 +z+1/2,+x,-y+1/2 
    -212 -x+1/2,+y,+z+1/2 
    -213 -y+1/2,-x,-z+1/2 
    -214 -z+1/2,-y,-x+1/2 
    -215 -x+1/2,-z,-y+1/2 
    -216 -y+1/2,-x,+z+1/2 
    -217 +z+1/2,-y,-x+1/2 
    -218 -x+1/2,+z,-y+1/2 
    -219 +z+1/2,-y,+x+1/2 
    -220 +x+1/2,+z,-y+1/2 
    -221 -x+1/2,+z,+y+1/2 
    -222 +y+1/2,-x,+z+1/2 
    -223 +z+1/2,+y,-x+1/2 
    -224 -y+1/2,+x,+z+1/2 
     301 +x+1/2,+y+1/2,+z 
     302 +z+1/2,+x+1/2,+y 
     303 +y+1/2,+z+1/2,+x 
     304 +x+1/2,+y+1/2,-z 
     305 -z+1/2,+x+1/2,+y 
     306 +y+1/2,-z+1/2,+x 
     307 -z+1/2,+x+1/2,-y 
     308 -y+1/2,-z+1/2,+x 
     309 +y+1/2,-z+1/2,-x 
     310 -x+1/2,+y+1/2,-z 
     311 -z+1/2,-x+1/2,+y 
     312 +x+1/2,-y+1/2,-z 
     313 +y+1/2,+x+1/2,+z 
     314 +z+1/2,+y+1/2,+x 
     315 +x+1/2,+z+1/2,+y 
     316 +y+1/2,+x+1/2,-z 
     317 -z+1/2,+y+1/2,+x 
     318 +x+1/2,-z+1/2,+y 
     319 -z+1/2,+y+1/2,-x 
     320 -x+1/2,-z+1/2,+y 
     321 +x+1/2,-z+1/2,-y 
     322 -y+1/2,+x+1/2,-z 
     323 -z+1/2,-y+1/2,+x 
     324 +y+1/2,-x+1/2,-z 
    -301 -x+1/2,-y+1/2,-z 
    -302 -z+1/2,-x+1/2,-y 
    -303 -y+1/2,-z+1/2,-x 
    -304 -x+1/2,-y+1/2,+z 
    -305 +z+1/2,-x+1/2,-y 
    -306 -y+1/2,+z+1/2,-x 
    -307 +z+1/2,-x+1/2,+y 
    -308 +y+1/2,+z+1/2,-x 
    -309 -y+1/2,+z+1/2,+x 
    -310 +x+1/2,-y+1/2,+z 
    -311 +z+1/2,+x+1/2,-y 
    -312 -x+1/2,+y+1/2,+z 
    -313 -y+1/2,-x+1/2,-z 
    -314 -z+1/2,-y+1/2,-x 
    -315 -x+1/2,-z+1/2,-y 
    -316 -y+1/2,-x+1/2,+z 
    -317 +z+1/2,-y+1/2,-x 
    -318 -x+1/2,+z+1/2,-y 
    -319 +z+1/2,-y+1/2,+x 
    -320 +x+1/2,+z+1/2,-y 
    -321 -x+1/2,+z+1/2,+y 
    -322 +y+1/2,-x+1/2,+z 
    -323 +z+1/2,+y+1/2,-x 
    -324 -y+1/2,+x+1/2,+z 

# ATOMIC COORDINATES AND DISPLACEMENT PARAMETERS


loop_
      _atom_site_type_symbol
      _atom_site_label
      _atom_site_fract_x
      _atom_site_fract_y
      _atom_site_fract_z
      _atom_site_occupancy
      _atom_site_thermal_displace_type
      _atom_site_U_iso_or_equiv
      _atom_site_symmetry_multiplicity
Mg
MG1     0.0          0.0          0.0          1.0        Uiso   0.0005(4)     4
O 
O2      0.0          0.0          0.5          1.0        Uiso  -0.0009(5)     4

loop_ _atom_type_symbol
      _atom_type_number_in_cell
                   Mg  4.0        
                   O   4.0        
 
# If you change Z, be sure to change all 3 of the following
_chemical_formula_sum                  "Mg O"
_chemical_formula_weight               40.30
_cell_formula_units_Z                  4

# MOLECULAR GEOMETRY

loop_
      _geom_bond_atom_site_label_1
      _geom_bond_atom_site_label_2
      _geom_bond_distance
      _geom_bond_site_symmetry_1
      _geom_bond_site_symmetry_2
      _geom_bond_publ_flag
   ?   ?   ?   ?   ?   ?

loop_
      _geom_angle_atom_site_label_1
      _geom_angle_atom_site_label_2
      _geom_angle_atom_site_label_3
      _geom_angle
      _geom_angle_site_symmetry_1
      _geom_angle_site_symmetry_2
      _geom_angle_site_symmetry_3
      _geom_angle_publ_flag
   ?   ?   ?   ?   ?   ?   ?   ?

# Powder diffraction data for histogram  1
data_MGO_AU_800C_RIETVELD_p_01

_pd_block_id
  2017-07-06T12:41|MGO_AU_800C_RIETVELD_H_01|Martha_Pamato|PANalytical_X'Pert_Pro
#==============================================================================
# 9. INSTRUMENT CHARACTERIZATION

_exptl_special_details
; ?
;

# if regions of the data are excluded, the reason(s) are supplied here:
_pd_proc_info_excluded_regions
; ?
;

# The following item is used to identify the equipment used to record
# the powder pattern when the diffractogram was measured at a laboratory
# other than the authors' home institution, e.g. when neutron or synchrotron
# radiation is used.

_pd_instr_location
; ?
;
_pd_calibration_special_details           # description of the method used
                                          # to calibrate the instrument
; ?
;

_diffrn_ambient_temperature       ?
_diffrn_source                    ?
_diffrn_source_target             ?
_diffrn_source_type               ?
_diffrn_measurement_device_type   ?
_diffrn_detector                  ?
_diffrn_detector_type             ?       # make or model of detector

_pd_meas_scan_method              ?       # options are 'step', 'cont',
                                          # 'tof', 'fixed' or
                                          # 'disp' (= dispersive)
_pd_meas_special_details
;  ?
;

# The following two items identify the program(s) used (if appropriate).
_computing_data_collection        ?
_computing_data_reduction         ?

# Describe any processing performed on the data, prior to refinement.
# For example: a manual Lp correction or a precomputed absorption correction
_pd_proc_info_data_reduction      ?

# The following item is used for angular dispersive measurements only.

_diffrn_radiation_monochromator   ?

# The following items are used to define the size of the instrument.
# Not all distances are appropriate for all instrument types.

_pd_instr_dist_src/mono           ?
_pd_instr_dist_mono/spec          ?
_pd_instr_dist_src/spec           ?
_pd_instr_dist_spec/anal          ?
_pd_instr_dist_anal/detc          ?
_pd_instr_dist_spec/detc          ?

# 10. Specimen size and mounting information

# The next three fields give the specimen dimensions in mm.  The equatorial
# plane contains the incident and diffracted beam.

_pd_spec_size_axial               ?       # perpendicular to
                                          # equatorial plane

_pd_spec_size_equat               ?       # parallel to
                                          # scattering vector
                                          # in transmission

_pd_spec_size_thick               ?       # parallel to
                                          # scattering vector
                                          # in reflection

_pd_spec_mounting                         # This field should be
                                          # used to give details of the
                                          # container.
; ?
;

_pd_spec_mount_mode               ?       # options are 'reflection'
                                          # or 'transmission'

_pd_spec_shape                    ?       # options are 'cylinder'
                                          # 'flat_sheet' or 'irregular'

# phase table
loop_     _pd_phase_id
          _pd_phase_block_id
          _pd_phase_mass_%
          _pd_proc_ls_profile_function
          _pd_proc_ls_peak_cutoff
  1  2017-07-06T12:41|MGO_AU_800C_RIETVELD_phase1|Martha_Pamato||
            1.11
;
 CW Profile function number 3 with  19 terms
 Pseudovoigt profile coefficients as parameterized in
 P. Thompson, D.E. Cox & J.B. Hastings (1987). J. Appl. Cryst.,20,79-83.
 Asymmetry correction of L.W. Finger, D.E. Cox & A. P. Jephcoat (1994).
 J. Appl. Cryst.,27,892-900.
 #1(GU)   =    0.993 #2(GV)   =   -3.497 #3(GW)   =    7.399
 #4(GP)   =    0.000 #5(LX)   =    0.000 #6(LY)   =    4.664
 #7(S/L)  =   0.0220 #8(H/L)  =   0.0220
 #9(trns) =     0.00 #10(shft)= -28.0106
 #11(stec)=     0.00 #12(ptec)=     0.00 #13(sfec)=     0.00
 #14(L11) =    0.000 #15(L22) =    0.000 #16(L33) =    0.000
 #17(L12) =    0.000 #18(L13) =    0.000 #19(L23) =    0.000
 Peak tails are ignored  where the intensity is below 0.0050 times the peak
   Aniso. broadening axis   0.0   0.0   1.0
;
           0.00500
  2  2017-07-06T12:41|MGO_AU_800C_RIETVELD_phase2|Martha_Pamato||
           98.890(20)
;
 CW Profile function number 3 with  19 terms
 Pseudovoigt profile coefficients as parameterized in
 P. Thompson, D.E. Cox & J.B. Hastings (1987). J. Appl. Cryst.,20,79-83.
 Asymmetry correction of L.W. Finger, D.E. Cox & A. P. Jephcoat (1994).
 J. Appl. Cryst.,27,892-900.
 #1(GU)   =    0.000 #2(GV)   =  -23.887 #3(GW)   =   49.500
 #4(GP)   =    0.000 #5(LX)   =    0.000 #6(LY)   =   22.532
 #7(S/L)  =   0.0220 #8(H/L)  =   0.0220
 #9(trns) =     0.00 #10(shft)= -24.1733
 #11(stec)=     0.00 #12(ptec)=     0.00 #13(sfec)=     0.00
 #14(L11) =    0.000 #15(L22) =    0.000 #16(L33) =    0.000
 #17(L12) =    0.000 #18(L13) =    0.000 #19(L23) =    0.000
 Peak tails are ignored  where the intensity is below 0.0050 times the peak
   Aniso. broadening axis   0.0   0.0   1.0
;
           0.00500

loop_ _atom_type_symbol
      _atom_type_scat_dispersion_real
      _atom_type_scat_dispersion_imag
      _atom_type_scat_Cromer_Mann_a1
      _atom_type_scat_Cromer_Mann_a2
      _atom_type_scat_Cromer_Mann_a3
      _atom_type_scat_Cromer_Mann_a4
      _atom_type_scat_Cromer_Mann_b1
      _atom_type_scat_Cromer_Mann_b2
      _atom_type_scat_Cromer_Mann_b3
      _atom_type_scat_Cromer_Mann_b4
      _atom_type_scat_Cromer_Mann_c
      _atom_type_scat_source
  Au   -3.946    9.222
 16.8819 0.46110 18.5913 8.62160 25.5582 1.48260 5.86000 36.3956 12.0658 
  International_Tables_Vol_C
  Mg    0.209    0.237
 5.42040 2.82750 2.17350 79.2611 1.22690 0.38080 2.30730 7.19370 0.85840 
  International_Tables_Vol_C
  O    0.063    0.044
 3.04850 13.2771 2.28680 5.70110 1.54630 0.32390 0.86700 32.9089 0.25080 
  International_Tables_Vol_C
_diffrn_radiation_probe                x-ray
_diffrn_radiation_polarisn_ratio       ?
_diffrn_radiation_wavelength           1.788996
_diffrn_radiation_type                 ?
_pd_proc_ls_prof_R_factor              0.1671
_pd_proc_ls_prof_wR_factor             0.2361
_pd_proc_ls_prof_wR_expected           0.2559
_refine_ls_R_Fsqd_factor               0.06419

_pd_proc_ls_background_function
;   GSAS Background function number 1 with  6 terms.
 Shifted Chebyshev function of 1st kind
      1:    6.69042     2:    4.83467     3:    2.14377     4:   0.538082    
      5:   0.324023     6:  -0.444636    
;

_exptl_absorpt_process_details
;   GSAS Absorption/surface roughness correction: function number 0
 No correction is applied.
;
_exptl_absorpt_correction_T_min        1.00000
_exptl_absorpt_correction_T_max        1.00000
# Extinction correction
_gsas_exptl_extinct_corr_T_min         1.00000
_gsas_exptl_extinct_corr_T_max         1.00000
_pd_proc_info_datetime                 2017-07-06T12:41:24
_pd_calc_method                        "Rietveld Refinement"

#---- raw/calc data loop -----
_pd_meas_2theta_range_min              40.009
_pd_meas_2theta_range_max              154.47
_pd_meas_2theta_range_inc              0.017
_pd_proc_2theta_range_min              40.041
_pd_proc_2theta_range_max              154.502
_pd_proc_2theta_range_inc              0.017

loop_
      _pd_meas_counts_total
      _pd_proc_ls_weight
      _pd_proc_intensity_bkg_calc
      _pd_calc_intensity_total
   3.0      0.3333      4.23010    4.23012
   4.0      0.2500      4.22559    4.22561
   2.0      0.500       4.22109    4.22111
   4.0      0.2500      4.21659    4.21662
   4.0      0.2500      4.21211    4.21214
   1.0      1.000       4.20764    4.20767
   2.0      0.500       4.20318    4.20321
   5.0      0.2000      4.19873    4.19876
   2.0      0.500       4.19429    4.19431
   5.0      0.2000      4.18985    4.18988
   7.0      0.1429      4.18543    4.18546
   0.0      0.0         4.18102   .
   1.0      1.000       4.17661    4.17664
   4.0      0.2500      4.17222    4.17225
   8.0      0.1250      4.16784    4.16786
   6.0      0.1667      4.16346    4.16349
   3.0      0.3333      4.15909    4.15912
   2.0      0.500       4.15474    4.15477
   5.0      0.2000      4.15039    4.15042
   5.0      0.2000      4.14606    4.14608
   5.0      0.2000      4.14173    4.14176
   4.0      0.2500      4.13741    4.13744
   6.0      0.1667      4.13310    4.13313
   3.0      0.3333      4.12880    4.12883
   3.0      0.3333      4.12452    4.12454
   3.0      0.3333      4.12024    4.12026
   2.0      0.500       4.11597    4.11599
   1.0      1.000       4.11171    4.11173
   4.0      0.2500      4.10746    4.10748
   5.0      0.2000      4.10321    4.10324
   4.0      0.2500      4.09898    4.09901
   4.0      0.2500      4.09476    4.09479
   3.0      0.3333      4.09055    4.09057
   1.0      1.000       4.08634    4.08637
   3.0      0.3333      4.08215    4.08217
   5.0      0.2000      4.07796    4.07799
   4.0      0.2500      4.07379    4.07381
   2.0      0.500       4.06962    4.06965
   6.0      0.1667      4.06546    4.06549
   5.0      0.2000      4.06132    4.06134
   3.0      0.3333      4.05718    4.05720
   1.0      1.000       4.05305    4.05307
   5.0      0.2000      4.04893    4.04895
   4.0      0.2500      4.04482    4.04484
   3.0      0.3333      4.04072    4.04074
   5.0      0.2000      4.03662    4.03665
   6.0      0.1667      4.03254    4.03257
   5.0      0.2000      4.02847    4.02850
   3.0      0.3333      4.02440    4.02443
   2.0      0.500       4.02035    4.02038
   1.0      1.000       4.01630    4.01633
   3.0      0.3333      4.01227    4.01229
   3.0      0.3333      4.00824    4.00827
   2.0      0.500       4.00422    4.00425
   4.0      0.2500      4.00021    4.00024
   6.0      0.1667      3.99621    3.99624
   7.0      0.1429      3.99222    3.99225
   6.0      0.1667      3.98824    3.98827
   3.0      0.3333      3.98427    3.98429
   4.0      0.2500      3.98030    3.98033
  11.0      0.0909      3.97635    3.97638
   3.0      0.3333      3.97240    3.97243
   5.0      0.2000      3.96847    3.96850
   2.0      0.500       3.96454    3.96457
   5.0      0.2000      3.96062    3.96065
   3.0      0.3333      3.95672    3.95674
   4.0      0.2500      3.95282    3.95284
   6.0      0.1667      3.94893    3.94895
   7.0      0.1429      3.94504    3.94507
   6.0      0.1667      3.94117    3.94120
   1.0      1.000       3.93731    3.93733
   4.0      0.2500      3.93345    3.93348
   0.0      0.0         3.92961   .
   2.0      0.500       3.92577    3.92580
   3.0      0.3333      3.92194    3.92197
   1.0      1.000       3.91812    3.91815
   4.0      0.2500      3.91431    3.91434
   2.0      0.500       3.91051    3.91054
   2.0      0.500       3.90672    3.90675
   4.0      0.2500      3.90294    3.90296
   5.0      0.2000      3.89916    3.89919
   4.0      0.2500      3.89540    3.89542
   6.0      0.1667      3.89164    3.89167
   4.0      0.2500      3.88790    3.88792
   4.0      0.2500      3.88416    3.88418
   2.0      0.500       3.88043    3.88045
   4.0      0.2500      3.87671    3.87673
   5.0      0.2000      3.87299    3.87302
   4.0      0.2500      3.86929    3.86932
   6.0      0.1667      3.86560    3.86562
   5.0      0.2000      3.86191    3.86193
   5.0      0.2000      3.85823    3.85826
   4.0      0.2500      3.85457    3.85459
   1.0      1.000       3.85091    3.85093
   2.0      0.500       3.84725    3.84728
   2.0      0.500       3.84361    3.84364
   2.0      0.500       3.83998    3.84001
   3.0      0.3333      3.83636    3.83638
   4.0      0.2500      3.83274    3.83277
   6.0      0.1667      3.82913    3.82916
   7.0      0.1429      3.82553    3.82556
   7.0      0.1429      3.82194    3.82197
   7.0      0.1429      3.81836    3.81839
   4.0      0.2500      3.81479    3.81482
   6.0      0.1667      3.81123    3.81125
   6.0      0.1667      3.80767    3.80770
   3.0      0.3333      3.80413    3.80415
   4.0      0.2500      3.80059    3.80061
   4.0      0.2500      3.79706    3.79708
   7.0      0.1429      3.79354    3.79356
   2.0      0.500       3.79003    3.79005
   1.0      1.000       3.78652    3.78655
   3.0      0.3333      3.78303    3.78305
   3.0      0.3333      3.77954    3.77957
  11.0      0.0909      3.77606    4.39556
   3.0      0.3333      3.77259    4.41569
   7.0      0.1429      3.76913    4.43719
   7.0      0.1429      3.76568    4.46018
   3.0      0.3333      3.76224    4.48477
   7.0      0.1429      3.75880    4.51109
   3.0      0.3333      3.75538    4.53929
   3.0      0.3333      3.75196    4.56952
   4.0      0.2500      3.74855    4.60195
   7.0      0.1429      3.74515    4.63680
   5.0      0.2000      3.74175    4.67427
   5.0      0.2000      3.73837    4.71461
   9.0      0.1111      3.73499    4.75807
   5.0      0.2000      3.73163    4.80496
   4.0      0.2500      3.72827    4.85565
   2.0      0.500       3.72492    4.91049
   2.0      0.500       3.72157    4.96993
   6.0      0.1667      3.71824    5.03444
  10.0      0.1000      3.71491    5.10458
  12.0      0.0833      3.71160    5.18102
   8.0      0.1250      3.70829    5.26447
   5.0      0.2000      3.70499    5.35574
   5.0      0.2000      3.70169    5.45578
   7.0      0.1429      3.69841    5.56570
  11.0      0.0909      3.69514    5.68684
   6.0      0.1667      3.69187    5.82067
   4.0      0.2500      3.68861    5.96893
   5.0      0.2000      3.68536    6.13367
   8.0      0.1250      3.68212    6.31739
   6.0      0.1667      3.67888    6.52318
   3.0      0.3333      3.67565    6.75475
   6.0      0.1667      3.67244    7.01693
   5.0      0.2000      3.66923    7.31617
   7.0      0.1429      3.66603    7.66175
   9.0      0.1111      3.66283    8.06747
   9.0      0.1111      3.65965    8.55411
  13.0      0.0769      3.65647    9.15391
  14.0      0.0714      3.65330    9.91613
   9.0      0.1111      3.65014   10.91513
   9.0      0.1111      3.64699   12.25876
  10.0      0.1000      3.64384   14.09523
  16.0      0.0625      3.64071   16.61809
  16.0      0.0625      3.63758   20.06157
  18.0      0.0556      3.63446   24.68854
  21.0      0.0476      3.63135   30.76123
  28.0      0.0357      3.62824   38.49311
  34.0      0.02941     3.62515   47.99750
  45.0      0.02222     3.62206   59.22159
  45.0      0.02222     3.61898   71.89388
  59.0      0.01695     3.61591   85.45708
  62.0      0.01613     3.61285   98.99379
  61.0      0.01639     3.60979   111.19351
  112.0     0.00893     3.60674   120.41811
  113.0     0.00885     3.60370   125.05870
  124.0     0.00806     3.60067   124.15331
  113.0     0.00885     3.59765   117.89533
  95.0      0.01053     3.59463   107.52732
  76.0      0.01316     3.59163   94.73315
  53.0      0.01887     3.58863   81.06280
  41.0      0.02439     3.58564   67.69496
  44.0      0.02273     3.58265   55.42851
  29.0      0.03448     3.57968   44.72662
  23.0      0.0435      3.57671   35.78740
  20.0      0.0500      3.57375   28.59825
  16.0      0.0625      3.57080   23.00585
  20.0      0.0500      3.56785   18.77770
  16.0      0.0625      3.56492   15.64862
  18.0      0.0556      3.56199   13.36288
  16.0      0.0625      3.55907   11.69662
  15.0      0.0667      3.55616   10.47057
  10.0      0.1000      3.55325    9.55057
   9.0      0.1111      3.55035    8.84062
  10.0      0.1000      3.54747    8.27540
  11.0      0.0909      3.54458    7.81145
   4.0      0.2500      3.54171    7.42063
   5.0      0.2000      3.53885    7.08487
   7.0      0.1429      3.53599    6.79217
  14.0      0.0714      3.53314    6.53436
  17.0      0.0588      3.53030    6.30546
  16.0      0.0625      3.52746    6.10097
   9.0      0.1111      3.52463    5.91747
   6.0      0.1667      3.52181    5.75213
   4.0      0.2500      3.51900    5.60265
   3.0      0.3333      3.51620    5.46700
   6.0      0.1667      3.51340    5.34350
   6.0      0.1667      3.51062    5.23075
   4.0      0.2500      3.50783    5.12752
   7.0      0.1429      3.50506    5.03279
   9.0      0.1111      3.50230    4.94561
  10.0      0.1000      3.49954    4.86517
   8.0      0.1250      3.49679    4.79078
   8.0      0.1250      3.49405    4.72186
   6.0      0.1667      3.49131    4.65787
   6.0      0.1667      3.48859    4.59833
   6.0      0.1667      3.48587    4.54280
   7.0      0.1429      3.48315    4.49094
   8.0      0.1250      3.48045    4.44242
   8.0      0.1250      3.47775    4.39695
   4.0      0.2500      3.47506    4.35427
   4.0      0.2500      3.47238    4.31412
   6.0      0.1667      3.46971    4.27631
   8.0      0.1250      3.46704    4.24066
   4.0      0.2500      3.46438    4.20699
   6.0      0.1667      3.46173    4.17516
   5.0      0.2000      3.45909    4.14500
   6.0      0.1667      3.45645    4.11640
   6.0      0.1667      3.45382    4.08925
  10.0      0.1000      3.45120    4.06345
   9.0      0.1111      3.44859    4.03890
   8.0      0.1250      3.44598    4.01551
  13.0      0.0769      3.44338    3.99320
   7.0      0.1429      3.44079    3.97189
   3.0      0.3333      3.43821    3.95154
   4.0      0.2500      3.43563    3.93207
   0.0      0.0         3.43306   .
   8.0      0.1250      3.43050    4.70006
   5.0      0.2000      3.42794    4.76123
   4.0      0.2500      3.42540    4.83504
   7.0      0.1429      3.42286    4.92405
   7.0      0.1429      3.42033    5.03155
   9.0      0.1111      3.41780    5.16176
   7.0      0.1429      3.41528    4.93350
   1.0      1.000       3.41277    5.13895
   4.0      0.2500      3.41027    5.39004
  12.0      0.0833      3.40777    5.70120
   5.0      0.2000      3.40529    6.09275
   5.0      0.2000      3.40280    6.59448
  11.0      0.0909      3.40033    7.25136
  19.0      0.0526      3.39787    8.13758
  14.0      0.0714      3.39541    9.40391
  14.0      0.0714      3.39295   11.47350
  19.0      0.0526      3.39051   15.73811
  30.0      0.03333     3.38807   26.30489
  53.0      0.01887     3.38564   52.47572
  90.0      0.01111     3.38322   107.84641
  157.0     0.00637     3.38080   197.60478
  266.0     0.00376     3.37839   296.16025
  305.0     0.003279    3.37599   343.27621
  275.0     0.00364     3.37360   293.77386
  182.0     0.00549     3.37121   187.91476
  82.0      0.01220     3.36883   95.88370
  44.0      0.02273     3.36646   43.64278
  28.0      0.0357      3.36409   21.76248
  19.0      0.0526      3.36174   13.92019
  15.0      0.0667      3.35939   10.77049
  11.0      0.0909      3.35704    9.05300
   7.0      0.1429      3.35470    7.90138
   6.0      0.1667      3.35237    7.06667
   8.0      0.1250      3.35005    6.43979
   7.0      0.1429      3.34774    5.95703
   7.0      0.1429      3.34543    5.57760
   6.0      0.1667      3.34313    5.27401
   5.0      0.2000      3.34083    5.02737
   5.0      0.2000      3.33855    3.33857
   4.0      0.2500      3.33626    3.33629
   5.0      0.2000      3.33399    3.33401
   9.0      0.1111      3.33172    3.33175
   9.0      0.1111      3.32947    3.32949
   9.0      0.1111      3.32721    3.32723
  10.0      0.1000      3.32497    3.32499
   7.0      0.1429      3.32273    3.32275
   5.0      0.2000      3.32050    3.32052
   5.0      0.2000      3.31827    3.31830
   3.0      0.3333      3.31606    3.31608
   4.0      0.2500      3.31385    3.31387
  12.0      0.0833      3.31164    3.31166
  10.0      0.1000      3.30945    3.30947
   5.0      0.2000      3.30726    3.30728
   6.0      0.1667      3.30507    3.30510
   4.0      0.2500      3.30290    3.30292
   7.0      0.1429      3.30073    3.30075
   3.0      0.3333      3.29857    3.29859
   9.0      0.1111      3.29641    3.29643
   5.0      0.2000      3.29426    3.29429
   6.0      0.1667      3.29212    3.29214
   4.0      0.2500      3.28999    3.29001
   8.0      0.1250      3.28786    3.28788
   4.0      0.2500      3.28574    3.28576
   3.0      0.3333      3.28363    3.28365
   7.0      0.1429      3.28152    3.28154
   4.0      0.2500      3.27942    3.27944
   6.0      0.1667      3.27732    3.27735
   4.0      0.2500      3.27524    3.27526
   4.0      0.2500      3.27316    3.27318
   3.0      0.3333      3.27108    3.27111
   2.0      0.500       3.26902    3.26904
   5.0      0.2000      3.26696    3.26698
   1.0      1.000       3.26490    3.26493
   2.0      0.500       3.26286    3.26288
   5.0      0.2000      3.26082    3.26084
   1.0      1.000       3.25879    3.25881
   2.0      0.500       3.25676    3.25678
   7.0      0.1429      3.25474    3.25476
   7.0      0.1429      3.25273    3.25275
   7.0      0.1429      3.25072    3.25074
   9.0      0.1111      3.24872    3.24874
   8.0      0.1250      3.24673    3.24675
   7.0      0.1429      3.24474    3.24476
  10.0      0.1000      3.24276    3.24278
   5.0      0.2000      3.24079    3.24081
   4.0      0.2500      3.23882    3.23884
   4.0      0.2500      3.23686    3.23688
   6.0      0.1667      3.23491    3.23493
   5.0      0.2000      3.23297    3.23299
   3.0      0.3333      3.23102    3.23105
   6.0      0.1667      3.22909    3.22911
   6.0      0.1667      3.22716    3.22719
   6.0      0.1667      3.22524    3.22527
   5.0      0.2000      3.22333    3.22335
   7.0      0.1429      3.22142    3.22144
   7.0      0.1429      3.21952    3.21954
   5.0      0.2000      3.21763    3.21765
   7.0      0.1429      3.21574    3.21576
   3.0      0.3333      3.21386    3.21388
   7.0      0.1429      3.21199    3.21201
   6.0      0.1667      3.21012    3.21014
   7.0      0.1429      3.20826    3.20828
   6.0      0.1667      3.20640    3.20642
   5.0      0.2000      3.20455    3.20457
   7.0      0.1429      3.20271    3.20273
   6.0      0.1667      3.20088    3.20090
   3.0      0.3333      3.19905    3.19907
   3.0      0.3333      3.19722    3.19724
   3.0      0.3333      3.19541    3.19543
   3.0      0.3333      3.19360    3.19362
   8.0      0.1250      3.19179    3.19181
   6.0      0.1667      3.19000    3.19002
   2.0      0.500       3.18821    3.18823
   7.0      0.1429      3.18642    3.18644
   3.0      0.3333      3.18464    3.18466
   5.0      0.2000      3.18287    3.18289
   3.0      0.3333      3.18111    3.18113
   3.0      0.3333      3.17935    3.17937
   5.0      0.2000      3.17760    3.17762
   3.0      0.3333      3.17585    3.17587
   6.0      0.1667      3.17411    3.17413
   3.0      0.3333      3.17237    3.17239
   5.0      0.2000      3.17065    3.17067
   2.0      0.500       3.16893    3.16895
   5.0      0.2000      3.16721    3.16723
   3.0      0.3333      3.16550    3.16552
   2.0      0.500       3.16380    3.16382
   4.0      0.2500      3.16210    3.16212
   4.0      0.2500      3.16041    3.16043
   3.0      0.3333      3.15873    3.15875
   3.0      0.3333      3.15705    3.15707
   3.0      0.3333      3.15538    3.15540
   4.0      0.2500      3.15372    3.15374
   4.0      0.2500      3.15206    3.15208
   5.0      0.2000      3.15041    3.15043
   9.0      0.1111      3.14876    3.14878
   5.0      0.2000      3.14712    3.14714
   5.0      0.2000      3.14549    3.14550
   5.0      0.2000      3.14386    3.14388
   4.0      0.2500      3.14224    3.14226
   4.0      0.2500      3.14062    3.14064
   7.0      0.1429      3.13901    3.13903
   5.0      0.2000      3.13741    3.13743
   3.0      0.3333      3.13581    3.13583
   4.0      0.2500      3.13422    3.13424
   5.0      0.2000      3.13263    3.13265
   5.0      0.2000      3.13106    3.13107
   5.0      0.2000      3.12948    3.12950
   4.0      0.2500      3.12792    3.12793
   6.0      0.1667      3.12635    3.12637
   5.0      0.2000      3.12480    3.12482
   3.0      0.3333      3.12325    3.12327
   6.0      0.1667      3.12171    3.12173
   7.0      0.1429      3.12017    3.12019
   5.0      0.2000      3.11864    3.11866
   4.0      0.2500      3.11712    3.11714
   6.0      0.1667      3.11560    3.11562
   7.0      0.1429      3.11409    3.11411
   7.0      0.1429      3.11258    3.11260
   6.0      0.1667      3.11108    3.11110
   5.0      0.2000      3.10959    3.10960
   4.0      0.2500      3.10810    3.10811
   2.0      0.500       3.10661    3.10663
   8.0      0.1250      3.10514    3.10516
   5.0      0.2000      3.10367    3.10369
   6.0      0.1667      3.10220    3.10222
   6.0      0.1667      3.10074    3.10076
   4.0      0.2500      3.09929    3.09931
   4.0      0.2500      3.09784    3.09786
   4.0      0.2500      3.09640    3.09642
   9.0      0.1111      3.09497    3.09498
   4.0      0.2500      3.09354    3.09355
   1.0      1.000       3.09211    3.09213
   2.0      0.500       3.09070    3.09071
   1.0      1.000       3.08928    3.08930
   4.0      0.2500      3.08788    3.08790
  10.0      0.1000      3.08648    3.08650
   5.0      0.2000      3.08508    3.08510
   6.0      0.1667      3.08369    3.08371
   7.0      0.1429      3.08231    3.08233
   2.0      0.500       3.08093    3.08095
   8.0      0.1250      3.07956    3.07958
   3.0      0.3333      3.07820    3.07822
   0.0      0.0         3.07684   .
   4.0      0.2500      3.07548    3.07550
   6.0      0.1667      3.07414    3.07415
   9.0      0.1111      3.07279    3.07281
   8.0      0.1250      3.07146    3.07148
   8.0      0.1250      3.07013    3.07015
   4.0      0.2500      3.06880    3.06882
   6.0      0.1667      3.06748    3.06750
   5.0      0.2000      3.06617    3.06619
   6.0      0.1667      3.06486    3.06488
   7.0      0.1429      3.06356    3.06358
   6.0      0.1667      3.06226    3.06228
   9.0      0.1111      3.06097    3.06099
   8.0      0.1250      3.05969    3.05970
   4.0      0.2500      3.05841    3.05842
   3.0      0.3333      3.05713    3.05715
   2.0      0.500       3.05586    3.05588
   2.0      0.500       3.05460    3.05462
   4.0      0.2500      3.05334    3.05336
   6.0      0.1667      3.05209    3.05211
   9.0      0.1111      3.05085    3.05087
   9.0      0.1111      3.04961    3.04963
   7.0      0.1429      3.04837    3.04839
   5.0      0.2000      3.04714    3.04716
   4.0      0.2500      3.04592    3.04594
   2.0      0.500       3.04470    3.04472
   5.0      0.2000      3.04349    3.04351
   7.0      0.1429      3.04228    3.04230
   6.0      0.1667      3.04108    3.04110
   3.0      0.3333      3.03989    3.03990
   4.0      0.2500      3.03870    3.03871
   4.0      0.2500      3.03751    3.03753
   4.0      0.2500      3.03633    3.03635
   6.0      0.1667      3.03516    3.03518
   4.0      0.2500      3.03399    3.03401
   6.0      0.1667      3.03283    3.03285
   9.0      0.1111      3.03167    3.03169
   8.0      0.1250      3.03052    3.03054
   6.0      0.1667      3.02937    3.02939
   1.0      1.000       3.02823    3.02825
   2.0      0.500       3.02710    3.02712
   5.0      0.2000      3.02597    3.02599
   8.0      0.1250      3.02484    3.02486
   7.0      0.1429      3.02372    3.02374
  12.0      0.0833      3.02261    3.02263
  10.0      0.1000      3.02150    3.02152
   5.0      0.2000      3.02040    3.02042
   5.0      0.2000      3.01930    3.01932
   7.0      0.1429      3.01821    3.01823
  10.0      0.1000      3.01712    3.01714
  10.0      0.1000      3.01604    3.01606
   9.0      0.1111      3.01497    3.01499
   4.0      0.2500      3.01390    3.01391
   3.0      0.3333      3.01283    3.01285
   7.0      0.1429      3.01177    3.01179
   4.0      0.2500      3.01072    3.01074
   5.0      0.2000      3.00967    3.00969
   2.0      0.500       3.00862    3.00864
   9.0      0.1111      3.00759    3.00760
  10.0      0.1000      3.00655    3.00657
   8.0      0.1250      3.00553    3.00554
   4.0      0.2500      3.00450    3.00452
   6.0      0.1667      3.00348    3.00350
   5.0      0.2000      3.00247    3.00249
   7.0      0.1429      3.00147    3.00148
   7.0      0.1429      3.00046    3.00048
   7.0      0.1429      2.99947    2.99949
   5.0      0.2000      2.99848    2.99849
   7.0      0.1429      2.99749    2.99751
  12.0      0.0833      2.99651    2.99653
  14.0      0.0714      2.99553    2.99555
  11.0      0.0909      2.99456    2.99458
   4.0      0.2500      2.99360    2.99362
   8.0      0.1250      2.99264    2.99266
  11.0      0.0909      2.99168    2.99170
   5.0      0.2000      2.99074    2.99075
   6.0      0.1667      2.98979    2.98981
   6.0      0.1667      2.98885    2.98887
   5.0      0.2000      2.98792    2.98793
   4.0      0.2500      2.98699    2.98701
   6.0      0.1667      2.98606    2.98608
  11.0      0.0909      2.98515    2.98516
   9.0      0.1111      2.98423    2.98425
  10.0      0.1000      2.98332    2.98334
  11.0      0.0909      2.98242    2.98244
   8.0      0.1250      2.98152    2.98154
   6.0      0.1667      2.98063    2.98065
   5.0      0.2000      2.97974    2.97976
   6.0      0.1667      2.97886    2.97887
   9.0      0.1111      2.97798    2.97800
  11.0      0.0909      2.97711    2.97712
  12.0      0.0833      2.97624    2.97626
   8.0      0.1250      2.97538    2.97539
  11.0      0.0909      2.97452    2.97453
   8.0      0.1250      2.97367    2.97368
   8.0      0.1250      2.97282    2.97283
   7.0      0.1429      2.97198    2.97199
   7.0      0.1429      2.97114    2.97115
   6.0      0.1667      2.97030    2.97032
   5.0      0.2000      2.96948    2.96949
   8.0      0.1250      2.96865    2.96867
   8.0      0.1250      2.96784    2.96785
   5.0      0.2000      2.96702    7.47117
   8.0      0.1250      2.96622    7.60883
   5.0      0.2000      2.96541    7.75291
  14.0      0.0714      2.96461    7.90387
   8.0      0.1250      2.96382    8.06218
   7.0      0.1429      2.96303    8.22829
   6.0      0.1667      2.96225    8.40270
  15.0      0.0667      2.96147    8.58592
   6.0      0.1667      2.96070    8.77861
  16.0      0.0625      2.95993    8.98147
   8.0      0.1250      2.95917    9.19518
   7.0      0.1429      2.95841    9.42051
   5.0      0.2000      2.95765    9.65824
  14.0      0.0714      2.95690    9.90936
   8.0      0.1250      2.95616   10.17497
   8.0      0.1250      2.95542   10.45612
   9.0      0.1111      2.95469   10.75402
   8.0      0.1250      2.95396   11.06994
   8.0      0.1250      2.95323   11.40543
  15.0      0.0667      2.95251   11.76224
  17.0      0.0588      2.95180   12.14209
   9.0      0.1111      2.95108   12.54698
  13.0      0.0769      2.95038   12.97903
   9.0      0.1111      2.94968   13.44082
  15.0      0.0667      2.94898   13.93528
  14.0      0.0714      2.94829   14.46536
  11.0      0.0909      2.94760   15.03454
  16.0      0.0625      2.94692   15.64655
  22.0      0.0455      2.94625   16.30593
  24.0      0.0417      2.94557   17.01786
  18.0      0.0556      2.94491   17.78779
  19.0      0.0526      2.94424   18.62210
  22.0      0.0455      2.94358   19.52783
  18.0      0.0556      2.94293   20.51355
  20.0      0.0500      2.94228   21.58913
  24.0      0.0417      2.94164   22.76535
  26.0      0.0385      2.94100   24.05497
  29.0      0.03448     2.94036   25.47240
  33.0      0.03030     2.93973   27.03532
  29.0      0.03448     2.93911   28.76465
  34.0      0.02941     2.93849   30.68428
  45.0      0.02222     2.93787   32.82354
  42.0      0.02381     2.93726   35.21795
  45.0      0.02222     2.93665   37.91416
  43.0      0.02326     2.93605   40.97392
  45.0      0.02222     2.93545   44.48034
  43.0      0.02326     2.93486   48.55326
  62.0      0.01613     2.93427   53.36741
  53.0      0.01887     2.93369   59.18612
  82.0      0.01220     2.93311   66.40112
  96.0      0.01042     2.93254   75.57973
  102.0     0.00980     2.93197   87.52794
  126.0     0.00794     2.93140   103.33763
  160.0     0.00625     2.93084   124.43156
  171.0     0.00585     2.93028   152.55069
  193.0     0.00518     2.92973   189.65395
  246.0     0.00407     2.92918   237.76550
  274.0     0.00365     2.92864   298.68185
  322.0     0.003106    2.92810   373.66849
  398.0     0.002513    2.92757   463.03149
  500.0     0.002000    2.92704   565.60065
  576.0     0.001736    2.92652   678.29346
  714.0     0.001401    2.92600   795.47058
  874.0     0.001144    2.92548   908.40771
  989.0     0.001011    2.92497   1004.99298
  1105.0    0.000905    2.92446   1070.99670
  1265.0    0.000791    2.92396   1094.17603
  1218.0    0.000821    2.92346   1069.67957
  1082.0    0.000924    2.92297   1002.64978
  936.0     0.001068    2.92248   905.41827
  779.0     0.001284    2.92200   792.17902
  631.0     0.001585    2.92152   674.99097
  546.0     0.001832    2.92104   562.55188
  475.0     0.002105    2.92057   460.34891
  341.0     0.002933    2.92010   371.37671
  290.0     0.003448    2.91964   296.77078
  254.0     0.00394     2.91918   236.21919
  209.0     0.00478     2.91873   188.45828
  171.0     0.00585     2.91828   151.64378
  132.0     0.00758     2.91784   123.74487
  122.0     0.00820     2.91740   102.81401
  101.0     0.00990     2.91696   87.12601
  96.0      0.01042     2.91653   75.27212
  87.0      0.01149     2.91610   66.15979
  72.0      0.01389     2.91568   58.98935
  74.0      0.01351     2.91526   53.20068
  55.0      0.01818     2.91484   48.40825
  54.0      0.01852     2.91443   44.35360
  45.0      0.02222     2.91403   40.86111
  49.0      0.02041     2.91363   37.81145
  44.0      0.02273     2.91323   35.12265
  37.0      0.02703     2.91284   32.73436
  36.0      0.02778     2.91245   30.60138
  35.0      0.02857     2.91207   28.68699
  34.0      0.02941     2.91168   26.96158
  27.0      0.0370      2.91131   25.40154
  20.0      0.0500      2.91094   23.98655
  24.0      0.0417      2.91057   22.69970
  27.0      0.0370      2.91021   21.52578
  24.0      0.0417      2.90985   20.45183
  17.0      0.0588      2.90949   19.46719
  11.0      0.0909      2.90914   18.56232
  17.0      0.0588      2.90880   17.72915
  20.0      0.0500      2.90846   16.96015
  13.0      0.0769      2.90812   16.24874
  17.0      0.0588      2.90778   15.58955
  24.0      0.0417      2.90745   14.97763
  18.0      0.0556      2.90713   14.40875
  22.0      0.0455      2.90681   13.87885
  20.0      0.0500      2.90649   13.38433
  18.0      0.0556      2.90618   12.92226
  20.0      0.0500      2.90587   12.48988
  24.0      0.0417      2.90557   12.08482
  17.0      0.0588      2.90527   11.70473
  14.0      0.0714      2.90497   11.34752
   9.0      0.1111      2.90468   11.01149
  17.0      0.0588      2.90439   10.69499
  12.0      0.0833      2.90411   10.39665
  16.0      0.0625      2.90383   10.11502
  16.0      0.0625      2.90355    9.84880
  10.0      0.1000      2.90328    9.59697
  17.0      0.0588      2.90301    9.35852
  15.0      0.0667      2.90275    9.13257
   8.0      0.1250      2.90249    8.91822
   7.0      0.1429      2.90223    8.71462
   8.0      0.1250      2.90198    8.52112
  16.0      0.0625      2.90173    8.33708
   8.0      0.1250      2.90149    8.16194
   9.0      0.1111      2.90125    7.99508
   9.0      0.1111      2.90102    7.83594
  10.0      0.1000      2.90079    7.68412
  13.0      0.0769      2.90056    7.53915
   6.0      0.1667      2.90033    7.40068
  11.0      0.0909      2.90012    2.90013
  11.0      0.0909      2.89990    2.89991
   8.0      0.1250      2.89969    2.89970
  11.0      0.0909      2.89948    2.89950
   6.0      0.1667      2.89928    2.89929
   6.0      0.1667      2.89908    2.89909
  12.0      0.0833      2.89888    2.89890
  12.0      0.0833      2.89869    2.89871
   8.0      0.1250      2.89851    2.89852
   7.0      0.1429      2.89832    2.89834
   4.0      0.2500      2.89814    3.40467
   8.0      0.1250      2.89797    3.45527
   8.0      0.1250      2.89779    3.51388
   8.0      0.1250      2.89763    3.58227
  11.0      0.0909      2.89746    3.66271
   6.0      0.1667      2.89730    3.75820
   6.0      0.1667      2.89715    3.87277
   6.0      0.1667      2.89699    4.01175
   6.0      0.1667      2.89685    4.18256
   8.0      0.1250      2.89670    4.39554
  12.0      0.0833      2.89656    4.66573
  12.0      0.0833      2.89642    5.01545
  12.0      0.0833      2.89629    5.47903
  14.0      0.0714      2.89616    6.11531
  13.0      0.0769      2.89604    7.05379
  10.0      0.1000      2.89591    8.68993
  15.0      0.0667      2.89580   12.32748
  31.0      0.03226     2.89568   21.50842
  38.0      0.02632     2.89557   42.84232
  63.0      0.01587     2.89547   82.22292
  116.0     0.00862     2.89536   133.70076
  169.0     0.00592     2.89526   170.91505
  172.0     0.00581     2.89517   162.01349
  113.0     0.00885     2.89508   113.72369
  53.0      0.01887     2.89499   63.38047
  29.0      0.03448     2.89491   31.04154
  17.0      0.0588      2.89483   15.91418
   9.0      0.1111      2.89475   10.08177
  12.0      0.0833      2.89468    7.76237
  12.0      0.0833      2.89461    6.57241
   8.0      0.1250      2.89454    5.80420
   7.0      0.1429      2.89448    5.25600
  12.0      0.0833      2.89442    4.84828
   6.0      0.1667      2.89437    4.53690
   8.0      0.1250      2.89432    4.29399
   6.0      0.1667      2.89427    4.10092
   5.0      0.2000      2.89423    3.94495
   1.0      1.000       2.89419    3.81724
   3.0      0.3333      2.89416    3.71137
  12.0      0.0833      2.89412    3.62268
   6.0      0.1667      2.89410    3.54763
   5.0      0.2000      2.89407    3.48356
   2.0      0.500       2.89405    3.42844
   3.0      0.3333      2.89403    3.38068
  11.0      0.0909      2.89402    3.33905
   6.0      0.1667      2.89401    2.89402
   7.0      0.1429      2.89400    2.89402
   6.0      0.1667      2.89400    2.89401
   4.0      0.2500      2.89400    2.89401
   5.0      0.2000      2.89401    2.89402
   9.0      0.1111      2.89401    2.89403
   9.0      0.1111      2.89403    2.89404
   3.0      0.3333      2.89404    2.89405
   6.0      0.1667      2.89406    2.89407
   6.0      0.1667      2.89408    2.89409
   6.0      0.1667      2.89411    2.89412
  10.0      0.1000      2.89414    2.89415
   1.0      1.000       2.89417    2.89418
   1.0      1.000       2.89421    2.89422
   5.0      0.2000      2.89425    2.89426
   8.0      0.1250      2.89429    2.89430
   7.0      0.1429      2.89434    2.89435
   5.0      0.2000      2.89439    2.89440
   4.0      0.2500      2.89444    2.89445
   9.0      0.1111      2.89450    2.89451
   7.0      0.1429      2.89456    2.89457
   3.0      0.3333      2.89462    2.89464
   5.0      0.2000      2.89469    2.89470
  10.0      0.1000      2.89476    2.89478
  10.0      0.1000      2.89484    2.89485
   8.0      0.1250      2.89492    2.89493
   4.0      0.2500      2.89500    2.89501
   1.0      1.000       2.89508    2.89510
   3.0      0.3333      2.89517    2.89519
   4.0      0.2500      2.89526    2.89528
   3.0      0.3333      2.89536    2.89537
   5.0      0.2000      2.89546    2.89547
   6.0      0.1667      2.89556    2.89557
   6.0      0.1667      2.89567    2.89568
   5.0      0.2000      2.89578    2.89579
   6.0      0.1667      2.89589    2.89590
   7.0      0.1429      2.89601    2.89602
   5.0      0.2000      2.89612    2.89614
   4.0      0.2500      2.89625    2.89626
   8.0      0.1250      2.89637    2.89639
   4.0      0.2500      2.89650    2.89652
   3.0      0.3333      2.89664    2.89665
   3.0      0.3333      2.89677    2.89678
   3.0      0.3333      2.89691    2.89692
   6.0      0.1667      2.89705    2.89707
   6.0      0.1667      2.89720    2.89721
   8.0      0.1250      2.89735    2.89736
   3.0      0.3333      2.89750    2.89752
   1.0      1.000       2.89766    2.89767
   8.0      0.1250      2.89782    2.89783
   2.0      0.500       2.89798    2.89799
   8.0      0.1250      2.89815    2.89816
   7.0      0.1429      2.89832    2.89833
   5.0      0.2000      2.89849    2.89850
   2.0      0.500       2.89867    2.89868
   6.0      0.1667      2.89885    2.89886
   9.0      0.1111      2.89903    2.89904
   5.0      0.2000      2.89921    2.89923
   3.0      0.3333      2.89940    2.89941
   4.0      0.2500      2.89959    2.89961
   6.0      0.1667      2.89979    2.89980
   2.0      0.500       2.89999    2.90000
   4.0      0.2500      2.90019    2.90020
   3.0      0.3333      2.90040    2.90041
   3.0      0.3333      2.90060    2.90062
   6.0      0.1667      2.90082    2.90083
   3.0      0.3333      2.90103    2.90104
   4.0      0.2500      2.90125    2.90126
   5.0      0.2000      2.90147    2.90148
   2.0      0.500       2.90169    2.90171
   3.0      0.3333      2.90192    2.90193
   6.0      0.1667      2.90215    2.90216
   3.0      0.3333      2.90239    2.90240
   4.0      0.2500      2.90262    2.90264
   3.0      0.3333      2.90286    2.90287
   4.0      0.2500      2.90311    2.90312
   4.0      0.2500      2.90335    2.90336
   7.0      0.1429      2.90360    2.90361
   6.0      0.1667      2.90386    2.90387
   6.0      0.1667      2.90411    2.90412
   5.0      0.2000      2.90437    2.90438
   3.0      0.3333      2.90463    2.90464
   5.0      0.2000      2.90490    2.90491
   4.0      0.2500      2.90517    2.90518
   2.0      0.500       2.90544    2.90545
   3.0      0.3333      2.90571    2.90572
   2.0      0.500       2.90599    2.90600
   2.0      0.500       2.90627    2.90628
   2.0      0.500       2.90655    2.90656
   4.0      0.2500      2.90684    2.90685
   4.0      0.2500      2.90713    2.90714
   5.0      0.2000      2.90742    2.90743
   4.0      0.2500      2.90772    2.90773
   2.0      0.500       2.90802    2.90803
   5.0      0.2000      2.90832    2.90833
  10.0      0.1000      2.90862    2.90863
   4.0      0.2500      2.90893    2.90894
   5.0      0.2000      2.90924    2.90925
   4.0      0.2500      2.90956    2.90957
   5.0      0.2000      2.90987    2.90988
   6.0      0.1667      2.91019    2.91020
   7.0      0.1429      2.91052    2.91053
   4.0      0.2500      2.91084    2.91085
   5.0      0.2000      2.91117    2.91118
   2.0      0.500       2.91150    2.91151
   1.0      1.000       2.91184    2.91185
   4.0      0.2500      2.91217    2.91219
   2.0      0.500       2.91252    2.91253
   1.0      1.000       2.91286    2.91287
   3.0      0.3333      2.91321    2.91322
   5.0      0.2000      2.91356    2.91357
   1.0      1.000       2.91391    2.91392
   3.0      0.3333      2.91426    2.91427
   3.0      0.3333      2.91462    2.91463
   4.0      0.2500      2.91498    2.91499
   3.0      0.3333      2.91535    2.91536
   3.0      0.3333      2.91571    2.91573
   3.0      0.3333      2.91608    2.91610
   5.0      0.2000      2.91646    2.91647
   5.0      0.2000      2.91683    2.91684
   3.0      0.3333      2.91721    2.91722
   2.0      0.500       2.91759    2.91760
   5.0      0.2000      2.91798    2.91799
   7.0      0.1429      2.91836    2.91838
   4.0      0.2500      2.91875    2.91877
   4.0      0.2500      2.91915    2.91916
   2.0      0.500       2.91954    2.91955
   3.0      0.3333      2.91994    2.91995
   4.0      0.2500      2.92034    2.92035
   5.0      0.2000      2.92075    2.92076
   4.0      0.2500      2.92115    2.92116
   4.0      0.2500      2.92156    2.92157
   1.0      1.000       2.92198    2.92199
   2.0      0.500       2.92239    2.92240
   3.0      0.3333      2.92281    2.92282
   5.0      0.2000      2.92323    2.92324
   5.0      0.2000      2.92365    2.92367
   4.0      0.2500      2.92408    2.92409
   3.0      0.3333      2.92451    2.92452
   2.0      0.500       2.92494    2.92495
   2.0      0.500       2.92538    2.92539
   4.0      0.2500      2.92581    2.92583
   6.0      0.1667      2.92625    2.92627
   5.0      0.2000      2.92670    2.92671
   5.0      0.2000      2.92714    2.92715
   5.0      0.2000      2.92759    2.92760
   3.0      0.3333      2.92804    2.92805
   6.0      0.1667      2.92850    2.92851
   5.0      0.2000      2.92895    2.92896
   2.0      0.500       2.92941    2.92942
   2.0      0.500       2.92987    2.92989
   1.0      1.000       2.93034    2.93035
   3.0      0.3333      2.93081    2.93082
   6.0      0.1667      2.93128    2.93129
   4.0      0.2500      2.93175    2.93176
   4.0      0.2500      2.93223    2.93224
   3.0      0.3333      2.93270    2.93271
   1.0      1.000       2.93318    2.93320
   3.0      0.3333      2.93367    2.93368
   2.0      0.500       2.93415    2.93417
   4.0      0.2500      2.93464    2.93465
   1.0      1.000       2.93513    2.93515
   5.0      0.2000      2.93563    2.93564
   6.0      0.1667      2.93613    2.93614
   6.0      0.1667      2.93662    2.93664
   3.0      0.3333      2.93713    2.93714
   6.0      0.1667      2.93763    2.93764
   5.0      0.2000      2.93814    2.93815
   3.0      0.3333      2.93865    2.93866
   3.0      0.3333      2.93916    2.93917
   6.0      0.1667      2.93967    2.93969
   3.0      0.3333      2.94019    2.94020
   3.0      0.3333      2.94071    2.94072
   2.0      0.500       2.94123    2.94125
   5.0      0.2000      2.94176    2.94177
   1.0      1.000       2.94229    2.94230
   2.0      0.500       2.94282    2.94283
   3.0      0.3333      2.94335    2.94336
   1.0      1.000       2.94389    2.94390
   5.0      0.2000      2.94442    2.94443
   3.0      0.3333      2.94496    2.94497
   2.0      0.500       2.94551    2.94552
   2.0      0.500       2.94605    2.94606
   2.0      0.500       2.94660    2.94661
   2.0      0.500       2.94715    2.94716
   3.0      0.3333      2.94770    2.94771
   1.0      1.000       2.94826    2.94827
   2.0      0.500       2.94882    2.94883
   3.0      0.3333      2.94938    2.94939
   3.0      0.3333      2.94994    2.94995
   4.0      0.2500      2.95051    2.95052
   6.0      0.1667      2.95107    2.95108
   5.0      0.2000      2.95164    2.95166
   4.0      0.2500      2.95222    2.95223
   2.0      0.500       2.95279    2.95280
   2.0      0.500       2.95337    2.95338
   3.0      0.3333      2.95395    2.95396
   4.0      0.2500      2.95453    2.95454
   3.0      0.3333      2.95512    2.95513
   4.0      0.2500      2.95571    2.95572
   4.0      0.2500      2.95630    2.95631
   4.0      0.2500      2.95689    2.95690
   3.0      0.3333      2.95748    2.95749
   5.0      0.2000      2.95808    2.95809
   4.0      0.2500      2.95868    2.95869
   4.0      0.2500      2.95928    2.95929
   4.0      0.2500      2.95989    2.95990
   3.0      0.3333      2.96049    2.96050
   2.0      0.500       2.96110    2.96111
   4.0      0.2500      2.96171    2.96172
   4.0      0.2500      2.96233    2.96234
   3.0      0.3333      2.96294    2.96295
   2.0      0.500       2.96356    2.96357
   3.0      0.3333      2.96418    2.96419
   4.0      0.2500      2.96481    2.96482
   2.0      0.500       2.96543    2.96544
   6.0      0.1667      2.96606    2.96607
   3.0      0.3333      2.96669    2.96670
   6.0      0.1667      2.96732    2.96733
   4.0      0.2500      2.96796    2.96797
   2.0      0.500       2.96859    2.96860
   4.0      0.2500      2.96923    2.96924
   2.0      0.500       2.96987    2.96988
   4.0      0.2500      2.97052    2.97053
   2.0      0.500       2.97117    2.97118
   6.0      0.1667      2.97181    2.97182
   5.0      0.2000      2.97246    2.97247
   1.0      1.000       2.97312    2.97313
   3.0      0.3333      2.97377    2.97378
   3.0      0.3333      2.97443    2.97444
   1.0      1.000       2.97509    2.97510
   3.0      0.3333      2.97575    2.97576
   1.0      1.000       2.97642    2.97643
   2.0      0.500       2.97708    2.97709
   3.0      0.3333      2.97775    2.97776
   4.0      0.2500      2.97842    2.97843
   5.0      0.2000      2.97910    2.97911
   5.0      0.2000      2.97977    2.97978
   3.0      0.3333      2.98045    2.98046
   5.0      0.2000      2.98113    2.98114
   5.0      0.2000      2.98181    2.98182
   7.0      0.1429      2.98250    2.98251
   4.0      0.2500      2.98319    2.98320
   5.0      0.2000      2.98387    2.98388
   3.0      0.3333      2.98457    2.98457
   3.0      0.3333      2.98526    2.98527
   4.0      0.2500      2.98595    2.98596
   4.0      0.2500      2.98665    2.98666
   2.0      0.500       2.98735    2.98736
   2.0      0.500       2.98805    2.98806
   3.0      0.3333      2.98876    2.98877
   3.0      0.3333      2.98946    2.98947
   2.0      0.500       2.99017    2.99018
   3.0      0.3333      2.99088    2.99089
   4.0      0.2500      2.99159    2.99160
   2.0      0.500       2.99231    2.99232
   3.0      0.3333      2.99303    2.99304
   2.0      0.500       2.99375    2.99375
   2.0      0.500       2.99447    2.99448
   3.0      0.3333      2.99519    2.99520
   2.0      0.500       2.99591    2.99592
   1.0      1.000       2.99664    2.99665
   2.0      0.500       2.99737    2.99738
   5.0      0.2000      2.99810    2.99811
   4.0      0.2500      2.99884    2.99885
   3.0      0.3333      2.99957    2.99958
   2.0      0.500       3.00031    3.00032
   4.0      0.2500      3.00105    3.00106
   4.0      0.2500      3.00179    3.00180
   4.0      0.2500      3.00254    3.00255
   5.0      0.2000      3.00328    3.00329
   4.0      0.2500      3.00403    3.00404
   3.0      0.3333      3.00478    3.00479
   3.0      0.3333      3.00553    3.00554
   1.0      1.000       3.00629    3.00630
   5.0      0.2000      3.00704    3.00705
   5.0      0.2000      3.00780    3.00781
   5.0      0.2000      3.00856    3.00857
   4.0      0.2500      3.00932    3.00933
   2.0      0.500       3.01009    3.01010
   2.0      0.500       3.01085    3.01086
   2.0      0.500       3.01162    3.01163
   1.0      1.000       3.01239    3.01240
   4.0      0.2500      3.01317    3.01317
   2.0      0.500       3.01394    3.01395
   3.0      0.3333      3.01472    3.01472
   4.0      0.2500      3.01549    3.01550
   6.0      0.1667      3.01627    3.01628
   4.0      0.2500      3.01706    3.01707
   3.0      0.3333      3.01784    3.01785
   4.0      0.2500      3.01863    3.01864
   6.0      0.1667      3.01941    3.01942
   4.0      0.2500      3.02020    3.02021
   0.0      0.0         3.02100   .
   0.0      0.0         3.02179   .
   2.0      0.500       3.02259    3.02259
   3.0      0.3333      3.02338    3.02339
   6.0      0.1667      3.02418    3.02419
   5.0      0.2000      3.02498    3.02499
   4.0      0.2500      3.02579    3.02580
   5.0      0.2000      3.02659    3.02660
   6.0      0.1667      3.02740    3.02741
   3.0      0.3333      3.02821    3.02822
   4.0      0.2500      3.02902    3.02903
   5.0      0.2000      3.02983    3.02984
   3.0      0.3333      3.03065    3.03066
   2.0      0.500       3.03146    3.03147
   1.0      1.000       3.03228    3.03229
   2.0      0.500       3.03310    3.03311
   6.0      0.1667      3.03392    3.03393
   5.0      0.2000      3.03475    3.03476
   3.0      0.3333      3.03557    3.03558
   3.0      0.3333      3.03640    3.03641
   2.0      0.500       3.03723    3.03724
   3.0      0.3333      3.03806    3.03807
   5.0      0.2000      3.03890    3.03890
   3.0      0.3333      3.03973    3.03974
   1.0      1.000       3.04057    3.04058
   3.0      0.3333      3.04141    3.04142
   3.0      0.3333      3.04225    3.04226
   3.0      0.3333      3.04309    3.04310
   4.0      0.2500      3.04393    3.04394
   2.0      0.500       3.04478    3.04479
   4.0      0.2500      3.04563    3.04564
   4.0      0.2500      3.04648    3.04648
   5.0      0.2000      3.04733    3.04734
   3.0      0.3333      3.04818    3.04819
   1.0      1.000       3.04904    3.04904
   2.0      0.500       3.04989    3.04990
   3.0      0.3333      3.05075    3.05076
   4.0      0.2500      3.05161    3.05162
   5.0      0.2000      3.05247    3.05248
   3.0      0.3333      3.05333    3.05334
   6.0      0.1667      3.05420    3.05421
   5.0      0.2000      3.05507    3.05508
   4.0      0.2500      3.05594    3.05594
   3.0      0.3333      3.05681    3.05681
   7.0      0.1429      3.05768    3.05769
   3.0      0.3333      3.05855    3.05856
   4.0      0.2500      3.05943    3.05944
   4.0      0.2500      3.06031    3.06031
   3.0      0.3333      3.06118    3.06119
   4.0      0.2500      3.06207    3.06207
   3.0      0.3333      3.06295    3.06296
   3.0      0.3333      3.06383    3.06384
   3.0      0.3333      3.06472    3.06473
   4.0      0.2500      3.06560    3.06561
   6.0      0.1667      3.06649    3.06650
   6.0      0.1667      3.06738    3.06739
   3.0      0.3333      3.06828    3.06829
   4.0      0.2500      3.06917    3.06918
   5.0      0.2000      3.07007    3.07008
   6.0      0.1667      3.07096    3.07097
   4.0      0.2500      3.07186    3.07187
   3.0      0.3333      3.07276    3.07277
   2.0      0.500       3.07367    3.07367
   3.0      0.3333      3.07457    3.07458
   2.0      0.500       3.07548    3.07548
   2.0      0.500       3.07638    3.07639
   1.0      1.000       3.07729    3.07730
   3.0      0.3333      3.07820    3.07821
   3.0      0.3333      3.07911    3.07912
   3.0      0.3333      3.08003    3.08004
   3.0      0.3333      3.08094    3.08095
   5.0      0.2000      3.08186    3.08187
   3.0      0.3333      3.08278    3.08279
   1.0      1.000       3.08370    3.08371
   2.0      0.500       3.08462    3.08463
   4.0      0.2500      3.08554    3.08555
   4.0      0.2500      3.08647    3.08648
   4.0      0.2500      3.08739    3.08740
   5.0      0.2000      3.08832    3.08833
   4.0      0.2500      3.08925    3.08926
   3.0      0.3333      3.09018    3.09019
   4.0      0.2500      3.09112    3.09112
   3.0      0.3333      3.09205    3.09206
   3.0      0.3333      3.09299    3.09299
   1.0      1.000       3.09392    3.09393
   2.0      0.500       3.09486    3.09487
   1.0      1.000       3.09580    3.09581
   4.0      0.2500      3.09674    3.09675
   5.0      0.2000      3.09769    3.09769
   4.0      0.2500      3.09863    3.09864
   3.0      0.3333      3.09958    3.09959
   1.0      1.000       3.10053    3.10053
   1.0      1.000       3.10147    3.10148
   2.0      0.500       3.10243    3.10243
   3.0      0.3333      3.10338    3.10339
   6.0      0.1667      3.10433    3.10434
   3.0      0.3333      3.10529    3.10530
   3.0      0.3333      3.10624    3.10625
   6.0      0.1667      3.10720    3.10721
   5.0      0.2000      3.10816    3.10817
   5.0      0.2000      3.10912    3.10913
   5.0      0.2000      3.11009    3.11009
   2.0      0.500       3.11105    3.11106
   2.0      0.500       3.11202    3.11202
   7.0      0.1429      3.11298    3.11299
   3.0      0.3333      3.11395    3.11396
   1.0      1.000       3.11492    3.11493
   2.0      0.500       3.11589    3.11590
   8.0      0.1250      3.11686    3.11687
   3.0      0.3333      3.11784    3.11785
   3.0      0.3333      3.11881    3.11882
   4.0      0.2500      3.11979    3.11980
   3.0      0.3333      3.12077    3.12078
   6.0      0.1667      3.12175    3.12176
   3.0      0.3333      3.12273    3.12274
   3.0      0.3333      3.12371    3.12372
   5.0      0.2000      3.12470    3.12470
   5.0      0.2000      3.12568    3.12569
   7.0      0.1429      3.12667    3.12668
   5.0      0.2000      3.12766    3.12767
   2.0      0.500       3.12865    3.12865
   1.0      1.000       3.12964    3.12965
   3.0      0.3333      3.13063    3.13064
   3.0      0.3333      3.13162    3.13163
   4.0      0.2500      3.13262    3.13263
   3.0      0.3333      3.13361    3.13362
   3.0      0.3333      3.13461    3.13462
   5.0      0.2000      3.13561    3.13562
   5.0      0.2000      3.13661    3.13662
   4.0      0.2500      3.13761    3.13762
   5.0      0.2000      3.13862    3.13862
   7.0      0.1429      3.13962    3.13963
   6.0      0.1667      3.14063    3.14063
   1.0      1.000       3.14163    3.14164
   2.0      0.500       3.14264    3.14265
   2.0      0.500       3.14365    3.14366
   3.0      0.3333      3.14466    3.14467
   2.0      0.500       3.14567    3.14568
   2.0      0.500       3.14669    3.14670
   2.0      0.500       3.14770    3.14771
   1.0      1.000       3.14872    3.14873
   3.0      0.3333      3.14974    3.14974
   6.0      0.1667      3.15075    3.15076
   4.0      0.2500      3.15177    3.15178
   3.0      0.3333      3.15280    3.15280
   5.0      0.2000      3.15382    3.15383
   5.0      0.2000      3.15484    3.15485
   6.0      0.1667      3.15587    3.15587
   4.0      0.2500      3.15689    3.15690
   4.0      0.2500      3.15792    3.15793
   2.0      0.500       3.15895    3.15896
   3.0      0.3333      3.15998    3.15999
   2.0      0.500       3.16101    3.16102
   5.0      0.2000      3.16204    3.16205
   4.0      0.2500      3.16308    3.16309
   3.0      0.3333      3.16411    3.16412
   4.0      0.2500      3.16515    3.16516
   7.0      0.1429      3.16619    3.16619
   2.0      0.500       3.16722    3.16723
   3.0      0.3333      3.16826    3.16827
   2.0      0.500       3.16931    3.16931
   3.0      0.3333      3.17035    3.17036
   1.0      1.000       3.17139    3.17140
   2.0      0.500       3.17244    3.17244
   1.0      1.000       3.17348    3.17349
   6.0      0.1667      3.17453    3.17454
   1.0      1.000       3.17558    3.17558
   4.0      0.2500      3.17663    3.17663
   1.0      1.000       3.17768    3.17768
   3.0      0.3333      3.17873    3.17874
   3.0      0.3333      3.17978    3.17979
   3.0      0.3333      3.18083    3.18084
   4.0      0.2500      3.18189    3.18190
   3.0      0.3333      3.18295    3.18295
   5.0      0.2000      3.18400    3.18401
   3.0      0.3333      3.18506    3.18507
   3.0      0.3333      3.18612    3.18613
   5.0      0.2000      3.18718    3.18719
   4.0      0.2500      3.18824    3.18825
   5.0      0.2000      3.18931    3.18932
   6.0      0.1667      3.19037    3.19038
   4.0      0.2500      3.19144    3.19144
   3.0      0.3333      3.19250    3.19251
   4.0      0.2500      3.19357    3.19358
   3.0      0.3333      3.19464    3.19465
   2.0      0.500       3.19571    3.19572
   4.0      0.2500      3.19678    3.19679
   5.0      0.2000      3.19785    3.19786
   4.0      0.2500      3.19893    3.19893
   4.0      0.2500      3.20000    3.20001
   4.0      0.2500      3.20108    3.20108
   3.0      0.3333      3.20215    3.20216
   2.0      0.500       3.20323    3.20324
   3.0      0.3333      3.20431    3.20432
   4.0      0.2500      3.20539    3.20539
   3.0      0.3333      3.20647    3.20648
   1.0      1.000       3.20755    3.20756
   2.0      0.500       3.20863    3.20864
   2.0      0.500       3.20972    3.20972
   3.0      0.3333      3.21080    3.21081
   2.0      0.500       3.21189    3.21189
   3.0      0.3333      3.21297    3.21298
   4.0      0.2500      3.21406    3.21407
   3.0      0.3333      3.21515    3.21516
   4.0      0.2500      3.21624    3.21625
   4.0      0.2500      3.21733    3.21734
   4.0      0.2500      3.21842    3.21843
   3.0      0.3333      3.21952    3.21952
   1.0      1.000       3.22061    3.22062
   3.0      0.3333      3.22171    3.22171
   5.0      0.2000      3.22280    3.22281
   6.0      0.1667      3.22390    3.22391
   5.0      0.2000      3.22500    3.22500
   1.0      1.000       3.22610    3.22610
   4.0      0.2500      3.22720    3.22720
   1.0      1.000       3.22830    3.22830
   5.0      0.2000      3.22940    3.22941
   7.0      0.1429      3.23050    3.23051
   2.0      0.500       3.23161    3.23161
   4.0      0.2500      3.23271    3.23272
   7.0      0.1429      3.23382    3.23382
   6.0      0.1667      3.23492    3.23493
   4.0      0.2500      3.23603    3.23604
   6.0      0.1667      3.23714    3.23715
   3.0      0.3333      3.23825    3.23826
   4.0      0.2500      3.23936    3.23937
   3.0      0.3333      3.24047    3.24048
   3.0      0.3333      3.24158    3.24159
   3.0      0.3333      3.24270    3.24270
   6.0      0.1667      3.24381    3.24382
   1.0      1.000       3.24493    3.24493
   3.0      0.3333      3.24604    3.24605
   2.0      0.500       3.24716    3.24717
   2.0      0.500       3.24828    3.24829
   4.0      0.2500      3.24940    3.24940
   3.0      0.3333      3.25052    3.25052
   6.0      0.1667      3.25164    3.25165
   7.0      0.1429      3.25276    3.25277
   4.0      0.2500      3.25388    3.25389
   2.0      0.500       3.25501    3.25501
   2.0      0.500       3.25613    3.25614
   3.0      0.3333      3.25726    3.25726
   4.0      0.2500      3.25838    3.25839
   4.0      0.2500      3.25951    3.25952
   4.0      0.2500      3.26064    3.26064
   3.0      0.3333      3.26177    3.26177
   2.0      0.500       3.26289    3.26290
   2.0      0.500       3.26402    3.26403
   3.0      0.3333      3.26516    3.26516
   1.0      1.000       3.26629    3.26630
   2.0      0.500       3.26742    3.26743
   4.0      0.2500      3.26856    3.26856
   4.0      0.2500      3.26969    3.26970
   5.0      0.2000      3.27083    3.27083
   7.0      0.1429      3.27196    3.27197
   4.0      0.2500      3.27310    3.27311
   2.0      0.500       3.27424    3.27424
   4.0      0.2500      3.27538    3.27538
   4.0      0.2500      3.27652    3.27652
   3.0      0.3333      3.27766    3.27766
   2.0      0.500       3.27880    3.27880
   4.0      0.2500      3.27994    3.27995
   4.0      0.2500      3.28108    3.28109
   4.0      0.2500      3.28223    3.28223
   3.0      0.3333      3.28337    3.28338
   1.0      1.000       3.28452    3.28452
   1.0      1.000       3.28566    3.28567
   2.0      0.500       3.28681    3.28682
   4.0      0.2500      3.28796    3.28796
   3.0      0.3333      3.28911    3.28911
   6.0      0.1667      3.29025    3.29026
   1.0      1.000       3.29140    3.29141
   3.0      0.3333      3.29255    3.29256
   2.0      0.500       3.29371    3.29371
   4.0      0.2500      3.29486    3.29487
   5.0      0.2000      3.29601    3.29602
   5.0      0.2000      3.29717    3.29717
   2.0      0.500       3.29832    3.29833
  11.0      0.0909      3.29948    3.29948
   6.0      0.1667      3.30063    3.30064
   3.0      0.3333      3.30179    3.30180
   4.0      0.2500      3.30295    3.30295
   6.0      0.1667      3.30410    3.30411
   5.0      0.2000      3.30526    3.30527
   6.0      0.1667      3.30642    3.30643
   4.0      0.2500      3.30758    3.30759
   6.0      0.1667      3.30874    3.30875
   5.0      0.2000      3.30991    3.30991
   3.0      0.3333      3.31107    3.31108
   2.0      0.500       3.31223    3.31224
   4.0      0.2500      3.31340    3.31340
   6.0      0.1667      3.31456    3.31457
   2.0      0.500       3.31573    3.31573
   1.0      1.000       3.31689    3.31690
   3.0      0.3333      3.31806    3.31807
   2.0      0.500       3.31923    3.31923
   3.0      0.3333      3.32039    3.32040
   3.0      0.3333      3.32156    3.32157
   4.0      0.2500      3.32273    3.32274
   4.0      0.2500      3.32390    3.32391
   4.0      0.2500      3.32507    3.32508
   2.0      0.500       3.32624    3.32625
   3.0      0.3333      3.32742    3.32742
   4.0      0.2500      3.32859    3.32860
   6.0      0.1667      3.32976    3.32977
   5.0      0.2000      3.33094    3.33094
   4.0      0.2500      3.33211    3.33212
   2.0      0.500       3.33329    3.33329
   2.0      0.500       3.33446    3.33447
   3.0      0.3333      3.33564    3.33565
   2.0      0.500       3.33682    3.33682
   4.0      0.2500      3.33800    3.33800
   6.0      0.1667      3.33917    3.33918
   3.0      0.3333      3.34035    3.34036
   2.0      0.500       3.34153    3.34154
   2.0      0.500       3.34271    3.34272
   3.0      0.3333      3.34389    3.34390
   3.0      0.3333      3.34508    3.34508
   4.0      0.2500      3.34626    3.34626
   3.0      0.3333      3.34744    3.34745
   3.0      0.3333      3.34862    3.34863
   2.0      0.500       3.34981    3.34981
   0.0      0.0         3.35099   .
   6.0      0.1667      3.35218    3.35218
   5.0      0.2000      3.35336    3.35337
   3.0      0.3333      3.35455    3.35456
   2.0      0.500       3.35574    3.35574
   5.0      0.2000      3.35692    3.35693
   6.0      0.1667      3.35811    3.35812
   6.0      0.1667      3.35930    3.35931
   1.0      1.000       3.36049    3.36050
   2.0      0.500       3.36168    3.36169
   5.0      0.2000      3.36287    3.36288
   3.0      0.3333      3.36406    3.36407
   6.0      0.1667      3.36525    3.36526
   7.0      0.1429      3.36645    3.36645
   1.0      1.000       3.36764    3.36764
   0.0      0.0         3.36883   .
   1.0      1.000       3.37002    3.37003
   4.0      0.2500      3.37122    3.37123
   4.0      0.2500      3.37241    3.37242
   2.0      0.500       3.37361    3.37362
   3.0      0.3333      3.37480    3.37481
   4.0      0.2500      3.37600    3.37601
   4.0      0.2500      3.37720    3.37720
   2.0      0.500       3.37840    3.37840
   4.0      0.2500      3.37959    3.37960
   4.0      0.2500      3.38079    3.38080
   3.0      0.3333      3.38199    3.38200
   2.0      0.500       3.38319    3.38320
   3.0      0.3333      3.38439    3.38440
   4.0      0.2500      3.38559    3.38560
   4.0      0.2500      3.38679    3.38680
   5.0      0.2000      3.38799    3.38800
   4.0      0.2500      3.38919    3.38920
   3.0      0.3333      3.39040    3.39040
   2.0      0.500       3.39160    3.39161
   2.0      0.500       3.39280    3.39281
   3.0      0.3333      3.39401    3.39401
   4.0      0.2500      3.39521    3.39522
   3.0      0.3333      3.39641    3.39642
   2.0      0.500       3.39762    3.39763
   1.0      1.000       3.39883    3.39883
   1.0      1.000       3.40003    3.40004
   3.0      0.3333      3.40124    3.40124
   3.0      0.3333      3.40245    3.40245
   5.0      0.2000      3.40365    3.40366
   7.0      0.1429      3.40486    3.40487
   4.0      0.2500      3.40607    3.40607
   3.0      0.3333      3.40728    3.40728
   3.0      0.3333      3.40849    3.40849
   3.0      0.3333      3.40970    3.40970
   4.0      0.2500      3.41091    3.41091
   5.0      0.2000      3.41212    3.41212
   6.0      0.1667      3.41333    3.41333
   5.0      0.2000      3.41454    3.41454
   4.0      0.2500      3.41575    3.41576
   3.0      0.3333      3.41696    3.41697
   3.0      0.3333      3.41817    3.41818
   4.0      0.2500      3.41939    3.41939
   3.0      0.3333      3.42060    3.42061
   8.0      0.1250      3.42181    3.42182
   7.0      0.1429      3.42303    3.42303
   4.0      0.2500      3.42424    3.42425
   3.0      0.3333      3.42546    3.42546
   3.0      0.3333      3.42667    3.42668
   4.0      0.2500      3.42789    3.42789
   2.0      0.500       3.42910    3.42911
   3.0      0.3333      3.43032    3.43033
   3.0      0.3333      3.43154    3.43154
   5.0      0.2000      3.43276    3.43276
   1.0      1.000       3.43397    3.43398
   3.0      0.3333      3.43519    3.43520
   4.0      0.2500      3.43641    3.43641
   2.0      0.500       3.43763    3.43763
   2.0      0.500       3.43885    3.43885
   3.0      0.3333      3.44007    3.44007
   5.0      0.2000      3.44128    3.44129
   2.0      0.500       3.44250    3.44251
   3.0      0.3333      3.44373    3.44373
   0.0      0.0         3.44495   .
   2.0      0.500       3.44617    3.44617
   3.0      0.3333      3.44739    3.44739
   3.0      0.3333      3.44861    3.44862
   3.0      0.3333      3.44983    3.44984
   2.0      0.500       3.45105    3.45106
   4.0      0.2500      3.45228    3.45228
   4.0      0.2500      3.45350    3.45351
   4.0      0.2500      3.45472    3.45473
   3.0      0.3333      3.45595    3.45595
   3.0      0.3333      3.45717    3.45718
   2.0      0.500       3.45840    3.45840
   3.0      0.3333      3.45962    3.45963
   2.0      0.500       3.46084    3.46085
   4.0      0.2500      3.46207    3.46208
   4.0      0.2500      3.46330    3.46330
   6.0      0.1667      3.46452    3.46453
   4.0      0.2500      3.46575    3.46575
   4.0      0.2500      3.46697    3.46698
   4.0      0.2500      3.46820    3.46821
   4.0      0.2500      3.46943    3.46943
   3.0      0.3333      3.47065    3.47066
   3.0      0.3333      3.47188    3.47189
   4.0      0.2500      3.47311    3.47311
   3.0      0.3333      3.47434    3.47434
   4.0      0.2500      3.47556    3.47557
   5.0      0.2000      3.47679    3.47680
   5.0      0.2000      3.47802    3.47803
   4.0      0.2500      3.47925    3.47926
   4.0      0.2500      3.48048    3.48049
   3.0      0.3333      3.48171    3.48172
   3.0      0.3333      3.48294    3.48295
   3.0      0.3333      3.48417    3.48418
   5.0      0.2000      3.48540    3.48541
   7.0      0.1429      3.48663    3.48664
   5.0      0.2000      3.48786    3.48787
   2.0      0.500       3.48909    3.48910
   3.0      0.3333      3.49032    3.49033
   2.0      0.500       3.49155    3.49156
   2.0      0.500       3.49279    3.49279
   4.0      0.2500      3.49402    3.49402
   2.0      0.500       3.49525    3.49526
   4.0      0.2500      3.49648    3.49649
   9.0      0.1111      3.49771    3.49772
   6.0      0.1667      3.49895    3.49895
   6.0      0.1667      3.50018    3.50019
   6.0      0.1667      3.50141    3.50142
   4.0      0.2500      3.50265    3.50265
   4.0      0.2500      3.50388    3.50389
   3.0      0.3333      3.50511    3.50512
   5.0      0.2000      3.50635    3.50635
   2.0      0.500       3.50758    3.50759
   3.0      0.3333      3.50882    3.50882
   3.0      0.3333      3.51005    3.51006
   2.0      0.500       3.51128    3.51129
   4.0      0.2500      3.51252    3.51253
   2.0      0.500       3.51375    3.51376
   3.0      0.3333      3.51499    3.51500
   3.0      0.3333      3.51623    3.51623
   7.0      0.1429      3.51746    3.51747
   4.0      0.2500      3.51870    3.51870
   5.0      0.2000      3.51993    3.51994
   6.0      0.1667      3.52117    3.52117
   4.0      0.2500      3.52240    3.52241
   3.0      0.3333      3.52364    3.52365
   2.0      0.500       3.52488    3.52488
   5.0      0.2000      3.52611    3.52612
   5.0      0.2000      3.52735    3.52736
   3.0      0.3333      3.52859    3.52859
   2.0      0.500       3.52982    3.52983
   3.0      0.3333      3.53106    3.53107
   4.0      0.2500      3.53230    3.53230
   4.0      0.2500      3.53354    3.53354
   4.0      0.2500      3.53477    3.53478
   3.0      0.3333      3.53601    3.53602
   3.0      0.3333      3.53725    3.53726
   4.0      0.2500      3.53849    3.53849
   4.0      0.2500      3.53972    3.53973
   2.0      0.500       3.54096    3.54097
   2.0      0.500       3.54220    3.54221
   2.0      0.500       3.54344    3.54345
   4.0      0.2500      3.54468    3.54468
   5.0      0.2000      3.54592    3.54592
   2.0      0.500       3.54716    3.54716
   2.0      0.500       3.54839    3.54840
   3.0      0.3333      3.54963    3.54964
   4.0      0.2500      3.55087    3.55088
   5.0      0.2000      3.55211    3.55212
   3.0      0.3333      3.55335    3.55336
   2.0      0.500       3.55459    3.55460
   2.0      0.500       3.55583    3.55584
   2.0      0.500       3.55707    3.55707
   3.0      0.3333      3.55831    3.55831
   4.0      0.2500      3.55955    3.55955
   4.0      0.2500      3.56079    3.56079
   3.0      0.3333      3.56203    3.56203
   3.0      0.3333      3.56327    3.56327
   3.0      0.3333      3.56451    3.56451
   1.0      1.000       3.56575    3.56575
   1.0      1.000       3.56699    3.56699
   3.0      0.3333      3.56823    3.56823
   3.0      0.3333      3.56947    3.56947
   1.0      1.000       3.57071    3.57071
   5.0      0.2000      3.57195    3.57195
   5.0      0.2000      3.57319    3.57319
   5.0      0.2000      3.57443    3.57443
   5.0      0.2000      3.57567    3.57567
   4.0      0.2500      3.57691    3.57691
   4.0      0.2500      3.57815    3.57815
   5.0      0.2000      3.57939    3.57939
   4.0      0.2500      3.58063    3.58063
   4.0      0.2500      3.58187    3.58187
  11.0      0.0909      3.58311    3.58311
   6.0      0.1667      3.58435    3.58435
   7.0      0.1429      3.58559    3.58560
   6.0      0.1667      3.58683    3.58684
   6.0      0.1667      3.58807    3.58808
   1.0      1.000       3.58931    3.58932
   6.0      0.1667      3.59055    3.59056
   1.0      1.000       3.59179    3.59180
   5.0      0.2000      3.59303    3.59304
   5.0      0.2000      3.59427    3.59428
   4.0      0.2500      3.59551    3.59552
   3.0      0.3333      3.59675    3.59676
   2.0      0.500       3.59800    3.59800
   2.0      0.500       3.59924    3.59924
   6.0      0.1667      3.60048    3.60048
   3.0      0.3333      3.60172    3.60172
   4.0      0.2500      3.60296    3.60296
   5.0      0.2000      3.60420    3.60420
   2.0      0.500       3.60544    3.60544
   3.0      0.3333      3.60668    3.60668
   2.0      0.500       3.60792    3.60792
   3.0      0.3333      3.60916    3.60917
   4.0      0.2500      3.61040    3.61041
   4.0      0.2500      3.61164    3.61165
   3.0      0.3333      3.61288    3.61289
   3.0      0.3333      3.61412    3.61413
   5.0      0.2000      3.61536    3.61537
   5.0      0.2000      3.61660    3.61661
   4.0      0.2500      3.61784    3.61785
   3.0      0.3333      3.61908    3.61909
   4.0      0.2500      3.62032    3.62033
   6.0      0.1667      3.62156    3.62157
   5.0      0.2000      3.62280    3.62281
   3.0      0.3333      3.62404    3.62405
   3.0      0.3333      3.62528    3.62529
   3.0      0.3333      3.62652    3.62653
   2.0      0.500       3.62776    3.62777
   4.0      0.2500      3.62900    3.62901
   2.0      0.500       3.63024    3.63024
   2.0      0.500       3.63148    3.63148
   3.0      0.3333      3.63272    3.63272
   3.0      0.3333      3.63396    3.63396
   2.0      0.500       3.63520    3.63520
   2.0      0.500       3.63644    3.63644
   5.0      0.2000      3.63767    3.63768
   3.0      0.3333      3.63891    3.63892
   1.0      1.000       3.64015    3.64016
   3.0      0.3333      3.64139    3.64140
   4.0      0.2500      3.64263    3.64263
   2.0      0.500       3.64387    3.64387
   3.0      0.3333      3.64511    3.64511
   4.0      0.2500      3.64634    3.64635
   4.0      0.2500      3.64758    3.64759
   3.0      0.3333      3.64882    3.64883
   4.0      0.2500      3.65006    3.65006
   4.0      0.2500      3.65130    3.65130
   5.0      0.2000      3.65253    3.65254
   6.0      0.1667      3.65377    3.65378
   6.0      0.1667      3.65501    3.65502
   5.0      0.2000      3.65625    3.65625
   7.0      0.1429      3.65748    3.65749
   7.0      0.1429      3.65872    3.65873
   3.0      0.3333      3.65996    3.65997
   3.0      0.3333      3.66120    3.66120
   5.0      0.2000      3.66243    3.66244
   9.0      0.1111      3.66367    3.66368
   4.0      0.2500      3.66491    3.66491
   3.0      0.3333      3.66614    3.66615
   3.0      0.3333      3.66738    3.66738
   3.0      0.3333      3.66862    3.66862
   3.0      0.3333      3.66985    3.66986
   3.0      0.3333      3.67109    3.67109
   4.0      0.2500      3.67232    3.67233
   2.0      0.500       3.67356    3.67356
   1.0      1.000       3.67479    3.67480
   4.0      0.2500      3.67603    3.67603
   5.0      0.2000      3.67726    3.67727
   2.0      0.500       3.67850    3.67850
   3.0      0.3333      3.67973    3.67974
   4.0      0.2500      3.68097    3.68097
   3.0      0.3333      3.68220    3.68221
   6.0      0.1667      3.68344    3.68344
   5.0      0.2000      3.68467    3.68468
   3.0      0.3333      3.68590    3.68591
   4.0      0.2500      3.68714    3.68714
   4.0      0.2500      3.68837    3.68838
   4.0      0.2500      3.68960    3.68961
   5.0      0.2000      3.69084    3.69084
   4.0      0.2500      3.69207    3.69208
   3.0      0.3333      3.69330    3.69331
   4.0      0.2500      3.69454    3.69454
   6.0      0.1667      3.69577    3.69577
   4.0      0.2500      3.69700    3.69701
   4.0      0.2500      3.69823    3.69824
   3.0      0.3333      3.69946    3.69947
   2.0      0.500       3.70070    3.70070
   3.0      0.3333      3.70193    3.70193
   2.0      0.500       3.70316    3.70316
   7.0      0.1429      3.70439    3.70440
   5.0      0.2000      3.70562    3.70563
   3.0      0.3333      3.70685    3.70686
   3.0      0.3333      3.70808    3.70809
   5.0      0.2000      3.70931    3.70932
   4.0      0.2500      3.71054    3.71055
   7.0      0.1429      3.71177    3.71178
   3.0      0.3333      3.71300    3.71301
   5.0      0.2000      3.71423    3.71424
   5.0      0.2000      3.71546    3.71546
   3.0      0.3333      3.71669    3.71669
   4.0      0.2500      3.71792    3.71792
   5.0      0.2000      3.71914    3.71915
   7.0      0.1429      3.72037    3.72038
   5.0      0.2000      3.72160    3.72161
   5.0      0.2000      3.72283    3.72283
   7.0      0.1429      3.72406    3.72406
   6.0      0.1667      3.72528    3.72529
   5.0      0.2000      3.72651    3.72651
   4.0      0.2500      3.72774    3.72774
   6.0      0.1667      3.72896    3.72897
   4.0      0.2500      3.73019    3.73019
   4.0      0.2500      3.73141    3.73142
   4.0      0.2500      3.73264    3.73265
   3.0      0.3333      3.73386    3.73387
   3.0      0.3333      3.73509    3.73510
   5.0      0.2000      3.73631    3.73632
   5.0      0.2000      3.73754    3.73754
   4.0      0.2500      3.73876    3.73877
   5.0      0.2000      3.73999    3.73999
   6.0      0.1667      3.74121    3.74122
   8.0      0.1250      3.74243    3.74244
   5.0      0.2000      3.74366    3.74366
   6.0      0.1667      3.74488    3.74489
   4.0      0.2500      3.74610    3.74611
   4.0      0.2500      3.74733    3.74733
   3.0      0.3333      3.74855    3.74855
   2.0      0.500       3.74977    3.74977
   3.0      0.3333      3.75099    3.75100
   4.0      0.2500      3.75221    3.75222
   3.0      0.3333      3.75343    3.75344
   3.0      0.3333      3.75465    3.75466
   4.0      0.2500      3.75587    3.75588
   5.0      0.2000      3.75709    3.75710
   3.0      0.3333      3.75831    3.75832
   3.0      0.3333      3.75953    3.75954
   5.0      0.2000      3.76075    3.76076
   5.0      0.2000      3.76197    3.76198
   3.0      0.3333      3.76319    3.76319
   4.0      0.2500      3.76441    3.76441
   6.0      0.1667      3.76563    3.76563
   8.0      0.1250      3.76684    3.76685
   7.0      0.1429      3.76806    3.76807
   3.0      0.3333      3.76928    3.76928
   3.0      0.3333      3.77049    3.77050
   2.0      0.500       3.77171    3.77172
   4.0      0.2500      3.77293    3.77293
   2.0      0.500       3.77414    3.77415
   4.0      0.2500      3.77536    3.77536
   5.0      0.2000      3.77657    3.77658
   5.0      0.2000      3.77779    3.77779
   4.0      0.2500      3.77900    3.77901
   6.0      0.1667      3.78021    3.78022
   9.0      0.1111      3.78143    3.78143
   6.0      0.1667      3.78264    3.78265
   2.0      0.500       3.78385    3.78386
   5.0      0.2000      3.78507    3.78507
   4.0      0.2500      3.78628    3.78628
   3.0      0.3333      3.78749    3.78750
   3.0      0.3333      3.78870    3.78871
   2.0      0.500       3.78991    3.78992
   3.0      0.3333      3.79112    3.79113
   3.0      0.3333      3.79233    3.79234
   3.0      0.3333      3.79354    3.79355
   3.0      0.3333      3.79475    3.79476
   2.0      0.500       3.79596    3.79597
   5.0      0.2000      3.79717    3.79718
   6.0      0.1667      3.79838    3.79839
   4.0      0.2500      3.79959    3.79959
   1.0      1.000       3.80080    3.80080
   6.0      0.1667      3.80200    3.80201
   3.0      0.3333      3.80321    3.80322
   3.0      0.3333      3.80442    3.80442
   4.0      0.2500      3.80562    3.80563
   6.0      0.1667      3.80683    3.80684
   6.0      0.1667      3.80804    3.80804
   2.0      0.500       3.80924    3.80925
   4.0      0.2500      3.81045    3.81045
   4.0      0.2500      3.81165    3.81166
   4.0      0.2500      3.81285    3.81286
   5.0      0.2000      3.81406    3.81406
   5.0      0.2000      3.81526    3.81527
   2.0      0.500       3.81646    3.81647
   4.0      0.2500      3.81767    3.81767
   5.0      0.2000      3.81887    3.81888
   4.0      0.2500      3.82007    3.82008
   3.0      0.3333      3.82127    3.82128
   5.0      0.2000      3.82247    3.82248
   3.0      0.3333      3.82367    3.82368
   2.0      0.500       3.82487    3.82488
   4.0      0.2500      3.82607    3.82608
   6.0      0.1667      3.82727    3.82728
   4.0      0.2500      3.82847    3.82848
   3.0      0.3333      3.82967    3.82968
   4.0      0.2500      3.83087    3.83087
   4.0      0.2500      3.83207    3.83207
   4.0      0.2500      3.83326    3.83327
   3.0      0.3333      3.83446    3.83447
   3.0      0.3333      3.83566    3.83566
   5.0      0.2000      3.83685    3.83686
   8.0      0.1250      3.83805    3.83805
   8.0      0.1250      3.83924    3.83925
   6.0      0.1667      3.84044    3.84044
   6.0      0.1667      3.84163    3.84164
   4.0      0.2500      3.84283    3.84283
   4.0      0.2500      3.84402    3.84403
   3.0      0.3333      3.84521    3.84522
   3.0      0.3333      3.84640    3.84641
   2.0      0.500       3.84760    3.84760
   1.0      1.000       3.84879    3.84879
   3.0      0.3333      3.84998    3.84999
   5.0      0.2000      3.85117    3.85118
   2.0      0.500       3.85236    3.85237
   5.0      0.2000      3.85355    3.85356
   2.0      0.500       3.85474    3.85475
   5.0      0.2000      3.85593    3.85594
   8.0      0.1250      3.85712    3.85712
  10.0      0.1000      3.85831    3.85831
   5.0      0.2000      3.85949    3.85950
   5.0      0.2000      3.86068    3.86069
   1.0      1.000       3.86187    3.86187
   3.0      0.3333      3.86305    3.86306
   4.0      0.2500      3.86424    3.86424
   5.0      0.2000      3.86542    3.86543
   3.0      0.3333      3.86661    3.86661
   4.0      0.2500      3.86779    3.86780
   6.0      0.1667      3.86898    3.86898
   6.0      0.1667      3.87016    3.87017
   3.0      0.3333      3.87134    3.87135
   4.0      0.2500      3.87253    3.87253
   5.0      0.2000      3.87371    3.87371
   4.0      0.2500      3.87489    3.87490
   4.0      0.2500      3.87607    3.87608
   2.0      0.500       3.87725    3.87726
   3.0      0.3333      3.87843    3.87844
   5.0      0.2000      3.87961    3.87962
   5.0      0.2000      3.88079    3.88080
   4.0      0.2500      3.88197    3.88197
   6.0      0.1667      3.88315    3.88315
   6.0      0.1667      3.88432    3.88433
   4.0      0.2500      3.88550    3.88551
   4.0      0.2500      3.88668    3.88668
   3.0      0.3333      3.88785    3.88786
   5.0      0.2000      3.88903    3.88904
   6.0      0.1667      3.89020    3.89021
   4.0      0.2500      3.89138    3.89139
   4.0      0.2500      3.89255    3.89256
   6.0      0.1667      3.89373    3.89373
   8.0      0.1250      3.89490    3.89491
   5.0      0.2000      3.89607    3.89608
   6.0      0.1667      3.89725    3.89725
   3.0      0.3333      3.89842    3.89842
   3.0      0.3333      3.89959    3.89959
   4.0      0.2500      3.90076    3.90076
   4.0      0.2500      3.90193    3.90193
   4.0      0.2500      3.90310    3.90310
   5.0      0.2000      3.90427    3.90427
   5.0      0.2000      3.90543    3.90544
   5.0      0.2000      3.90660    3.90661
   4.0      0.2500      3.90777    3.90778
   4.0      0.2500      3.90894    3.90894
   5.0      0.2000      3.91010    3.91011
   3.0      0.3333      3.91127    3.91128
   4.0      0.2500      3.91244    3.91244
   4.0      0.2500      3.91360    3.91361
   4.0      0.2500      3.91476    3.91477
   5.0      0.2000      3.91593    3.91593
   6.0      0.1667      3.91709    3.91710
   3.0      0.3333      3.91825    3.91826
   3.0      0.3333      3.91942    3.91942
   5.0      0.2000      3.92058    3.92058
   5.0      0.2000      3.92174    3.92174
   5.0      0.2000      3.92290    3.92291
   5.0      0.2000      3.92406    3.92407
   8.0      0.1250      3.92522    3.92523
   6.0      0.1667      3.92638    3.92638
   6.0      0.1667      3.92754    3.92754
   5.0      0.2000      3.92869    3.92870
   2.0      0.500       3.92985    3.92986
   4.0      0.2500      3.93101    3.93101
   4.0      0.2500      3.93216    3.93217
   6.0      0.1667      3.93332    3.93333
  10.0      0.1000      3.93447    3.93448
   3.0      0.3333      3.93563    3.93563
   3.0      0.3333      3.93678    3.93679
   3.0      0.3333      3.93794    3.93794
   7.0      0.1429      3.93909    3.93909
   5.0      0.2000      3.94024    3.94025
   4.0      0.2500      3.94139    3.94140
   5.0      0.2000      3.94254    3.94255
   6.0      0.1667      3.94369    3.94370
   5.0      0.2000      3.94484    3.94485
   6.0      0.1667      3.94599    3.94600
  11.0      0.0909      3.94714    3.94715
   8.0      0.1250      3.94829    3.94830
   1.0      1.000       3.94944    3.94944
   4.0      0.2500      3.95059    3.95059
   6.0      0.1667      3.95173    3.95174
   5.0      0.2000      3.95288    3.95288
   6.0      0.1667      3.95402    3.95403
   5.0      0.2000      3.95517    3.95517
   3.0      0.3333      3.95631    3.95632
   5.0      0.2000      3.95745    3.95746
   6.0      0.1667      3.95860    3.95860
   7.0      0.1429      3.95974    3.95975
   6.0      0.1667      3.96088    3.96089
   3.0      0.3333      3.96202    3.96203
   9.0      0.1111      3.96316    3.96317
  10.0      0.1000      3.96430    3.96431
   5.0      0.2000      3.96544    3.96545
   8.0      0.1250      3.96658    3.96659
  11.0      0.0909      3.96772    3.96773
   8.0      0.1250      3.96886    3.96886
   6.0      0.1667      3.97000    3.97000
   5.0      0.2000      3.97113    3.97114
   5.0      0.2000      3.97227    3.97227
   5.0      0.2000      3.97340    3.97341
   4.0      0.2500      3.97454    3.97454
   5.0      0.2000      3.97567    3.97568
   5.0      0.2000      3.97681    3.97681
   4.0      0.2500      3.97794    3.97794
   7.0      0.1429      3.97907    3.97908
   7.0      0.1429      3.98020    3.98021
   9.0      0.1111      3.98133    3.98134
   5.0      0.2000      3.98246    3.98247
   8.0      0.1250      3.98359    3.98360
   5.0      0.2000      3.98472    3.98473
   6.0      0.1667      3.98585    3.98586
   4.0      0.2500      3.98698    3.98698
   6.0      0.1667      3.98811    3.98811
   7.0      0.1429      3.98923    3.98924
   5.0      0.2000      3.99036    3.99036
   7.0      0.1429      3.99148    3.99149
   5.0      0.2000      3.99261    3.99261
   8.0      0.1250      3.99373    5.90813
   6.0      0.1667      3.99486    5.94928
   5.0      0.2000      3.99598    5.99168
   3.0      0.3333      3.99710    6.03540
   6.0      0.1667      3.99822    6.08051
   9.0      0.1111      3.99934    6.12705
   7.0      0.1429      4.00046    6.17509
   6.0      0.1667      4.00158    6.22469
  13.0      0.0769      4.00270    6.27591
   5.0      0.2000      4.00382    6.32887
   8.0      0.1250      4.00494    6.38361
   3.0      0.3333      4.00606    6.44022
   4.0      0.2500      4.00717    6.49877
   5.0      0.2000      4.00829    6.55938
  10.0      0.1000      4.00940    6.62216
   9.0      0.1111      4.01052    6.68719
   6.0      0.1667      4.01163    6.75459
   9.0      0.1111      4.01274    6.82445
   8.0      0.1250      4.01386    6.89692
   5.0      0.2000      4.01497    6.97216
   6.0      0.1667      4.01608    7.05029
   6.0      0.1667      4.01719    7.13145
   5.0      0.2000      4.01830    7.21579
   5.0      0.2000      4.01941    7.30350
   5.0      0.2000      4.02052    7.39479
   7.0      0.1429      4.02163    7.48984
  10.0      0.1000      4.02273    7.58885
   9.0      0.1111      4.02384    7.69201
   6.0      0.1667      4.02495    7.79961
   5.0      0.2000      4.02605    7.91192
   6.0      0.1667      4.02716    8.02920
   4.0      0.2500      4.02826    8.15175
   6.0      0.1667      4.02936    8.27985
   7.0      0.1429      4.03047    8.41389
   7.0      0.1429      4.03157    8.55427
  11.0      0.0909      4.03267    8.70137
   8.0      0.1250      4.03377    8.85561
   9.0      0.1111      4.03487    9.01744
  11.0      0.0909      4.03597    9.18739
  11.0      0.0909      4.03707    9.36608
  11.0      0.0909      4.03817    9.55406
   8.0      0.1250      4.03926    9.75199
  11.0      0.0909      4.04036    9.96053
  15.0      0.0667      4.04146   10.18050
  11.0      0.0909      4.04255   10.41284
  12.0      0.0833      4.04365   10.65840
  12.0      0.0833      4.04474   10.91821
  16.0      0.0625      4.04583   11.19330
   8.0      0.1250      4.04693   11.48500
   9.0      0.1111      4.04802   11.79474
   7.0      0.1429      4.04911   12.12394
  12.0      0.0833      4.05020   12.47425
  11.0      0.0909      4.05129   12.84741
  12.0      0.0833      4.05238   13.24555
  13.0      0.0769      4.05347   13.67105
  11.0      0.0909      4.05455   14.12634
  11.0      0.0909      4.05564   14.61422
  12.0      0.0833      4.05673   15.13772
   7.0      0.1429      4.05781   15.70051
  13.0      0.0769      4.05890   16.30676
  19.0      0.0526      4.05998   16.96083
  13.0      0.0769      4.06107   17.66781
  20.0      0.0500      4.06215   18.43327
  13.0      0.0769      4.06323   19.26399
  17.0      0.0588      4.06431   20.16776
  24.0      0.0417      4.06539   21.15302
  18.0      0.0556      4.06647   22.22976
  17.0      0.0588      4.06755   23.40921
  19.0      0.0526      4.06863   24.70525
  21.0      0.0476      4.06971   26.13441
  22.0      0.0455      4.07079   27.71570
  30.0      0.03333     4.07186   29.47285
  31.0      0.03226     4.07294   31.43489
  29.0      0.03448     4.07401   33.64012
  34.0      0.02941     4.07509   36.13861
  39.0      0.02564     4.07616   38.99510
  50.0      0.02000     4.07723   42.29702
  47.0      0.02128     4.07831   46.16039
  60.0      0.01667     4.07938   50.74215
  67.0      0.01493     4.08045   56.24920
  76.0      0.01316     4.08152   62.94485
  91.0      0.01099     4.08259   71.16064
  94.0      0.01064     4.08366   81.29547
  103.0     0.00971     4.08472   93.82000
  118.0     0.00847     4.08579   109.26055
  142.0     0.00704     4.08686   128.16264
  167.0     0.00599     4.08792   151.06215
  209.0     0.00478     4.08899   178.41943
  242.0     0.00413     4.09005   210.57214
  259.0     0.00386     4.09112   247.63594
  314.0     0.003185    4.09218   289.35571
  390.0     0.002564    4.09324   334.95746
  454.0     0.002203    4.09430   382.87994
  518.0     0.001931    4.09536   430.52545
  579.0     0.001727    4.09642   474.03156
  617.0     0.001621    4.09748   508.44455
  642.0     0.001558    4.09854   528.71497
  600.0     0.001667    4.09960   531.33197
  573.0     0.001745    4.10065   515.81934
  502.0     0.001992    4.10171   484.93335
  425.0     0.002353    4.10277   443.47293
  393.0     0.002545    4.10382   396.54306
  316.0     0.003165    4.10488   348.38324
  257.0     0.00389     4.10593   301.93839
  203.0     0.00493     4.10698   259.01456
  203.0     0.00493     4.10803   220.59038
  174.0     0.00575     4.10908   187.04102
  144.0     0.00694     4.11013   158.35464
  114.0     0.00877     4.11118   134.24319
  106.0     0.00943     4.11223   114.26390
  91.0      0.01099     4.11328   97.90126
  62.0      0.01613     4.11433   84.60555
  77.0      0.01299     4.11537   73.84683
  81.0      0.01235     4.11642   65.13546
  62.0      0.01613     4.11746   58.04817
  52.0      0.01923     4.11851   52.23629
  52.0      0.01923     4.11955   47.41700
  37.0      0.02703     4.12059   43.37025
  33.0      0.03030     4.12164   39.92560
  35.0      0.02857     4.12268   36.95510
  33.0      0.03030     4.12372   34.36482
  30.0      0.03333     4.12476   32.08384
  22.0      0.0455      4.12580   30.05936
  26.0      0.0385      4.12683   28.25000
  25.0      0.0400      4.12787   26.62366
  33.0      0.03030     4.12891   25.15566
  22.0      0.0455      4.12995   23.82555
  22.0      0.0455      4.13098   22.61670
  14.0      0.0714      4.13201   21.51448
  23.0      0.0435      4.13305   20.50651
  20.0      0.0500      4.13408   19.58270
  21.0      0.0476      4.13511   18.73406
  19.0      0.0526      4.13614   17.95296
  15.0      0.0667      4.13717   17.23230
  17.0      0.0588      4.13820   16.56591
  16.0      0.0625      4.13923   15.94872
  14.0      0.0714      4.14026   15.37605
  13.0      0.0769      4.14129   14.84392
  12.0      0.0833      4.14232   14.34850
  17.0      0.0588      4.14334   13.88640
  14.0      0.0714      4.14437   13.45485
  13.0      0.0769      4.14539   13.05124
  12.0      0.0833      4.14642   12.67334
  10.0      0.1000      4.14744   12.31894
  11.0      0.0909      4.14846   11.98605
  15.0      0.0667      4.14948   11.67307
  15.0      0.0667      4.15050   11.37846
  11.0      0.0909      4.15152   11.10091
  11.0      0.0909      4.15254   10.83906
  13.0      0.0769      4.15356   10.59168
  11.0      0.0909      4.15458   10.35782
   8.0      0.1250      4.15559   10.13650
   6.0      0.1667      4.15661    9.92692
   7.0      0.1429      4.15762    9.72822
   9.0      0.1111      4.15864    9.53960
   9.0      0.1111      4.15965    9.36045
  11.0      0.0909      4.16066    9.19016
   8.0      0.1250      4.16168    9.02820
   6.0      0.1667      4.16269    8.87400
   7.0      0.1429      4.16370    8.72704
   6.0      0.1667      4.16471    8.58691
  10.0      0.1000      4.16572    8.45320
   7.0      0.1429      4.16672    8.32557
   9.0      0.1111      4.16773    8.20362
  12.0      0.0833      4.16874    8.08699
  10.0      0.1000      4.16974    7.97541
   6.0      0.1667      4.17075    7.86859
   5.0      0.2000      4.17175    7.76631
  10.0      0.1000      4.17275    7.66828
   7.0      0.1429      4.17376    7.57424
   8.0      0.1250      4.17476    7.48402
   6.0      0.1667      4.17576    7.39741
   6.0      0.1667      4.17676    7.31424
   5.0      0.2000      4.17776    7.23432
   9.0      0.1111      4.17876    7.15746
   7.0      0.1429      4.17975    7.08353
   5.0      0.2000      4.18075    7.01238
   9.0      0.1111      4.18175    6.94390
  10.0      0.1000      4.18274    6.87794
   4.0      0.2500      4.18374    6.81435
  10.0      0.1000      4.18473    6.75306
   6.0      0.1667      4.18572    6.69395
   6.0      0.1667      4.18671    6.63693
   4.0      0.2500      4.18771    6.58189
   6.0      0.1667      4.18870    6.52874
   5.0      0.2000      4.18969    6.47740
   5.0      0.2000      4.19067    6.42779
   8.0      0.1250      4.19166    6.37985
   8.0      0.1250      4.19265    6.33349
   6.0      0.1667      4.19364    6.28863
   6.0      0.1667      4.19462    6.24523
   4.0      0.2500      4.19561    6.20323
   5.0      0.2000      4.19659    6.16256
  10.0      0.1000      4.19757    6.12318
   6.0      0.1667      4.19855    6.08502
   4.0      0.2500      4.19954    4.19954
   4.0      0.2500      4.20052    4.20052
   6.0      0.1667      4.20150    4.20150
   5.0      0.2000      4.20248    4.20248
   5.0      0.2000      4.20345    4.20346
   4.0      0.2500      4.20443    4.20444
   6.0      0.1667      4.20541    4.20541
   8.0      0.1250      4.20638    4.20639
   6.0      0.1667      4.20736    4.20737
   6.0      0.1667      4.20833    4.20834
   8.0      0.1250      4.20931    4.20931
   7.0      0.1429      4.21028    4.21029
   7.0      0.1429      4.21125    4.21126
   9.0      0.1111      4.21222    4.21223
   6.0      0.1667      4.21319    4.21320
   3.0      0.3333      4.21416    4.21417
   4.0      0.2500      4.21513    4.21514
   9.0      0.1111      4.21610    4.21610
  10.0      0.1000      4.21706    4.21707
   8.0      0.1250      4.21803    4.21804
  11.0      0.0909      4.21899    4.21900
   8.0      0.1250      4.21996    4.21997
   8.0      0.1250      4.22092    4.22093
  10.0      0.1000      4.22188    4.22189
  10.0      0.1000      4.22285    4.22285
   3.0      0.3333      4.22381    4.22381
   8.0      0.1250      4.22477    4.22477
   7.0      0.1429      4.22573    4.22573
   5.0      0.2000      4.22669    4.22669
   8.0      0.1250      4.22764    4.22765
   6.0      0.1667      4.22860    4.22861
   8.0      0.1250      4.22956    4.22956
  10.0      0.1000      4.23051    4.23052
   6.0      0.1667      4.23146    4.23147
   3.0      0.3333      4.23242    4.23242
   5.0      0.2000      4.23337    4.23338
   9.0      0.1111      4.23432    4.87005
  10.0      0.1000      4.23527    4.93583
  10.0      0.1000      4.23622    5.01200
   9.0      0.1111      4.23717    5.10093
   6.0      0.1667      4.23812    5.20563
   9.0      0.1111      4.23907    5.33006
  16.0      0.0625      4.24002    5.47949
  11.0      0.0909      4.24096    5.66114
  13.0      0.0769      4.24191    5.88500
   6.0      0.1667      4.24285    6.16507
   8.0      0.1250      4.24379    6.52164
   9.0      0.1111      4.24474    6.98479
  13.0      0.0769      4.24568    7.60172
  11.0      0.0909      4.24662    8.45483
  12.0      0.0833      4.24756    9.72655
  14.0      0.0714      4.24850   11.93448
  23.0      0.0435      4.24944   16.53831
  37.0      0.02703     4.25037   26.74390
  59.0      0.01695     4.25131   46.97918
  103.0     0.00971     4.25225   78.83847
  172.0     0.00581     4.25318   113.65154
  180.0     0.00556     4.25412   126.85387
  127.0     0.00787     4.25505   104.29153
  76.0      0.01316     4.25598   68.48785
  50.0      0.02000     4.25691   39.77560
  30.0      0.03333     4.25784   22.90397
  18.0      0.0556      4.25877   14.79354
  13.0      0.0769      4.25970   11.14018
   9.0      0.1111      4.26063    9.30261
   8.0      0.1250      4.26156    8.18706
   7.0      0.1429      4.26249    7.41746
   6.0      0.1667      4.26341    6.85403
   9.0      0.1111      4.26434    6.42808
   9.0      0.1111      4.26526    6.09848
   9.0      0.1111      4.26618    5.83859
   7.0      0.1429      4.26711    5.63024
   8.0      0.1250      4.26803    5.46083
   9.0      0.1111      4.26895    5.32128
   8.0      0.1250      4.26987    5.20500
   7.0      0.1429      4.27079    5.10718
   3.0      0.3333      4.27170    5.02414
   6.0      0.1667      4.27262    4.95311
   8.0      0.1250      4.27354    4.89189
   9.0      0.1111      4.27445    4.83877
   7.0      0.1429      4.27537    4.79241
   4.0      0.2500      4.27628    4.27629
   7.0      0.1429      4.27719    4.27720
   6.0      0.1667      4.27811    4.27811
   4.0      0.2500      4.27902    4.27903
   2.0      0.500       4.27993    4.27994
   4.0      0.2500      4.28084    4.28085
   7.0      0.1429      4.28175    4.28175
  13.0      0.0769      4.28265    4.28266
  11.0      0.0909      4.28356    4.28357
   6.0      0.1667      4.28447    4.28447
   8.0      0.1250      4.28537    4.28538
   9.0      0.1111      4.28628    4.28628
  10.0      0.1000      4.28718    4.28719
   8.0      0.1250      4.28808    4.28809
   6.0      0.1667      4.28898    4.28899
   6.0      0.1667      4.28989    4.28989
   5.0      0.2000      4.29079    4.29079
   4.0      0.2500      4.29168    4.29169
   6.0      0.1667      4.29258    4.29259
   6.0      0.1667      4.29348    4.29349
   9.0      0.1111      4.29438    4.29438
   8.0      0.1250      4.29527    4.29528
   9.0      0.1111      4.29617    4.29618
   3.0      0.3333      4.29706    4.29707
   3.0      0.3333      4.29796    4.29796
   4.0      0.2500      4.29885    4.29885
   2.0      0.500       4.29974    4.29975
   3.0      0.3333      4.30063    4.30064
   5.0      0.2000      4.30152    4.30153
   5.0      0.2000      4.30241    4.30241
   4.0      0.2500      4.30330    4.30330
   8.0      0.1250      4.30418    4.30419
   6.0      0.1667      4.30507    4.30508
   5.0      0.2000      4.30595    4.30596
   5.0      0.2000      4.30684    4.30685
   5.0      0.2000      4.30772    4.30773
   7.0      0.1429      4.30861    4.30861
   5.0      0.2000      4.30949    4.30949
   6.0      0.1667      4.31037    4.31038
   5.0      0.2000      4.31125    4.31126
   3.0      0.3333      4.31213    4.31214
   6.0      0.1667      4.31301    4.31301
   8.0      0.1250      4.31388    4.31389
   5.0      0.2000      4.31476    4.31477
   5.0      0.2000      4.31564    4.31564
   9.0      0.1111      4.31651    4.31652
   7.0      0.1429      4.31739    4.31739
   5.0      0.2000      4.31826    4.31827
   7.0      0.1429      4.31913    4.31914
   7.0      0.1429      4.32000    4.32001
   3.0      0.3333      4.32087    4.32088
   3.0      0.3333      4.32174    4.32175
   6.0      0.1667      4.32261    4.32262
   4.0      0.2500      4.32348    4.32349
   8.0      0.1250      4.32435    4.32435
   9.0      0.1111      4.32521    4.32522
   7.0      0.1429      4.32608    4.32609
   6.0      0.1667      4.32694    4.32695
   3.0      0.3333      4.32781    4.32781
   3.0      0.3333      4.32867    4.32868
   5.0      0.2000      4.32953    4.32954
   9.0      0.1111      4.33039    4.33040
   9.0      0.1111      4.33125    4.33126
   9.0      0.1111      4.33211    4.33212
   4.0      0.2500      4.33297    4.33298
   7.0      0.1429      4.33383    4.33384
   8.0      0.1250      4.33469    4.33469
   4.0      0.2500      4.33554    4.33555
   6.0      0.1667      4.33640    4.33640
   6.0      0.1667      4.33725    4.33726
   3.0      0.3333      4.33810    4.33811
   4.0      0.2500      4.33896    4.33896
   4.0      0.2500      4.33981    4.33981
   4.0      0.2500      4.34066    4.34066
   2.0      0.500       4.34151    4.34151
   4.0      0.2500      4.34236    4.34236
   5.0      0.2000      4.34320    4.34321
   9.0      0.1111      4.34405    4.34406
   8.0      0.1250      4.34490    4.34490
   8.0      0.1250      4.34574    4.34575
   4.0      0.2500      4.34659    4.34659
   4.0      0.2500      4.34743    4.34744
   3.0      0.3333      4.34827    4.34828
   5.0      0.2000      4.34911    4.34912
   8.0      0.1250      4.34996    4.34996
   7.0      0.1429      4.35080    4.35080
   5.0      0.2000      4.35163    4.35164
   6.0      0.1667      4.35247    4.35248
   5.0      0.2000      4.35331    4.35332
   3.0      0.3333      4.35415    4.35415
   6.0      0.1667      4.35498    4.35499
   6.0      0.1667      4.35582    4.35582
   6.0      0.1667      4.35665    4.35666
   2.0      0.500       4.35748    4.35749
   5.0      0.2000      4.35832    4.35832
   4.0      0.2500      4.35915    4.35916
   3.0      0.3333      4.35998    4.35999
   3.0      0.3333      4.36081    4.36082
   5.0      0.2000      4.36164    4.36164
   6.0      0.1667      4.36246    4.36247
   5.0      0.2000      4.36329    4.36330
   8.0      0.1250      4.36412    4.36412
   7.0      0.1429      4.36494    4.36495
   4.0      0.2500      4.36577    4.36577
   4.0      0.2500      4.36659    4.36660
   4.0      0.2500      4.36741    4.36742
   4.0      0.2500      4.36823    4.36824
   6.0      0.1667      4.36905    4.36906
   7.0      0.1429      4.36987    4.36988
   6.0      0.1667      4.37069    4.37070
   4.0      0.2500      4.37151    4.37152
   5.0      0.2000      4.37233    4.37234
   6.0      0.1667      4.37314    4.37315
   4.0      0.2500      4.37396    4.37397
   4.0      0.2500      4.37477    4.37478
   5.0      0.2000      4.37559    4.37560
   4.0      0.2500      4.37640    4.37641
   6.0      0.1667      4.37721    4.37722
   8.0      0.1250      4.37802    4.37803
   4.0      0.2500      4.37883    4.37884
   5.0      0.2000      4.37964    4.37965
   5.0      0.2000      4.38045    4.38046
   6.0      0.1667      4.38126    4.38127
   5.0      0.2000      4.38207    4.38207
   3.0      0.3333      4.38287    4.38288
   8.0      0.1250      4.38368    4.38368
   7.0      0.1429      4.38448    4.38449
   6.0      0.1667      4.38528    4.38529
   4.0      0.2500      4.38609    4.38609
   5.0      0.2000      4.38689    4.38690
   5.0      0.2000      4.38769    4.38770
   9.0      0.1111      4.38849    4.38849
   9.0      0.1111      4.38929    4.38929
   2.0      0.500       4.39008    4.39009
   3.0      0.3333      4.39088    4.39089
   4.0      0.2500      4.39168    4.39169
   2.0      0.500       4.39247    4.39248
   3.0      0.3333      4.39327    4.39327
   6.0      0.1667      4.39406    4.39407
   9.0      0.1111      4.39485    4.39486
   5.0      0.2000      4.39564    4.39565
   8.0      0.1250      4.39643    4.39644
   2.0      0.500       4.39722    4.39723
   3.0      0.3333      4.39801    4.39802
   7.0      0.1429      4.39880    4.39881
   4.0      0.2500      4.39959    4.39960
   4.0      0.2500      4.40038    4.40038
   4.0      0.2500      4.40116    4.40117
   6.0      0.1667      4.40195    4.40195
   7.0      0.1429      4.40273    4.40274
   4.0      0.2500      4.40351    4.40352
   4.0      0.2500      4.40429    4.40430
   4.0      0.2500      4.40508    4.40508
   4.0      0.2500      4.40586    4.40586
   6.0      0.1667      4.40663    4.40664
   4.0      0.2500      4.40741    4.40742
   2.0      0.500       4.40819    4.40820
   5.0      0.2000      4.40897    4.40898
   5.0      0.2000      4.40974    4.40975
   5.0      0.2000      4.41052    4.41053
   6.0      0.1667      4.41129    4.41130
   6.0      0.1667      4.41207    4.41207
   5.0      0.2000      4.41284    4.41285
   8.0      0.1250      4.41361    4.41362
   8.0      0.1250      4.41438    4.41439
   7.0      0.1429      4.41515    4.41516
   6.0      0.1667      4.41592    4.41593
   4.0      0.2500      4.41669    4.41669
   7.0      0.1429      4.41745    4.41746
   7.0      0.1429      4.41822    4.41823
   6.0      0.1667      4.41898    4.41899
   4.0      0.2500      4.41975    4.41976
   2.0      0.500       4.42051    4.42052
   6.0      0.1667      4.42128    4.42128
   4.0      0.2500      4.42204    4.42205
   4.0      0.2500      4.42280    4.42281
   4.0      0.2500      4.42356    4.42357
   5.0      0.2000      4.42432    4.42432
   5.0      0.2000      4.42508    4.42508
   4.0      0.2500      4.42583    4.42584
   8.0      0.1250      4.42659    4.42660
   5.0      0.2000      4.42734    4.42735
   7.0      0.1429      4.42810    4.42811
   4.0      0.2500      4.42885    4.42886
   4.0      0.2500      4.42961    4.42961
   5.0      0.2000      4.43036    4.43037
   5.0      0.2000      4.43111    4.43112
   4.0      0.2500      4.43186    4.43187
   5.0      0.2000      4.43261    4.43262
   2.0      0.500       4.43336    4.43337
   8.0      0.1250      4.43411    4.43411
   5.0      0.2000      4.43485    4.43486
  11.0      0.0909      4.43560    4.43561
   8.0      0.1250      4.43634    4.43635
   4.0      0.2500      4.43709    4.43710
   6.0      0.1667      4.43783    4.43784
   6.0      0.1667      4.43857    4.43858
   2.0      0.500       4.43931    4.43932
   3.0      0.3333      4.44006    4.44006
   4.0      0.2500      4.44079    4.44080
   8.0      0.1250      4.44153    4.44154
   3.0      0.3333      4.44227    4.44228
   4.0      0.2500      4.44301    4.44302
   7.0      0.1429      4.44375    4.44375
   4.0      0.2500      4.44448    4.44449
   5.0      0.2000      4.44522    4.44522
   5.0      0.2000      4.44595    4.44596
   7.0      0.1429      4.44668    4.44669
   5.0      0.2000      4.44741    4.44742
   5.0      0.2000      4.44815    4.44815
   4.0      0.2500      4.44888    4.44888
   7.0      0.1429      4.44960    4.44961
   9.0      0.1111      4.45033    4.45034
   7.0      0.1429      4.45106    4.45107
   6.0      0.1667      4.45179    4.45180
   4.0      0.2500      4.45251    4.45252
   6.0      0.1667      4.45324    4.45325
   5.0      0.2000      4.45396    4.45397
   4.0      0.2500      4.45469    4.45469
   7.0      0.1429      4.45541    4.45542
   6.0      0.1667      4.45613    4.45614
   4.0      0.2500      4.45685    4.45686
   7.0      0.1429      4.45757    4.45758
   7.0      0.1429      4.45829    4.45830
   6.0      0.1667      4.45901    4.45901
   4.0      0.2500      4.45972    4.45973
   4.0      0.2500      4.46044    4.46045
   5.0      0.2000      4.46115    4.46116
   4.0      0.2500      4.46187    4.46188
   6.0      0.1667      4.46258    4.46259
   8.0      0.1250      4.46330    4.46330
   4.0      0.2500      4.46401    4.46402
   1.0      1.000       4.46472    4.46473
   2.0      0.500       4.46543    4.46544
   4.0      0.2500      4.46614    4.46615
   5.0      0.2000      4.46685    4.46685
   5.0      0.2000      4.46755    4.46756
   5.0      0.2000      4.46826    4.46827
   4.0      0.2500      4.46897    4.46897
   2.0      0.500       4.46967    4.46968
   4.0      0.2500      4.47038    4.47038
   5.0      0.2000      4.47108    4.47109
   5.0      0.2000      4.47178    4.47179
   2.0      0.500       4.47248    4.47249
   4.0      0.2500      4.47318    4.47319
   2.0      0.500       4.47388    4.47389
   4.0      0.2500      4.47458    4.47459
   2.0      0.500       4.47528    4.47529
   8.0      0.1250      4.47598    4.47599
   2.0      0.500       4.47667    4.47668
   4.0      0.2500      4.47737    4.47738
   5.0      0.2000      4.47806    4.47807
   5.0      0.2000      4.47876    4.47876
   4.0      0.2500      4.47945    4.47946
   3.0      0.3333      4.48014    4.48015
   5.0      0.2000      4.48083    4.48084
   6.0      0.1667      4.48152    4.48153
   5.0      0.2000      4.48221    4.48222
   5.0      0.2000      4.48290    4.48291
   5.0      0.2000      4.48359    4.48360
   4.0      0.2500      4.48427    4.48428
   5.0      0.2000      4.48496    4.48497
   5.0      0.2000      4.48565    4.48565
   4.0      0.2500      4.48633    4.48634
   3.0      0.3333      4.48701    4.48702
   3.0      0.3333      4.48770    4.48770
   6.0      0.1667      4.48838    4.48839
   9.0      0.1111      4.48906    4.48907
   4.0      0.2500      4.48974    4.48975
   4.0      0.2500      4.49042    4.49043
   7.0      0.1429      4.49110    4.49110
   5.0      0.2000      4.49177    4.49178
   6.0      0.1667      4.49245    4.49246
   7.0      0.1429      4.49312    4.49313
   7.0      0.1429      4.49380    4.49381
   9.0      0.1111      4.49447    4.49448
   5.0      0.2000      4.49515    4.49515
   6.0      0.1667      4.49582    4.49583
   8.0      0.1250      4.49649    4.49650
   5.0      0.2000      4.49716    4.49717
   5.0      0.2000      4.49783    4.49784
   6.0      0.1667      4.49850    4.49851
   8.0      0.1250      4.49917    4.49918
   9.0      0.1111      4.49983    4.49984
   6.0      0.1667      4.50050    4.50051
   6.0      0.1667      4.50116    4.50117
   6.0      0.1667      4.50183    4.50184
   4.0      0.2500      4.50249    4.50250
   5.0      0.2000      4.50316    4.50316
   6.0      0.1667      4.50382    4.50383
   5.0      0.2000      4.50448    4.50449
   5.0      0.2000      4.50514    4.50515
   4.0      0.2500      4.50580    4.50581
   4.0      0.2500      4.50646    4.50647
   6.0      0.1667      4.50711    4.50712
   4.0      0.2500      4.50777    4.50778
   4.0      0.2500      4.50843    4.50844
   5.0      0.2000      4.50908    4.50909
   8.0      0.1250      4.50974    4.50975
   9.0      0.1111      4.51039    4.51040
   4.0      0.2500      4.51104    4.51105
   4.0      0.2500      4.51169    4.51170
   5.0      0.2000      4.51235    4.51235
   5.0      0.2000      4.51300    4.51300
   5.0      0.2000      4.51364    4.51365
   4.0      0.2500      4.51429    4.51430
   4.0      0.2500      4.51494    4.51495
   4.0      0.2500      4.51559    4.51560
   5.0      0.2000      4.51623    4.51624
   5.0      0.2000      4.51688    4.51689
   5.0      0.2000      4.51752    4.51753
   7.0      0.1429      4.51817    4.51817
   4.0      0.2500      4.51881    4.51882
   4.0      0.2500      4.51945    4.51946
   7.0      0.1429      4.52009    4.52010
   4.0      0.2500      4.52073    4.52074
   4.0      0.2500      4.52137    4.52138
   4.0      0.2500      4.52201    4.52202
   3.0      0.3333      4.52264    4.52265
   3.0      0.3333      4.52328    4.52329
   4.0      0.2500      4.52392    4.52393
   4.0      0.2500      4.52455    4.52456
   5.0      0.2000      4.52519    4.52519
   5.0      0.2000      4.52582    4.52583
   4.0      0.2500      4.52645    4.52646
   5.0      0.2000      4.52708    4.52709
   6.0      0.1667      4.52771    4.52772
   4.0      0.2500      4.52834    4.52835
   5.0      0.2000      4.52897    4.52898
   8.0      0.1250      4.52960    4.52961
   6.0      0.1667      4.53023    4.53024
   3.0      0.3333      4.53085    4.53086
   3.0      0.3333      4.53148    4.53149
   5.0      0.2000      4.53211    4.53211
   4.0      0.2500      4.53273    4.53274
   5.0      0.2000      4.53335    4.53336
   6.0      0.1667      4.53398    4.53398
   7.0      0.1429      4.53460    4.53461
   5.0      0.2000      4.53522    4.53523
   6.0      0.1667      4.53584    4.53585
   6.0      0.1667      4.53646    4.53647
   3.0      0.3333      4.53707    4.53708
   6.0      0.1667      4.53769    4.53770
   6.0      0.1667      4.53831    4.53832
   5.0      0.2000      4.53892    4.53893
   3.0      0.3333      4.53954    4.53955
   4.0      0.2500      4.54015    4.54016
   5.0      0.2000      4.54077    4.54077
   7.0      0.1429      4.54138    4.54139
   5.0      0.2000      4.54199    4.54200
   4.0      0.2500      4.54260    4.54261
   5.0      0.2000      4.54321    4.54322
   5.0      0.2000      4.54382    4.54383
   4.0      0.2500      4.54443    4.54444
   4.0      0.2500      4.54504    4.54504
   8.0      0.1250      4.54564    4.54565
   6.0      0.1667      4.54625    4.54626
   3.0      0.3333      4.54685    4.54686
   6.0      0.1667      4.54746    4.54747
   3.0      0.3333      4.54806    4.54807
   8.0      0.1250      4.54866    4.54867
   6.0      0.1667      4.54927    4.54927
   2.0      0.500       4.54987    4.54987
   5.0      0.2000      4.55047    4.55048
   4.0      0.2500      4.55107    4.55107
   1.0      1.000       4.55166    4.55167
   2.0      0.500       4.55226    4.55227
   3.0      0.3333      4.55286    4.55287
   3.0      0.3333      4.55345    4.55346
   4.0      0.2500      4.55405    4.55406
   8.0      0.1250      4.55464    4.55465
   4.0      0.2500      4.55524    4.55525
   4.0      0.2500      4.55583    4.55584
   3.0      0.3333      4.55642    4.55643
   5.0      0.2000      4.55701    4.55702
   2.0      0.500       4.55760    4.55761
   3.0      0.3333      4.55819    4.55820
   5.0      0.2000      4.55878    4.55879
   4.0      0.2500      4.55937    4.55938
   2.0      0.500       4.55996    4.55997
   6.0      0.1667      4.56054    4.56055
   8.0      0.1250      4.56113    4.56114
   5.0      0.2000      4.56171    4.56172
   4.0      0.2500      4.56230    4.56231
   3.0      0.3333      4.56288    4.56289
   5.0      0.2000      4.56346    4.56347
   5.0      0.2000      4.56404    4.56405
   3.0      0.3333      4.56463    4.56463
   3.0      0.3333      4.56521    4.56521
   3.0      0.3333      4.56578    4.56579
   3.0      0.3333      4.56636    4.56637
   6.0      0.1667      4.56694    4.56695
   7.0      0.1429      4.56752    4.56753
   8.0      0.1250      4.56809    4.56810
   6.0      0.1667      4.56867    4.56868
   4.0      0.2500      4.56924    4.56925
   6.0      0.1667      4.56982    4.56982
   5.0      0.2000      4.57039    4.57040
   3.0      0.3333      4.57096    4.57097
   3.0      0.3333      4.57153    4.57154
   4.0      0.2500      4.57210    4.57211
   4.0      0.2500      4.57267    4.57268
   5.0      0.2000      4.57324    4.57325
   5.0      0.2000      4.57381    4.57382
   9.0      0.1111      4.57437    4.57438
   6.0      0.1667      4.57494    4.57495
   4.0      0.2500      4.57551    4.57552
   2.0      0.500       4.57607    4.57608
   6.0      0.1667      4.57663    4.57664
   9.0      0.1111      4.57720    4.57721
   4.0      0.2500      4.57776    4.57777
   7.0      0.1429      4.57832    4.57833
   4.0      0.2500      4.57888    4.57889
   5.0      0.2000      4.57944    4.57945
   8.0      0.1250      4.58000    4.58001
   8.0      0.1250      4.58056    4.58057
   4.0      0.2500      4.58112    4.58113
   7.0      0.1429      4.58167    4.58168
  10.0      0.1000      4.58223    4.58224
   5.0      0.2000      4.58279    4.58280
   2.0      0.500       4.58334    4.58335
   6.0      0.1667      4.58389    4.58390
   3.0      0.3333      4.58445    4.58446
   5.0      0.2000      4.58500    4.58501
   6.0      0.1667      4.58555    4.58556
   5.0      0.2000      4.58610    4.58611
   9.0      0.1111      4.58665    4.58666
   7.0      0.1429      4.58720    4.58721
   4.0      0.2500      4.58775    4.58776
   5.0      0.2000      4.58830    4.58831
   4.0      0.2500      4.58884    4.58885
   2.0      0.500       4.58939    4.58940
   4.0      0.2500      4.58993    4.58994
   3.0      0.3333      4.59048    4.59049
   4.0      0.2500      4.59102    4.59103
   4.0      0.2500      4.59157    4.59157
   5.0      0.2000      4.59211    4.59212
   5.0      0.2000      4.59265    4.59266
   5.0      0.2000      4.59319    4.59320
   5.0      0.2000      4.59373    4.59374
   5.0      0.2000      4.59427    4.59428
   5.0      0.2000      4.59481    4.59482
   6.0      0.1667      4.59534    4.59535
   6.0      0.1667      4.59588    4.59589
   5.0      0.2000      4.59642    4.59643
   3.0      0.3333      4.59695    4.59696
   4.0      0.2500      4.59749    4.59750
   5.0      0.2000      4.59802    4.59803
   5.0      0.2000      4.59855    4.59856
   6.0      0.1667      4.59908    4.59909
   7.0      0.1429      4.59962    4.59963
   5.0      0.2000      4.60015    4.60016
   6.0      0.1667      4.60068    4.60068
   5.0      0.2000      4.60120    4.60121
   3.0      0.3333      4.60173    4.60174
   4.0      0.2500      4.60226    4.60227
   5.0      0.2000      4.60279    4.60280
   6.0      0.1667      4.60331    4.60332
  10.0      0.1000      4.60384    4.60385
  10.0      0.1000      4.60436    4.60437
   8.0      0.1250      4.60489    4.60490
   5.0      0.2000      4.60541    4.60542
   9.0      0.1111      4.60593    4.60594
   5.0      0.2000      4.60645    4.60646
   6.0      0.1667      4.60697    4.60698
   9.0      0.1111      4.60749    4.60750
   4.0      0.2500      4.60801    4.60802
   2.0      0.500       4.60853    4.60854
   6.0      0.1667      4.60905    4.60906
   5.0      0.2000      4.60957    4.60958
   4.0      0.2500      4.61008    4.61009
   2.0      0.500       4.61060    4.61061
   3.0      0.3333      4.61111    4.61112
   3.0      0.3333      4.61163    4.61164
   6.0      0.1667      4.61214    4.61215
   2.0      0.500       4.61265    4.61266
   4.0      0.2500      4.61317    4.61318
   9.0      0.1111      4.61368    4.61369
   6.0      0.1667      4.61419    4.61420
   5.0      0.2000      4.61470    4.61471
   4.0      0.2500      4.61521    4.61522
   3.0      0.3333      4.61571    4.61572
   5.0      0.2000      4.61622    4.61623
   8.0      0.1250      4.61673    4.61674
   6.0      0.1667      4.61723    4.61724
   5.0      0.2000      4.61774    4.61775
   3.0      0.3333      4.61824    4.61825
   2.0      0.500       4.61875    4.61876
   6.0      0.1667      4.61925    4.61926
   4.0      0.2500      4.61975    4.61976
   2.0      0.500       4.62025    4.62026
   4.0      0.2500      4.62075    4.62076
   9.0      0.1111      4.62125    4.62126
   7.0      0.1429      4.62175    4.62176
   3.0      0.3333      4.62225    4.62226
   5.0      0.2000      4.62275    4.62276
   7.0      0.1429      4.62325    4.62326
   6.0      0.1667      4.62374    4.62375
   3.0      0.3333      4.62424    4.62425
   7.0      0.1429      4.62473    4.62474
   9.0      0.1111      4.62523    4.62524
   6.0      0.1667      4.62572    4.62573
   5.0      0.2000      4.62621    4.62622
   4.0      0.2500      4.62671    4.62672
   6.0      0.1667      4.62720    4.62721
   3.0      0.3333      4.62769    4.62770
   4.0      0.2500      4.62818    4.62819
   4.0      0.2500      4.62867    4.62868
   3.0      0.3333      4.62916    4.62917
   4.0      0.2500      4.62964    4.62965
   7.0      0.1429      4.63013    4.63014
   7.0      0.1429      4.63062    4.63063
   7.0      0.1429      4.63110    4.63111
   6.0      0.1667      4.63159    4.63160
   5.0      0.2000      4.63207    4.63208
   6.0      0.1667      4.63256    4.63257
   5.0      0.2000      4.63304    4.63305
   4.0      0.2500      4.63352    4.63353
   3.0      0.3333      4.63400    4.63401
   8.0      0.1250      4.63448    4.63449
   9.0      0.1111      4.63496    4.63497
   6.0      0.1667      4.63544    4.63545
   7.0      0.1429      4.63592    4.63593
   6.0      0.1667      4.63640    4.63641
   5.0      0.2000      4.63688    4.63689
   7.0      0.1429      4.63735    4.63736
   5.0      0.2000      4.63783    4.63784
   5.0      0.2000      4.63830    4.63831
   3.0      0.3333      4.63878    4.63879
   7.0      0.1429      4.63925    4.63926
   7.0      0.1429      4.63973    4.63974
   5.0      0.2000      4.64020    4.64021
   6.0      0.1667      4.64067    4.64068
   3.0      0.3333      4.64114    4.64115
   4.0      0.2500      4.64161    4.64162
   6.0      0.1667      4.64208    4.64209
   2.0      0.500       4.64255    4.64256
   6.0      0.1667      4.64302    4.64303
   5.0      0.2000      4.64348    4.64349
   4.0      0.2500      4.64395    4.64396
   3.0      0.3333      4.64442    4.64443
   3.0      0.3333      4.64488    4.64489
   3.0      0.3333      4.64535    4.64536
   8.0      0.1250      4.64581    4.64582
   9.0      0.1111      4.64627    4.64628
   4.0      0.2500      4.64674    4.64675
   9.0      0.1111      4.64720    4.64721
   9.0      0.1111      4.64766    4.64767
   8.0      0.1250      4.64812    4.64813
   6.0      0.1667      4.64858    4.64859
   6.0      0.1667      4.64904    4.64905
   4.0      0.2500      4.64950    4.64951
   8.0      0.1250      4.64996    4.64997
   4.0      0.2500      4.65041    4.65042
   4.0      0.2500      4.65087    4.65088
   5.0      0.2000      4.65133    4.65134
   5.0      0.2000      4.65178    4.65179
   7.0      0.1429      4.65224    4.65225
   7.0      0.1429      4.65269    4.65270
   6.0      0.1667      4.65314    4.65315
   7.0      0.1429      4.65360    4.65361
   6.0      0.1667      4.65405    4.65406
   6.0      0.1667      4.65450    4.65451
   6.0      0.1667      4.65495    4.65496
   4.0      0.2500      4.65540    4.65541
   6.0      0.1667      4.65585    4.65586
   6.0      0.1667      4.65630    4.65631
   4.0      0.2500      4.65674    4.65675
   3.0      0.3333      4.65719    4.65720
   3.0      0.3333      4.65764    4.65765
   3.0      0.3333      4.65808    4.65809
   6.0      0.1667      4.65853    4.65854
   5.0      0.2000      4.65897    4.65898
   6.0      0.1667      4.65942    4.65943
   7.0      0.1429      4.65986    4.65987
   6.0      0.1667      4.66030    4.66031
   6.0      0.1667      4.66075    4.66076
   4.0      0.2500      4.66119    4.66120
   7.0      0.1429      4.66163    4.66164
   4.0      0.2500      4.66207    4.66208
   6.0      0.1667      4.66251    4.66252
   5.0      0.2000      4.66295    4.66296
   5.0      0.2000      4.66338    4.66339
   9.0      0.1111      4.66382    4.66383
   4.0      0.2500      4.66426    4.66427
   5.0      0.2000      4.66469    4.66470
   5.0      0.2000      4.66513    4.66514
   4.0      0.2500      4.66556    4.66557
   6.0      0.1667      4.66600    4.66601
   7.0      0.1429      4.66643    4.66644
   7.0      0.1429      4.66686    4.66688
   4.0      0.2500      4.66730    4.66731
   4.0      0.2500      4.66773    4.66774
   4.0      0.2500      4.66816    4.66817
   4.0      0.2500      4.66859    4.66860
   7.0      0.1429      4.66902    4.66903
   2.0      0.500       4.66945    4.66946
   6.0      0.1667      4.66988    4.66989
   4.0      0.2500      4.67031    4.67032
   7.0      0.1429      4.67073    4.67074
   4.0      0.2500      4.67116    4.67117
   6.0      0.1667      4.67159    4.67160
   7.0      0.1429      4.67201    4.67202
   3.0      0.3333      4.67244    4.67245
   7.0      0.1429      4.67286    4.67287
   4.0      0.2500      4.67328    4.67329
   8.0      0.1250      4.67371    4.67372
   8.0      0.1250      4.67413    4.67414
   4.0      0.2500      4.67455    4.67456
   4.0      0.2500      4.67497    4.67498
   6.0      0.1667      4.67539    4.67540
   8.0      0.1250      4.67581    4.67582
   5.0      0.2000      4.67623    4.67624
   6.0      0.1667      4.67665    4.67666
   6.0      0.1667      4.67707    4.92105
   5.0      0.2000      4.67748    4.92581
   4.0      0.2500      4.67790    4.93068
   2.0      0.500       4.67832    4.93566
   3.0      0.3333      4.67873    4.94078
   6.0      0.1667      4.67915    4.94602
   6.0      0.1667      4.67956    4.95140
   6.0      0.1667      4.67997    4.95692
   7.0      0.1429      4.68039    4.96257
   5.0      0.2000      4.68080    4.96838
   6.0      0.1667      4.68121    4.97435
   7.0      0.1429      4.68162    4.98048
   5.0      0.2000      4.68203    4.98677
   4.0      0.2500      4.68244    4.99324
   8.0      0.1250      4.68285    4.99989
   8.0      0.1250      4.68326    5.00673
   5.0      0.2000      4.68367    5.01377
   5.0      0.2000      4.68408    5.02101
   5.0      0.2000      4.68448    5.02846
   7.0      0.1429      4.68489    5.03614
   9.0      0.1111      4.68530    5.04404
   6.0      0.1667      4.68570    5.05220
   7.0      0.1429      4.68611    5.06060
   5.0      0.2000      4.68651    5.06926
   4.0      0.2500      4.68691    5.07820
   9.0      0.1111      4.68732    5.08743
   9.0      0.1111      4.68772    5.09696
   4.0      0.2500      4.68812    5.10681
   3.0      0.3333      4.68852    5.11697
   5.0      0.2000      4.68892    5.12749
   3.0      0.3333      4.68932    5.13837
   3.0      0.3333      4.68972    5.14963
   3.0      0.3333      4.69012    5.16128
   7.0      0.1429      4.69052    5.17334
   8.0      0.1250      4.69092    5.18585
   9.0      0.1111      4.69131    5.19881
   6.0      0.1667      4.69171    5.21227
   8.0      0.1250      4.69210    5.22622
   4.0      0.2500      4.69250    5.24069
   7.0      0.1429      4.69289    5.25575
   6.0      0.1667      4.69329    5.27139
   5.0      0.2000      4.69368    5.28767
   9.0      0.1111      4.69408    5.30460
   6.0      0.1667      4.69447    5.32220
  14.0      0.0714      4.69486    5.34058
  10.0      0.1000      4.69525    5.35971
  14.0      0.0714      4.69564    5.37968
   8.0      0.1250      4.69603    5.40052
   2.0      0.500       4.69642    5.42226
   6.0      0.1667      4.69681    5.44501
   6.0      0.1667      4.69720    5.46879
   4.0      0.2500      4.69759    5.49370
   5.0      0.2000      4.69797    5.51977
   4.0      0.2500      4.69836    5.54707
   5.0      0.2000      4.69875    5.57575
   4.0      0.2500      4.69913    5.60583
   5.0      0.2000      4.69952    5.63746
   9.0      0.1111      4.69990    5.67071
   8.0      0.1250      4.70029    5.70566
   9.0      0.1111      4.70067    5.74255
   8.0      0.1250      4.70105    5.78139
   9.0      0.1111      4.70144    5.82244
   7.0      0.1429      4.70182    5.86578
   5.0      0.2000      4.70220    5.91156
   6.0      0.1667      4.70258    5.96011
   5.0      0.2000      4.70296    6.01151
   4.0      0.2500      4.70334    6.06610
   5.0      0.2000      4.70372    6.12407
   7.0      0.1429      4.70410    6.18566
   5.0      0.2000      4.70448    6.25136
   4.0      0.2500      4.70485    6.32134
   5.0      0.2000      4.70523    6.39616
   5.0      0.2000      4.70561    6.47612
   8.0      0.1250      4.70598    6.56166
   8.0      0.1250      4.70636    6.65356
   9.0      0.1111      4.70673    6.75219
  10.0      0.1000      4.70711    6.85845
   9.0      0.1111      4.70748    6.97295
   9.0      0.1111      4.70785    7.09646
  10.0      0.1000      4.70823    7.23035
   8.0      0.1250      4.70860    7.37538
   8.0      0.1250      4.70897    7.53317
   5.0      0.2000      4.70934    7.70496
  11.0      0.0909      4.70971    7.89237
   7.0      0.1429      4.71008    8.09799
  12.0      0.0833      4.71045    8.32367
   9.0      0.1111      4.71082    8.57287
  11.0      0.0909      4.71119    8.84873
   8.0      0.1250      4.71156    9.15541
  12.0      0.0833      4.71193    9.49928
   8.0      0.1250      4.71229    9.88622
  10.0      0.1000      4.71266   10.32578
   8.0      0.1250      4.71303   10.82811
  11.0      0.0909      4.71339   11.40632
  19.0      0.0526      4.71376   12.07904
  17.0      0.0588      4.71412   12.86504
  15.0      0.0667      4.71448   13.79095
  25.0      0.0400      4.71485   14.88452
  22.0      0.0455      4.71521   16.17814
  21.0      0.0476      4.71557   17.71312
  24.0      0.0417      4.71593   19.52558
  23.0      0.0435      4.71630   21.66157
  26.0      0.0385      4.71666   24.15886
  35.0      0.02857     4.71702   27.05238
  33.0      0.03030     4.71738   30.38004
  44.0      0.02273     4.71774   34.14723
  54.0      0.01852     4.71810   38.35289
  47.0      0.02128     4.71845   42.94160
  68.0      0.01471     4.71881   47.80231
  66.0      0.01515     4.71917   52.75826
  70.0      0.01429     4.71953   57.50082
  85.0      0.01176     4.71988   61.64288
  78.0      0.01282     4.72024   64.72105
  73.0      0.01370     4.72059   66.32382
  75.0      0.01333     4.72095   66.21181
  67.0      0.01493     4.72130   64.40150
  62.0      0.01613     4.72166   61.16012
  62.0      0.01613     4.72201   56.91800
  62.0      0.01613     4.72236   52.13197
  49.0      0.02041     4.72272   47.17371
  44.0      0.02273     4.72307   42.33786
  41.0      0.02439     4.72342   37.79234
  42.0      0.02381     4.72377   33.64397
  31.0      0.03226     4.72412   29.93656
  25.0      0.0400      4.72447   26.66576
  27.0      0.0370      4.72482   23.82438
  25.0      0.0400      4.72517   21.37531
  18.0      0.0556      4.72552   19.28499
  12.0      0.0833      4.72587   17.51240
  13.0      0.0769      4.72622   16.01095
  17.0      0.0588      4.72656   14.74516
  18.0      0.0556      4.72691   13.67514
  16.0      0.0625      4.72726   12.76992
  18.0      0.0556      4.72760   12.00100
  13.0      0.0769      4.72795   11.34203
   8.0      0.1250      4.72830   10.77488
   8.0      0.1250      4.72864   10.28180
   8.0      0.1250      4.72898    9.85048
   7.0      0.1429      4.72933    9.47048
   9.0      0.1111      4.72967    9.13237
   9.0      0.1111      4.73001    8.83050
   8.0      0.1250      4.73036    8.55887
   8.0      0.1250      4.73070    8.31370
   9.0      0.1111      4.73104    8.09161
   9.0      0.1111      4.73138    7.88912
   9.0      0.1111      4.73172    7.70446
   6.0      0.1667      4.73206    7.53518
   7.0      0.1429      4.73240    7.37990
   9.0      0.1111      4.73274    7.23719
  12.0      0.0833      4.73308    7.10537
   4.0      0.2500      4.73342    6.98372
   9.0      0.1111      4.73376    6.87099
  10.0      0.1000      4.73409    6.76651
  11.0      0.0909      4.73443    6.66956
   4.0      0.2500      4.73477    6.57920
   8.0      0.1250      4.73510    6.49508
   6.0      0.1667      4.73544    6.41648
   8.0      0.1250      4.73577    6.34305
   7.0      0.1429      4.73611    6.27440
   6.0      0.1667      4.73644    6.20995
   7.0      0.1429      4.73678    6.14953
   5.0      0.2000      4.73711    6.09270
   8.0      0.1250      4.73744    6.03926
   5.0      0.2000      4.73778    5.98899
   5.0      0.2000      4.73811    5.94151
   4.0      0.2500      4.73844    5.89674
   8.0      0.1250      4.73877    5.85440
   8.0      0.1250      4.73910    5.81438
   7.0      0.1429      4.73944    5.77654
   5.0      0.2000      4.73977    5.74061
   6.0      0.1667      4.74010    5.70659
   8.0      0.1250      4.74043    5.67425
   3.0      0.3333      4.74075    5.64355
   3.0      0.3333      4.74108    5.61439
   5.0      0.2000      4.74141    5.58660
   7.0      0.1429      4.74174    5.56016
  10.0      0.1000      4.74207    5.53495
   7.0      0.1429      4.74239    5.51091
   6.0      0.1667      4.74272    5.48801
   4.0      0.2500      4.74305    5.46609
   6.0      0.1667      4.74337    5.44518
   8.0      0.1250      4.74370    5.42516
   9.0      0.1111      4.74402    5.40602
   9.0      0.1111      4.74435    5.38772
   9.0      0.1111      4.74467    5.37016
   9.0      0.1111      4.74499    5.35336
   8.0      0.1250      4.74532    5.33722
   9.0      0.1111      4.74564    5.32175
   7.0      0.1429      4.74596    5.30692
   8.0      0.1250      4.74629    5.29265
  10.0      0.1000      4.74661    5.27895
   6.0      0.1667      4.74693    5.26577
   8.0      0.1250      4.74725    5.25311
  10.0      0.1000      4.74757    5.24093
   6.0      0.1667      4.74789    5.22920
   7.0      0.1429      4.74821    5.21791
   9.0      0.1111      4.74853    5.20702
   7.0      0.1429      4.74885    5.19653
   5.0      0.2000      4.74917    5.18643
   5.0      0.2000      4.74949    5.17667
   8.0      0.1250      4.74981    5.16726
   7.0      0.1429      4.75012    5.15817
   6.0      0.1667      4.75044    5.14940
   5.0      0.2000      4.75076    5.14094
   9.0      0.1111      4.75107    5.13275
  10.0      0.1000      4.75139    5.12484
   5.0      0.2000      4.75171    5.11719
   4.0      0.2500      4.75202    5.10979
   4.0      0.2500      4.75234    5.10264
   9.0      0.1111      4.75265    5.09571
   7.0      0.1429      4.75297    5.08901
   7.0      0.1429      4.75328    5.08251
   9.0      0.1111      4.75359    5.07622
   3.0      0.3333      4.75391    5.07014
   8.0      0.1250      4.75422    5.06423
   5.0      0.2000      4.75453    5.05851
   4.0      0.2500      4.75485    5.05295
   7.0      0.1429      4.75516    5.04757
  10.0      0.1000      4.75547    5.04236
   7.0      0.1429      4.75578    5.03728
  10.0      0.1000      4.75609    5.03237
   4.0      0.2500      4.75640    5.02759
   8.0      0.1250      4.75671    5.02296
   6.0      0.1667      4.75702    5.01846
   8.0      0.1250      4.75733    5.01408
   5.0      0.2000      4.75764    5.00984
   9.0      0.1111      4.75795    5.00570
   7.0      0.1429      4.75826    5.00169
   8.0      0.1250      4.75856    4.99779
   6.0      0.1667      4.75887    4.99400
   8.0      0.1250      4.75918    4.75919
   9.0      0.1111      4.75949    4.75950
   9.0      0.1111      4.75979    4.75981
   9.0      0.1111      4.76010    4.76011
   7.0      0.1429      4.76041    4.76042
   5.0      0.2000      4.76071    4.76072
   5.0      0.2000      4.76102    4.76103
   5.0      0.2000      4.76132    4.76133
   6.0      0.1667      4.76163    4.76164
   5.0      0.2000      4.76193    4.76194
   6.0      0.1667      4.76224    4.76225
   7.0      0.1429      4.76254    4.76255
   5.0      0.2000      4.76284    4.76286
   5.0      0.2000      4.76315    4.76316
   5.0      0.2000      4.76345    4.76346
   6.0      0.1667      4.76375    4.76376
   7.0      0.1429      4.76406    4.76407
   9.0      0.1111      4.76436    4.76437
   7.0      0.1429      4.76466    4.76467
   9.0      0.1111      4.76496    4.76497
   9.0      0.1111      4.76526    4.76527
   9.0      0.1111      4.76556    4.76557
   7.0      0.1429      4.76586    4.76587
   9.0      0.1111      4.76616    4.76617
   9.0      0.1111      4.76646    4.76647
   6.0      0.1667      4.76676    4.76677
   6.0      0.1667      4.76706    4.76707
   8.0      0.1250      4.76736    4.76737
  15.0      0.0667      4.76766    4.76767
   9.0      0.1111      4.76796    4.76797
  11.0      0.0909      4.76826    4.76827
   8.0      0.1250      4.76855    4.76857
   9.0      0.1111      4.76885    4.76886
   6.0      0.1667      4.76915    4.76916
   9.0      0.1111      4.76945    4.76946
   8.0      0.1250      4.76974    4.76975
  10.0      0.1000      4.77004    4.77005
   8.0      0.1250      4.77034    4.77035
   9.0      0.1111      4.77063    4.77064
  10.0      0.1000      4.77093    4.77094
   9.0      0.1111      4.77122    4.77123
  10.0      0.1000      4.77152    4.77153
   8.0      0.1250      4.77181    4.77182
   5.0      0.2000      4.77211    4.77212
  10.0      0.1000      4.77240    4.77241
  10.0      0.1000      4.77269    4.77271
   6.0      0.1667      4.77299    4.77300
  10.0      0.1000      4.77328    4.77329
   4.0      0.2500      4.77357    4.77359
   8.0      0.1250      4.77387    4.77388
  15.0      0.0667      4.77416    4.77417
  13.0      0.0769      4.77445    4.77446
   7.0      0.1429      4.77474    4.77476
   6.0      0.1667      4.77504    4.77505
   8.0      0.1250      4.77533    4.77534
   8.0      0.1250      4.77562    4.77563
   8.0      0.1250      4.77591    4.77592
   6.0      0.1667      4.77620    4.77621
   8.0      0.1250      4.77649    4.77650
   7.0      0.1429      4.77678    5.39939
   9.0      0.1111      4.77707    5.44459
   7.0      0.1429      4.77736    5.49489
   5.0      0.2000      4.77765    5.55097
   7.0      0.1429      4.77794    5.61372
  10.0      0.1000      4.77823    5.68446
   8.0      0.1250      4.77852    5.76436
   8.0      0.1250      4.77881    5.85530
   6.0      0.1667      4.77910    6.62998
   9.0      0.1111      4.77938    6.76125
  12.0      0.0833      4.77967    6.91200
   9.0      0.1111      4.77996    7.08602
  10.0      0.1000      4.78025    7.28915
   7.0      0.1429      4.78053    7.52819
   7.0      0.1429      4.78082    7.81233
   6.0      0.1667      4.78111    8.15519
   4.0      0.2500      4.78139    8.57332
   6.0      0.1667      4.78168    9.09230
  12.0      0.0833      4.78197    9.74662
  11.0      0.0909      4.78225   10.58775
  17.0      0.0588      4.78254   11.70018
  19.0      0.0526      4.78282   13.22591
  22.0      0.0455      4.78311   15.48246
  24.0      0.0417      4.78339   19.24627
  33.0      0.03030     4.78368   26.34142
  62.0      0.01613     4.78396   40.20958
  91.0      0.01099     4.78425   65.03896
  141.0     0.00709     4.78453   102.46374
  191.0     0.00524     4.78482   144.47231
  221.0     0.00452     4.78510   165.34286
  143.0     0.00699     4.78538   144.18298
  95.0      0.01053     4.78567   102.19731
  69.0      0.01449     4.78595   64.90826
  46.0      0.02174     4.78623   40.21777
  39.0      0.02564     4.78651   26.49003
  23.0      0.0435      4.78680   19.46509
  20.0      0.0500      4.78708   15.76713
  12.0      0.0833      4.78736   13.56415
  10.0      0.1000      4.78764   12.08776
   4.0      0.2500      4.78792   11.02607
  12.0      0.0833      4.78821   10.23214
  10.0      0.1000      4.78849    9.62707
  11.0      0.0909      4.78877    9.15738
   5.0      0.2000      4.78905    8.78887
  13.0      0.0769      4.78933    8.49712
  11.0      0.0909      4.78961    8.26396
   8.0      0.1250      4.78989    8.07748
  10.0      0.1000      4.79017    7.92792
  10.0      0.1000      4.79045    7.80856
  14.0      0.0714      4.79073    7.71408
   9.0      0.1111      4.79101    7.64011
  10.0      0.1000      4.79129    7.58372
  11.0      0.0909      4.79157    7.54226
  10.0      0.1000      4.79185    7.51385
   7.0      0.1429      4.79213    7.49690
   6.0      0.1667      4.79241    7.49016
   5.0      0.2000      4.79269    7.49264
   6.0      0.1667      4.79297    7.50357
  10.0      0.1000      4.79324    7.52234
  11.0      0.0909      4.79352    7.54842
   7.0      0.1429      4.79380    7.58154
   8.0      0.1250      4.79408    7.62134
  10.0      0.1000      4.79436    7.66775
  11.0      0.0909      4.79463    7.26705
   7.0      0.1429      4.79491    7.35162
   6.0      0.1667      4.79519    7.44070
   8.0      0.1250      4.79546    7.53434
  11.0      0.0909      4.79574    7.63309
  11.0      0.0909      4.79602    7.73713
  10.0      0.1000      4.79630    7.84680
   9.0      0.1111      4.79657    7.96283
   7.0      0.1429      4.79685    8.08537
   7.0      0.1429      4.79713    8.21522
   8.0      0.1250      4.79740    8.35271
   8.0      0.1250      4.79768    8.49838
   7.0      0.1429      4.79795    8.65332
   9.0      0.1111      4.79823    8.81786
   8.0      0.1250      4.79850    8.99320
  12.0      0.0833      4.79878    9.17997
  12.0      0.0833      4.79906    9.37905
   9.0      0.1111      4.79933    9.59217
  12.0      0.0833      4.79961    9.81999
  10.0      0.1000      4.79988   10.06444
  15.0      0.0667      4.80016   10.32670
  15.0      0.0667      4.80043   10.60834
  10.0      0.1000      4.80070   10.91218
  12.0      0.0833      4.80098   11.23963
  10.0      0.1000      4.80125   11.59400
  10.0      0.1000      4.80153   11.97762
  12.0      0.0833      4.80180   12.39351
  12.0      0.0833      4.80208   12.84675
  10.0      0.1000      4.80235   13.34053
  12.0      0.0833      4.80262   13.88124
  16.0      0.0625      4.80290   14.47418
  12.0      0.0833      4.80317   15.12629
  25.0      0.0400      4.80344   15.84847
  12.0      0.0833      4.80372   16.64963
  14.0      0.0714      4.80399   17.54504
  18.0      0.0556      4.80426   18.54984
  22.0      0.0455      4.80454   19.68361
  18.0      0.0556      4.80481   20.97496
  25.0      0.0400      4.80508   22.45127
  27.0      0.0370      4.80536   24.15353
  35.0      0.02857     4.80563   26.12416
  30.0      0.03333     4.80590   28.41446
  41.0      0.02439     4.80617   31.09306
  43.0      0.02326     4.80645   34.22264
  38.0      0.02632     4.80672   37.88810
  45.0      0.02222     4.80699   42.16722
  49.0      0.02041     4.80726   47.14282
  55.0      0.01818     4.80753   52.91639
  60.0      0.01667     4.80781   59.55242
  75.0      0.01333     4.80808   67.13215
  76.0      0.01316     4.80835   75.68201
  98.0      0.01020     4.80862   85.18656
  116.0     0.00862     4.80889   95.59025
  132.0     0.00758     4.80917   106.66433
  157.0     0.00637     4.80944   118.06853
  178.0     0.00562     4.80971   129.20673
  186.0     0.00538     4.80998   139.27478
  184.0     0.00543     4.81025   147.34041
  182.0     0.00549     4.81052   152.42850
  180.0     0.00556     4.81079   153.85756
  183.0     0.00546     4.81106   151.41425
  153.0     0.00654     4.81134   145.46097
  134.0     0.00746     4.81161   136.76425
  132.0     0.00758     4.81188   126.32163
  110.0     0.00909     4.81215   115.03947
  95.0      0.01053     4.81242   103.67966
  83.0      0.01205     4.81269   92.76530
  73.0      0.01370     4.81296   82.58198
  67.0      0.01493     4.81323   73.32391
  62.0      0.01613     4.81350   65.03004
  53.0      0.01887     4.81377   57.70876
  40.0      0.02500     4.81404   51.31440
  43.0      0.02326     4.81431   45.75853
  47.0      0.02128     4.81458   40.97516
  38.0      0.02632     4.81485   36.86606
  30.0      0.03333     4.81513   33.35244
  27.0      0.0370      4.81540   30.35269
  22.0      0.0455      4.81567   27.78285
  27.0      0.0370      4.81594   25.58282
  20.0      0.0500      4.81621   23.68799
  22.0      0.0455      4.81648   22.05083
  16.0      0.0625      4.81675   20.62865
  20.0      0.0500      4.81702   19.38180
  12.0      0.0833      4.81729   18.28468
  10.0      0.1000      4.81756   17.31085
  14.0      0.0714      4.81783   16.44274
  12.0      0.0833      4.81810   15.66491
  15.0      0.0667      4.81837   14.96250
  11.0      0.0909      4.81864   14.32723
  10.0      0.1000      4.81891   13.74911
   5.0      0.2000      4.81918   13.22212
  14.0      0.0714      4.81945   12.74051
  15.0      0.0667      4.81972   12.29792
  16.0      0.0625      4.81999   11.89137
   7.0      0.1429      4.82026   11.51620
   9.0      0.1111      4.82053   11.16989
  10.0      0.1000      4.82080   10.84975
  12.0      0.0833      4.82107   10.55241
  11.0      0.0909      4.82134   10.27655
  12.0      0.0833      4.82161   10.01962
  16.0      0.0625      4.82188    9.78035
   8.0      0.1250      4.82215    9.55729
  10.0      0.1000      4.82242    9.34846
  13.0      0.0769      4.82269    9.15324
  10.0      0.1000      4.82296    8.97006
  10.0      0.1000      4.82323    8.79827
   9.0      0.1111      4.82350    8.63704
   6.0      0.1667      4.82377    8.48510
  10.0      0.1000      4.82404    8.34217
   7.0      0.1429      4.82431    8.20725
   9.0      0.1111      4.82458    8.07998
  10.0      0.1000      4.82485    7.95987
  11.0      0.0909      4.82512    7.84606
   8.0      0.1250      4.82539    7.73844
   6.0      0.1667      4.82566    7.63634
   9.0      0.1111      4.82593    7.53956
   9.0      0.1111      4.82620    7.44778
  13.0      0.0769      4.82647    7.36043
  13.0      0.0769      4.82674    7.27747
  10.0      0.1000      4.82701    7.19843
   6.0      0.1667      4.82728    7.12319
   5.0      0.2000      4.82755    7.05156
   6.0      0.1667      4.82782    6.98313
   7.0      0.1429      4.82809    6.91788
   7.0      0.1429      4.82836    6.85549
   8.0      0.1250      4.82863    6.79589
   9.0      0.1111      4.82890    6.73896
   8.0      0.1250      4.82917    6.68439
   8.0      0.1250      4.82945    6.63219
   8.0      0.1250      4.82972    6.58211
   6.0      0.1667      4.82999    6.53414
   7.0      0.1429      4.83026    6.48817
   9.0      0.1111      4.83053    6.44398
   8.0      0.1250      4.83080    6.40159
   9.0      0.1111      4.83107    6.36082
   8.0      0.1250      4.83134    6.32165
   9.0      0.1111      4.83161    6.28403
   6.0      0.1667      4.83188    6.24776
   7.0      0.1429      4.83216    6.21290
  10.0      0.1000      4.83243    6.17928
   5.0      0.2000      4.83270    6.14690
   8.0      0.1250      4.83297    6.11574
   9.0      0.1111      4.83324    6.08563
   7.0      0.1429      4.83351    6.05661
   7.0      0.1429      4.83379    6.02858
   5.0      0.2000      4.83406    6.00153
   5.0      0.2000      4.83433    5.97544
   8.0      0.1250      4.83460    5.95018
   5.0      0.2000      4.83487    5.92579
   5.0      0.2000      4.83514    5.90219
   3.0      0.3333      4.83542    5.87937
   4.0      0.2500      4.83569    5.85731
   9.0      0.1111      4.83596    5.83593
   9.0      0.1111      4.83623    5.81525
  10.0      0.1000      4.83651    5.79519
   7.0      0.1429      4.83678    5.77578
   7.0      0.1429      4.83705    5.75698
   8.0      0.1250      4.83733    5.73872
   5.0      0.2000      4.83760    5.72104
   4.0      0.2500      4.83787    5.70387
   8.0      0.1250      4.83814    5.68722
   7.0      0.1429      4.83842    5.67108
   7.0      0.1429      4.83869    5.65538
   8.0      0.1250      4.83896    5.64015
   9.0      0.1111      4.83924    5.62534
  10.0      0.1000      4.83951    5.61097
   7.0      0.1429      4.83979    5.59701
   8.0      0.1250      4.84006    5.58342
   8.0      0.1250      4.84033    5.57022
   8.0      0.1250      4.84061    5.55737
   5.0      0.2000      4.84088    5.54487
   7.0      0.1429      4.84116    5.53273
   7.0      0.1429      4.84143    5.52089
   5.0      0.2000      4.84171    5.50939
   5.0      0.2000      4.84198    5.49817
   7.0      0.1429      4.84226    5.48725
  13.0      0.0769      4.84253    4.84254
  12.0      0.0833      4.84281    4.84282
   8.0      0.1250      4.84308    4.84309
   8.0      0.1250      4.84336    4.84337
   7.0      0.1429      4.84363    4.84364
   6.0      0.1667      4.84391    4.84392
   7.0      0.1429      4.84418    4.84420
   7.0      0.1429      4.84446    4.84447
   6.0      0.1667      4.84474    4.84475
   5.0      0.2000      4.84501    4.84502
   6.0      0.1667      4.84529    4.84530
   8.0      0.1250      4.84556    4.84558
   4.0      0.2500      4.84584    4.84585
   5.0      0.2000      4.84612    4.84613
   7.0      0.1429      4.84639    4.84641
   7.0      0.1429      4.84667    4.84668
   9.0      0.1111      4.84695    4.84696
   5.0      0.2000      4.84723    4.84724
   4.0      0.2500      4.84750    4.84752
   5.0      0.2000      4.84778    4.84779
   6.0      0.1667      4.84806    4.84807
   8.0      0.1250      4.84834    4.84835
   8.0      0.1250      4.84862    4.84863
   5.0      0.2000      4.84889    4.84891
   4.0      0.2500      4.84917    4.84919
   7.0      0.1429      4.84945    4.84946
   7.0      0.1429      4.84973    4.84974
  12.0      0.0833      4.85001    4.85002
  11.0      0.0909      4.85029    4.85030
   7.0      0.1429      4.85057    4.85058
   4.0      0.2500      4.85085    4.85086
   5.0      0.2000      4.85113    4.85114
   5.0      0.2000      4.85141    4.85142
   7.0      0.1429      4.85169    4.85170
   3.0      0.3333      4.85197    4.85198
   4.0      0.2500      4.85225    4.85226
   8.0      0.1250      4.85253    4.85254
   7.0      0.1429      4.85281    4.85282
   5.0      0.2000      4.85309    4.85310
   5.0      0.2000      4.85337    4.85339
   5.0      0.2000      4.85365    4.85367
   7.0      0.1429      4.85394    4.85395
   5.0      0.2000      4.85422    4.85423
   7.0      0.1429      4.85450    4.85451
   5.0      0.2000      4.85478    4.85480
   8.0      0.1250      4.85507    4.85508
   7.0      0.1429      4.85535    4.85536
   7.0      0.1429      4.85563    4.85564
   7.0      0.1429      4.85591    4.85593
   5.0      0.2000      4.85620    4.85621
   3.0      0.3333      4.85648    4.85649
   5.0      0.2000      4.85676    4.85678
   7.0      0.1429      4.85705    4.85706
   6.0      0.1667      4.85733    4.85735
   3.0      0.3333      4.85762    4.85763
   3.0      0.3333      4.85790    4.85791
   3.0      0.3333      4.85819    4.85820
   6.0      0.1667      4.85847    4.85848
   9.0      0.1111      4.85876    4.85877
   8.0      0.1250      4.85904    4.85906
   7.0      0.1429      4.85933    4.85934
   6.0      0.1667      4.85962    4.85963
   6.0      0.1667      4.85990    4.85991
   9.0      0.1111      4.86019    4.86020
   9.0      0.1111      4.86047    4.86049
   8.0      0.1250      4.86076    4.86077
   8.0      0.1250      4.86105    4.86106
   9.0      0.1111      4.86134    4.86135
   8.0      0.1250      4.86162    4.86164
   7.0      0.1429      4.86191    4.86192
   7.0      0.1429      4.86220    4.86221
   6.0      0.1667      4.86249    4.86250
   8.0      0.1250      4.86278    4.86279
   6.0      0.1667      4.86307    4.86308
   5.0      0.2000      4.86336    4.86337
   7.0      0.1429      4.86364    4.86366
   4.0      0.2500      4.86393    4.86395
   6.0      0.1667      4.86422    4.86424
  10.0      0.1000      4.86451    5.08355
   6.0      0.1667      4.86481    5.09978
   7.0      0.1429      4.86510    5.11780
   4.0      0.2500      4.86539    5.13792
   8.0      0.1250      4.86568    5.16044
   6.0      0.1667      4.86597    5.18582
   7.0      0.1429      4.86626    5.21451
   8.0      0.1250      4.86655    5.24709
   9.0      0.1111      4.86685    5.28444
   8.0      0.1250      4.86714    5.32738
   9.0      0.1111      4.86743    5.37723
   8.0      0.1250      4.86773    5.43545
   4.0      0.2500      4.86802    5.50395
   8.0      0.1250      4.86831    5.58558
   3.0      0.3333      4.86861    5.68357
   7.0      0.1429      4.86890    5.80288
  11.0      0.0909      4.86920    5.94982
  11.0      0.0909      4.86949    6.13338
   8.0      0.1250      4.86979    6.36737
   8.0      0.1250      4.87008    6.67101
  13.0      0.0769      4.87038    7.07722
   7.0      0.1429      4.87067    7.64605
   9.0      0.1111      4.87097    8.51183
  15.0      0.0667      4.87127    9.99614
  15.0      0.0667      4.87156   12.75902
  17.0      0.0588      4.87186   17.86555
  28.0      0.0357      4.87216   26.35480
  49.0      0.02041     4.87246   38.11538
  57.0      0.01754     4.87275   49.72460
  60.0      0.01667     4.87305   52.89832
  46.0      0.02174     4.87335   44.39242
  24.0      0.0417      4.87365   31.93968
  25.0      0.0400      4.87395   21.66303
  17.0      0.0588      4.87425   14.95378
  13.0      0.0769      4.87455   11.16746
  10.0      0.1000      4.87485    9.15087
   8.0      0.1250      4.87515    8.03320
   8.0      0.1250      4.87545    7.34131
   9.0      0.1111      4.87575    6.86459
   9.0      0.1111      4.87606    6.51554
   9.0      0.1111      4.87636    6.25010
   8.0      0.1250      4.87666    6.04381
   8.0      0.1250      4.87696    5.88054
   6.0      0.1667      4.87727    5.74889
   5.0      0.2000      4.87757    5.64156
   7.0      0.1429      4.87787    5.55276
   8.0      0.1250      4.87818    5.47864
   7.0      0.1429      4.87848    5.41618
   7.0      0.1429      4.87879    5.36293
   6.0      0.1667      4.87909    5.31732
   8.0      0.1250      4.87940    5.27787
   6.0      0.1667      4.87970    5.24360
   5.0      0.2000      4.88001    5.21365
   6.0      0.1667      4.88032    5.18727
   6.0      0.1667      4.88062    5.16399
   6.0      0.1667      4.88093    5.14329
   6.0      0.1667      4.88124    5.12486
   6.0      0.1667      4.88155    5.10837
   5.0      0.2000      4.88185    5.09353
   8.0      0.1250      4.88216    5.08018
   7.0      0.1429      4.88247    5.06809
   7.0      0.1429      4.88278    5.05713
   8.0      0.1250      4.88309    5.04718
   4.0      0.2500      4.88340    4.88341
   5.0      0.2000      4.88371    4.88373
   7.0      0.1429      4.88402    4.88404
   7.0      0.1429      4.88434    4.88435
  10.0      0.1000      4.88465    4.88466
   5.0      0.2000      4.88496    4.88497
   7.0      0.1429      4.88527    4.88528
   8.0      0.1250      4.88558    4.88560
   5.0      0.2000      4.88590    4.88591
   8.0      0.1250      4.88621    4.88622
   9.0      0.1111      4.88652    4.88654
   4.0      0.2500      4.88684    4.88685
   5.0      0.2000      4.88715    4.88717
   4.0      0.2500      4.88747    4.88748
   7.0      0.1429      4.88778    4.88780
   7.0      0.1429      4.88810    4.88811
   8.0      0.1250      4.88842    4.88843
   7.0      0.1429      4.88873    4.88875
   5.0      0.2000      4.88905    4.88906
   8.0      0.1250      4.88937    4.88938
   5.0      0.2000      4.88969    4.88970
   7.0      0.1429      4.89000    4.89002
   4.0      0.2500      4.89032    4.89034
   2.0      0.500       4.89064    4.89066
   4.0      0.2500      4.89096    4.89097
   7.0      0.1429      4.89128    4.89130
   6.0      0.1667      4.89160    4.89162
   3.0      0.3333      4.89192    4.89194
   5.0      0.2000      4.89225    4.89226
   6.0      0.1667      4.89257    4.89258
   3.0      0.3333      4.89289    4.89290
   5.0      0.2000      4.89321    4.89322
   5.0      0.2000      4.89353    4.89355
   6.0      0.1667      4.89386    4.89387
   7.0      0.1429      4.89418    4.89419
   7.0      0.1429      4.89451    4.89452
   7.0      0.1429      4.89483    4.89484
   5.0      0.2000      4.89516    4.89517
   5.0      0.2000      4.89548    4.89549
   5.0      0.2000      4.89581    4.89582
   3.0      0.3333      4.89613    4.89615
   5.0      0.2000      4.89646    4.89647
   6.0      0.1667      4.89679    4.89680
   5.0      0.2000      4.89712    4.89713
   5.0      0.2000      4.89744    4.89746
   4.0      0.2500      4.89777    4.89779
   4.0      0.2500      4.89810    4.89811
   6.0      0.1667      4.89843    4.89844
   9.0      0.1111      4.89876    4.89878
   5.0      0.2000      4.89909    4.89911
   3.0      0.3333      4.89942    4.89944
   4.0      0.2500      4.89975    4.89977
   5.0      0.2000      4.90009    4.90010
   5.0      0.2000      4.90042    4.90043
   3.0      0.3333      4.90075    4.90076
   4.0      0.2500      4.90109    4.90110
   8.0      0.1250      4.90142    4.90143
   2.0      0.500       4.90175    4.90177
   3.0      0.3333      4.90209    4.90210
   5.0      0.2000      4.90242    4.90244
  10.0      0.1000      4.90276    4.90277
   9.0      0.1111      4.90309    4.90311
   5.0      0.2000      4.90343    4.90344
   7.0      0.1429      4.90377    4.90378
   8.0      0.1250      4.90411    4.90412
   6.0      0.1667      4.90444    4.90446
   8.0      0.1250      4.90478    4.90480
   5.0      0.2000      4.90512    4.90514
   5.0      0.2000      4.90546    4.90547
   4.0      0.2500      4.90580    4.90581
   6.0      0.1667      4.90614    4.90616
   4.0      0.2500      4.90648    4.90650
   3.0      0.3333      4.90683    4.90684
   5.0      0.2000      4.90717    4.90718
   9.0      0.1111      4.90751    4.90752
   9.0      0.1111      4.90785    4.90787
   6.0      0.1667      4.90820    4.90821
   5.0      0.2000      4.90854    4.90855
   5.0      0.2000      4.90888    4.90890
   5.0      0.2000      4.90923    4.90924
   6.0      0.1667      4.90957    4.90959
   4.0      0.2500      4.90992    4.90993
   8.0      0.1250      4.91027    4.91028
   7.0      0.1429      4.91061    4.91063
   5.0      0.2000      4.91096    4.91097
   6.0      0.1667      4.91131    4.91132
   8.0      0.1250      4.91166    4.91167
  10.0      0.1000      4.91201    4.91202
   4.0      0.2500      4.91236    4.91237
   5.0      0.2000      4.91271    4.91272
   7.0      0.1429      4.91306    4.91307
   6.0      0.1667      4.91341    4.91342
   7.0      0.1429      4.91376    4.91378
   6.0      0.1667      4.91412    4.91413
   4.0      0.2500      4.91447    4.91448
   4.0      0.2500      4.91482    4.91483
   4.0      0.2500      4.91518    4.91519
   7.0      0.1429      4.91553    4.91554
   6.0      0.1667      4.91589    4.91590
   7.0      0.1429      4.91624    4.91625
   6.0      0.1667      4.91660    4.91661
   3.0      0.3333      4.91695    4.91697
   4.0      0.2500      4.91731    4.91732
   5.0      0.2000      4.91767    4.91768
   6.0      0.1667      4.91803    4.91804
   2.0      0.500       4.91839    4.91840
   5.0      0.2000      4.91875    4.91876
   5.0      0.2000      4.91911    4.91912
   4.0      0.2500      4.91947    4.91948
   7.0      0.1429      4.91983    4.91984
   7.0      0.1429      4.92019    4.92020
   5.0      0.2000      4.92055    4.92057
   5.0      0.2000      4.92092    4.92093
   5.0      0.2000      4.92128    4.92129
   5.0      0.2000      4.92164    4.92166
   7.0      0.1429      4.92201    4.92202
   5.0      0.2000      4.92237    4.92239
   9.0      0.1111      4.92274    4.92275
   5.0      0.2000      4.92310    4.92312
   5.0      0.2000      4.92347    4.92348
   5.0      0.2000      4.92384    4.92385
   5.0      0.2000      4.92421    4.92422
   5.0      0.2000      4.92458    4.92459
   7.0      0.1429      4.92495    4.92496
   8.0      0.1250      4.92531    4.92533
   5.0      0.2000      4.92569    4.92570
   8.0      0.1250      4.92606    4.92607
   6.0      0.1667      4.92643    4.92644
   7.0      0.1429      4.92680    4.92681
   8.0      0.1250      4.92717    4.92719
   4.0      0.2500      4.92755    4.92756
   5.0      0.2000      4.92792    4.92793
   6.0      0.1667      4.92830    4.92831
   4.0      0.2500      4.92867    4.92868
   6.0      0.1667      4.92905    4.92906
   7.0      0.1429      4.92942    4.92944
   4.0      0.2500      4.92980    4.92981
   5.0      0.2000      4.93018    4.93019
   5.0      0.2000      4.93056    4.93057
   7.0      0.1429      4.93094    4.93095
   5.0      0.2000      4.93132    4.93133
   6.0      0.1667      4.93170    4.93171
   4.0      0.2500      4.93208    4.93209
   4.0      0.2500      4.93246    4.93247
   8.0      0.1250      4.93284    4.93285
   7.0      0.1429      4.93322    4.93324
   5.0      0.2000      4.93361    4.93362
   5.0      0.2000      4.93399    4.93400
   3.0      0.3333      4.93438    4.93439
   7.0      0.1429      4.93476    4.93477
   8.0      0.1250      4.93515    4.93516
   6.0      0.1667      4.93553    4.93555
   5.0      0.2000      4.93592    4.93593
   9.0      0.1111      4.93631    4.93632
   9.0      0.1111      4.93670    4.93671
   7.0      0.1429      4.93709    4.93710
   5.0      0.2000      4.93747    4.93749
   3.0      0.3333      4.93787    4.93788
   6.0      0.1667      4.93826    4.93827
   6.0      0.1667      4.93865    4.93866
   6.0      0.1667      4.93904    4.93905
   6.0      0.1667      4.93943    4.93945
   3.0      0.3333      4.93983    4.93984
   7.0      0.1429      4.94022    4.94023
   7.0      0.1429      4.94062    4.94063
   7.0      0.1429      4.94101    4.94103
   4.0      0.2500      4.94141    4.94142
   5.0      0.2000      4.94181    4.94182
   5.0      0.2000      4.94220    4.94222
   4.0      0.2500      4.94260    4.94261
   8.0      0.1250      4.94300    4.94301
  10.0      0.1000      4.94340    4.94341
   8.0      0.1250      4.94380    4.94381
   7.0      0.1429      4.94420    4.94421
   3.0      0.3333      4.94460    4.94462
   7.0      0.1429      4.94501    4.94502
   4.0      0.2500      4.94541    4.94542
   4.0      0.2500      4.94581    4.94583
   4.0      0.2500      4.94622    4.94623
   1.0      1.000       4.94662    4.94664
   6.0      0.1667      4.94703    4.94704
   4.0      0.2500      4.94743    4.94745
   8.0      0.1250      4.94784    4.94785
   6.0      0.1667      4.94825    4.94826
   4.0      0.2500      4.94866    4.94867
   5.0      0.2000      4.94907    4.94908
   4.0      0.2500      4.94948    4.94949
   5.0      0.2000      4.94989    4.94990
   9.0      0.1111      4.95030    4.95031
   5.0      0.2000      4.95071    4.95073
   7.0      0.1429      4.95113    4.95114
  10.0      0.1000      4.95154    4.95155
   3.0      0.3333      4.95195    4.95197
   5.0      0.2000      4.95237    4.95238
   3.0      0.3333      4.95278    4.95280
   4.0      0.2500      4.95320    4.95321
   5.0      0.2000      4.95362    4.95363
   4.0      0.2500      4.95404    4.95405
   5.0      0.2000      4.95445    4.95447
   7.0      0.1429      4.95487    4.95489
   4.0      0.2500      4.95529    4.95531
   5.0      0.2000      4.95571    4.95573
   4.0      0.2500      4.95614    4.95615
   2.0      0.500       4.95656    4.95657
   4.0      0.2500      4.95698    4.95699
   4.0      0.2500      4.95741    4.95742
   4.0      0.2500      4.95783    4.95784
   6.0      0.1667      4.95825    4.95827
   7.0      0.1429      4.95868    4.95869
   5.0      0.2000      4.95911    4.95912
   6.0      0.1667      4.95954    4.95955
   7.0      0.1429      4.95996    4.95998
   4.0      0.2500      4.96039    4.96040
   2.0      0.500       4.96082    4.96083
   4.0      0.2500      4.96125    4.96126
   5.0      0.2000      4.96168    4.96170
   6.0      0.1667      4.96212    4.96213
   4.0      0.2500      4.96255    4.96256
   5.0      0.2000      4.96298    4.96299
   7.0      0.1429      4.96342    4.96343
   5.0      0.2000      4.96385    4.96386
   3.0      0.3333      4.96429    4.96430
   3.0      0.3333      4.96472    4.96474
   4.0      0.2500      4.96516    4.96517
   6.0      0.1667      4.96560    4.96561
   7.0      0.1429      4.96604    4.96605
   5.0      0.2000      4.96648    4.96649
   7.0      0.1429      4.96692    4.96693
   3.0      0.3333      4.96736    4.96737
   3.0      0.3333      4.96780    4.96781
   6.0      0.1667      4.96824    4.96826
   8.0      0.1250      4.96869    4.96870
   9.0      0.1111      4.96913    4.96914
   8.0      0.1250      4.96958    4.96959
   5.0      0.2000      4.97002    4.97003
   4.0      0.2500      4.97047    4.97048
   4.0      0.2500      4.97092    4.97093
   6.0      0.1667      4.97136    4.97138
   8.0      0.1250      4.97181    4.97183
   4.0      0.2500      4.97226    4.97228
   4.0      0.2500      4.97271    4.97273
   3.0      0.3333      4.97317    4.97318
   6.0      0.1667      4.97362    4.97363
   2.0      0.500       4.97407    4.97408
   8.0      0.1250      4.97452    4.97454
   4.0      0.2500      4.97498    4.97499
   6.0      0.1667      4.97543    4.97545
   5.0      0.2000      4.97589    4.97590
   3.0      0.3333      4.97635    4.97636
   4.0      0.2500      4.97681    4.97682
   3.0      0.3333      4.97726    4.97728
   4.0      0.2500      4.97772    4.97774
   6.0      0.1667      4.97818    4.97820
   6.0      0.1667      4.97865    4.97866
   4.0      0.2500      4.97911    4.97912
   8.0      0.1250      4.97957    4.97958
   6.0      0.1667      4.98003    4.98005
   2.0      0.500       4.98050    4.98051
   5.0      0.2000      4.98096    4.98098
   6.0      0.1667      4.98143    4.98144
   4.0      0.2500      4.98190    4.98191
   3.0      0.3333      4.98237    4.98238
   3.0      0.3333      4.98283    4.98285
   6.0      0.1667      4.98330    4.98332
   6.0      0.1667      4.98377    4.98379
   5.0      0.2000      4.98425    4.98426
   7.0      0.1429      4.98472    4.98473
   5.0      0.2000      4.98519    4.98520
   3.0      0.3333      4.98566    4.98568
   4.0      0.2500      4.98614    4.98615
   5.0      0.2000      4.98661    4.98663
   4.0      0.2500      4.98709    4.98710
   4.0      0.2500      4.98757    4.98758
   8.0      0.1250      4.98805    4.98806
   9.0      0.1111      4.98852    4.98854
   6.0      0.1667      4.98900    4.98902
   6.0      0.1667      4.98948    4.98950
   4.0      0.2500      4.98997    4.98998
   6.0      0.1667      4.99045    4.99046
   7.0      0.1429      4.99093    4.99094
   8.0      0.1250      4.99142    4.99143
   8.0      0.1250      4.99190    4.99191
   4.0      0.2500      4.99239    4.99240
   4.0      0.2500      4.99287    4.99289
   7.0      0.1429      4.99336    4.99337
   5.0      0.2000      4.99385    4.99386
   5.0      0.2000      4.99434    4.99435
   5.0      0.2000      4.99483    4.99484
   6.0      0.1667      4.99532    4.99533
   7.0      0.1429      4.99581    4.99582
   8.0      0.1250      4.99631    4.99632
   5.0      0.2000      4.99680    4.99681
   7.0      0.1429      4.99729    4.99731
   5.0      0.2000      4.99779    4.99780
   4.0      0.2500      4.99829    4.99830
   4.0      0.2500      4.99878    4.99880
   5.0      0.2000      4.99928    4.99929
   4.0      0.2500      4.99978    4.99979
   5.0      0.2000      5.00028    5.00029
   4.0      0.2500      5.00078    5.00079
   3.0      0.3333      5.00128    5.00130
   2.0      0.500       5.00179    5.00180
   2.0      0.500       5.00229    5.00230
   2.0      0.500       5.00280    5.00281
   4.0      0.2500      5.00330    5.00331
   4.0      0.2500      5.00381    5.00382
   7.0      0.1429      5.00431    5.00433
   6.0      0.1667      5.00482    5.00484
   6.0      0.1667      5.00533    5.00534
   6.0      0.1667      5.00584    5.00585
   4.0      0.2500      5.00635    5.00637
   5.0      0.2000      5.00686    5.00688
   5.0      0.2000      5.00738    5.00739
   5.0      0.2000      5.00789    5.00790
   5.0      0.2000      5.00841    5.00842
   4.0      0.2500      5.00892    5.00893
   3.0      0.3333      5.00944    5.00945
   4.0      0.2500      5.00996    5.00997
   6.0      0.1667      5.01048    5.01049
   4.0      0.2500      5.01099    5.01101
   5.0      0.2000      5.01152    5.01153
   7.0      0.1429      5.01204    5.01205
   8.0      0.1250      5.01256    5.01257
   7.0      0.1429      5.01308    5.01309
   4.0      0.2500      5.01361    5.01362
   4.0      0.2500      5.01413    5.01414
   5.0      0.2000      5.01466    5.01467
   4.0      0.2500      5.01518    5.01520
   5.0      0.2000      5.01571    5.01572
   7.0      0.1429      5.01624    5.01625
   7.0      0.1429      5.01677    5.01678
   7.0      0.1429      5.01730    5.01731
   5.0      0.2000      5.01783    5.01785
   4.0      0.2500      5.01837    5.01838
   3.0      0.3333      5.01890    5.01891
   6.0      0.1667      5.01944    5.01945
   5.0      0.2000      5.01997    5.01998
   4.0      0.2500      5.02051    5.02052
   3.0      0.3333      5.02105    5.02106
   3.0      0.3333      5.02158    5.02160
   5.0      0.2000      5.02212    5.02214
   6.0      0.1667      5.02266    5.02268
   7.0      0.1429      5.02321    5.02322
   4.0      0.2500      5.02375    5.02376
   5.0      0.2000      5.02429    5.02430
   4.0      0.2500      5.02484    5.02485
   4.0      0.2500      5.02538    5.02539
   6.0      0.1667      5.02593    5.02594
   7.0      0.1429      5.02648    5.02649
   4.0      0.2500      5.02702    5.02704
   7.0      0.1429      5.02757    5.02759
   5.0      0.2000      5.02812    5.02814
   4.0      0.2500      5.02868    5.02869
   6.0      0.1667      5.02923    5.02924
  11.0      0.0909      5.02978    5.02979
   6.0      0.1667      5.03034    5.03035
   9.0      0.1111      5.03089    5.03090
   5.0      0.2000      5.03145    5.03146
   5.0      0.2000      5.03201    5.03202
   5.0      0.2000      5.03256    5.03258
   6.0      0.1667      5.03312    5.03314
   7.0      0.1429      5.03369    5.03370
   3.0      0.3333      5.03425    5.03426
   4.0      0.2500      5.03481    5.03482
   4.0      0.2500      5.03537    5.03539
   4.0      0.2500      5.03594    5.03595
   5.0      0.2000      5.03650    5.03652
   6.0      0.1667      5.03707    5.03708
   5.0      0.2000      5.03764    5.03765
   5.0      0.2000      5.03821    5.03822
   4.0      0.2500      5.03878    5.03879
   6.0      0.1667      5.03935    5.03936
   7.0      0.1429      5.03992    5.03993
   8.0      0.1250      5.04049    5.04050
   4.0      0.2500      5.04107    5.04108
   3.0      0.3333      5.04164    5.04165
   5.0      0.2000      5.04222    5.04223
   5.0      0.2000      5.04279    5.04281
   6.0      0.1667      5.04337    5.04338
   6.0      0.1667      5.04395    5.04396
   6.0      0.1667      5.04453    5.04454
   5.0      0.2000      5.04511    5.04513
   5.0      0.2000      5.04570    5.04571
   6.0      0.1667      5.04628    5.04629
   5.0      0.2000      5.04686    5.04688
   5.0      0.2000      5.04745    5.04746
   5.0      0.2000      5.04803    5.04805
   5.0      0.2000      5.04862    5.04864
   5.0      0.2000      5.04921    5.04922
   6.0      0.1667      5.04980    5.04981
   7.0      0.1429      5.05039    5.05040
   4.0      0.2500      5.05098    5.05100
   4.0      0.2500      5.05158    5.05159
   4.0      0.2500      5.05217    5.05218
   2.0      0.500       5.05277    5.05278
   5.0      0.2000      5.05336    5.05337
   7.0      0.1429      5.05396    5.05397
   5.0      0.2000      5.05456    5.05457
   3.0      0.3333      5.05516    5.05517
   7.0      0.1429      5.05576    5.05577
   3.0      0.3333      5.05636    5.05637
   4.0      0.2500      5.05696    5.05697
   6.0      0.1667      5.05757    5.05758
   6.0      0.1667      5.05817    5.05818
   5.0      0.2000      5.05878    5.05879
   3.0      0.3333      5.05938    5.05940
   3.0      0.3333      5.05999    5.06000
   8.0      0.1250      5.06060    5.06061
   5.0      0.2000      5.06121    5.06122
   3.0      0.3333      5.06182    5.06183
   4.0      0.2500      5.06244    5.06245
   4.0      0.2500      5.06305    5.06306
   4.0      0.2500      5.06366    5.06368
  10.0      0.1000      5.06428    5.06429
   5.0      0.2000      5.06490    5.06491
   5.0      0.2000      5.06551    5.06553
   7.0      0.1429      5.06613    5.06615
   8.0      0.1250      5.06675    5.06677
   5.0      0.2000      5.06738    5.06739
   4.0      0.2500      5.06800    5.06801
   5.0      0.2000      5.06862    5.06863
   7.0      0.1429      5.06925    5.06926
   4.0      0.2500      5.06987    5.06988
   8.0      0.1250      5.07050    5.07051
   5.0      0.2000      5.07113    5.07114
   7.0      0.1429      5.07176    5.07177
   6.0      0.1667      5.07239    5.07240
   4.0      0.2500      5.07302    5.07303
   4.0      0.2500      5.07365    5.07366
   5.0      0.2000      5.07428    5.07430
   7.0      0.1429      5.07492    5.07493
   4.0      0.2500      5.07556    5.07557
   2.0      0.500       5.07619    5.07620
   5.0      0.2000      5.07683    5.07684
   4.0      0.2500      5.07747    5.07748
   4.0      0.2500      5.07811    5.07812
   3.0      0.3333      5.07875    5.07876
   2.0      0.500       5.07940    5.07941
   4.0      0.2500      5.08004    5.08005
   6.0      0.1667      5.08069    5.08070
   4.0      0.2500      5.08133    5.08134
   4.0      0.2500      5.08198    5.08199
   6.0      0.1667      5.08263    5.08264
   5.0      0.2000      5.08328    5.08329
   6.0      0.1667      5.08393    5.08394
   6.0      0.1667      5.08458    5.08459
   5.0      0.2000      5.08523    5.08525
   4.0      0.2500      5.08589    5.08590
   7.0      0.1429      5.08654    5.08656
   6.0      0.1667      5.08720    5.08721
   3.0      0.3333      5.08786    5.08787
   5.0      0.2000      5.08852    5.08853
   9.0      0.1111      5.08918    5.08919
   8.0      0.1250      5.08984    5.08985
   5.0      0.2000      5.09050    5.09052
   8.0      0.1250      5.09117    5.09118
   5.0      0.2000      5.09183    5.09184
   3.0      0.3333      5.09250    5.09251
   3.0      0.3333      5.09317    5.09318
   5.0      0.2000      5.09383    5.09385
   6.0      0.1667      5.09450    5.09452
   7.0      0.1429      5.09518    5.09519
   5.0      0.2000      5.09585    5.09586
   3.0      0.3333      5.09652    5.09653
   3.0      0.3333      5.09720    5.09721
   4.0      0.2500      5.09787    5.09788
   7.0      0.1429      5.09855    5.09856
  11.0      0.0909      5.09923    5.09924
   8.0      0.1250      5.09991    5.09992
   4.0      0.2500      5.10059    5.10060
   4.0      0.2500      5.10127    5.10128
   4.0      0.2500      5.10195    5.10196
   3.0      0.3333      5.10264    5.10265
   5.0      0.2000      5.10332    5.10333
   9.0      0.1111      5.10401    5.10402
   7.0      0.1429      5.10470    5.10471
   8.0      0.1250      5.10539    5.10540
  10.0      0.1000      5.10608    5.10609
   7.0      0.1429      5.10677    5.10678
   7.0      0.1429      5.10746    5.10747
   4.0      0.2500      5.10815    5.10817
   6.0      0.1667      5.10885    5.10886
   5.0      0.2000      5.10955    5.10956
   8.0      0.1250      5.11024    5.11026
   6.0      0.1667      5.11094    5.11095
   3.0      0.3333      5.11164    5.11165
   5.0      0.2000      5.11234    5.11236
   7.0      0.1429      5.11305    5.11306
   6.0      0.1667      5.11375    5.11376
   6.0      0.1667      5.11446    5.11447
   6.0      0.1667      5.11516    5.11517
   6.0      0.1667      5.11587    5.11588
   5.0      0.2000      5.11658    5.11659
   4.0      0.2500      5.11729    5.11730
   4.0      0.2500      5.11800    5.11801
   6.0      0.1667      5.11871    5.11872
   4.0      0.2500      5.11943    5.11944
   5.0      0.2000      5.12014    5.12015
   6.0      0.1667      5.12086    5.12087
   3.0      0.3333      5.12157    5.12159
   6.0      0.1667      5.12229    5.12231
   5.0      0.2000      5.12301    5.12303
   2.0      0.500       5.12374    5.12375
   5.0      0.2000      5.12446    5.12447
   7.0      0.1429      5.12518    5.12519
   7.0      0.1429      5.12591    5.12592
   3.0      0.3333      5.12663    5.12664
   3.0      0.3333      5.12736    5.12737
   4.0      0.2500      5.12809    5.12810
   4.0      0.2500      5.12882    5.12883
   5.0      0.2000      5.12955    5.12956
   5.0      0.2000      5.13028    5.13030
   7.0      0.1429      5.13102    5.13103
   4.0      0.2500      5.13175    5.13177
   6.0      0.1667      5.13249    5.13250
   6.0      0.1667      5.13323    5.13324
   7.0      0.1429      5.13397    5.13398
   7.0      0.1429      5.13471    5.13472
   5.0      0.2000      5.13545    5.13546
   7.0      0.1429      5.13619    5.13620
   6.0      0.1667      5.13694    5.13695
   5.0      0.2000      5.13768    5.13769
   7.0      0.1429      5.13843    5.13844
   4.0      0.2500      5.13918    5.13919
   4.0      0.2500      5.13993    5.13994
   5.0      0.2000      5.14068    5.14069
   7.0      0.1429      5.14143    5.14144
   4.0      0.2500      5.14218    5.14220
   4.0      0.2500      5.14294    5.14295
   4.0      0.2500      5.14369    5.14371
   4.0      0.2500      5.14445    5.14446
   5.0      0.2000      5.14521    5.14522
   8.0      0.1250      5.14597    5.14598
   6.0      0.1667      5.14673    5.14674
   8.0      0.1250      5.14749    5.14751
   6.0      0.1667      5.14826    5.14827
   4.0      0.2500      5.14902    5.14904
   3.0      0.3333      5.14979    5.14980
   5.0      0.2000      5.15056    5.15057
   5.0      0.2000      5.15133    5.15134
   7.0      0.1429      5.15210    5.15211
   6.0      0.1667      5.15287    5.15288
   6.0      0.1667      5.15364    5.15366
   7.0      0.1429      5.15442    5.15443
   7.0      0.1429      5.15519    5.15521
   3.0      0.3333      5.15597    5.15598
   4.0      0.2500      5.15675    5.15676
   4.0      0.2500      5.15753    5.15754
   5.0      0.2000      5.15831    5.15832
   5.0      0.2000      5.15909    5.15910
   7.0      0.1429      5.15988    5.15989
   6.0      0.1667      5.16066    5.16067
   4.0      0.2500      5.16145    5.16146
   5.0      0.2000      5.16224    5.16225
   5.0      0.2000      5.16303    5.16304
   4.0      0.2500      5.16382    5.16383
   5.0      0.2000      5.16461    5.16462
   5.0      0.2000      5.16540    5.16541
   4.0      0.2500      5.16620    5.16621
   5.0      0.2000      5.16699    5.16700
   7.0      0.1429      5.16779    5.16780
   7.0      0.1429      5.16859    5.16860
   3.0      0.3333      5.16939    5.16940
   3.0      0.3333      5.17019    5.17020
   6.0      0.1667      5.17099    5.17101
   5.0      0.2000      5.17180    5.17181
   7.0      0.1429      5.17260    5.17262
   6.0      0.1667      5.17341    5.17342
   8.0      0.1250      5.17422    5.17423
   8.0      0.1250      5.17503    5.17504
   5.0      0.2000      5.17584    5.17585
   4.0      0.2500      5.17665    5.17666
   8.0      0.1250      5.17747    5.17748
   5.0      0.2000      5.17828    5.17829
   6.0      0.1667      5.17910    5.17911
   9.0      0.1111      5.17992    5.17993
   7.0      0.1429      5.18074    5.18075
   5.0      0.2000      5.18156    5.18157
   4.0      0.2500      5.18238    5.18239
   7.0      0.1429      5.18320    5.18321
   8.0      0.1250      5.18403    5.18404
   6.0      0.1667      5.18485    5.18486
   6.0      0.1667      5.18568    5.18569
   3.0      0.3333      5.18651    5.18652
   4.0      0.2500      5.18734    5.18735
   4.0      0.2500      5.18817    5.18819
   7.0      0.1429      5.18901    5.18902
   6.0      0.1667      5.18984    5.18985
   4.0      0.2500      5.19068    5.19069
   8.0      0.1250      5.19151    5.19153
   3.0      0.3333      5.19235    5.19237
   6.0      0.1667      5.19319    5.19321
   6.0      0.1667      5.19404    5.19405
   7.0      0.1429      5.19488    5.19489
   5.0      0.2000      5.19572    5.19574
   5.0      0.2000      5.19657    5.19658
   1.0      1.000       5.19742    5.19743
   5.0      0.2000      5.19827    5.19828
   8.0      0.1250      5.19912    5.19913
   5.0      0.2000      5.19997    5.19998
   7.0      0.1429      5.20082    5.20083
   4.0      0.2500      5.20168    5.20169
   7.0      0.1429      5.20253    5.20254
   5.0      0.2000      5.20339    5.20340
   5.0      0.2000      5.20425    5.20426
   6.0      0.1667      5.20511    5.20512
   7.0      0.1429      5.20597    5.20598
   5.0      0.2000      5.20684    5.20685
   4.0      0.2500      5.20770    5.20771
   5.0      0.2000      5.20857    5.20858
   8.0      0.1250      5.20943    5.20944
   7.0      0.1429      5.21030    5.21031
   7.0      0.1429      5.21117    5.21118
   6.0      0.1667      5.21204    5.21206
   4.0      0.2500      5.21292    5.21293
   5.0      0.2000      5.21379    5.21380
   5.0      0.2000      5.21467    5.21468
   7.0      0.1429      5.21555    5.21556
   7.0      0.1429      5.21643    5.21644
   6.0      0.1667      5.21731    5.21732
   6.0      0.1667      5.21819    5.21820
   8.0      0.1250      5.21907    5.21908
   8.0      0.1250      5.21996    5.21997
   9.0      0.1111      5.22084    5.22085
   4.0      0.2500      5.22173    5.22174
   4.0      0.2500      5.22262    5.22263
   6.0      0.1667      5.22351    5.22352
   6.0      0.1667      5.22440    5.22441
   4.0      0.2500      5.22530    5.22531
   4.0      0.2500      5.22619    5.22620
   3.0      0.3333      5.22709    5.22710
   4.0      0.2500      5.22799    5.22800
   4.0      0.2500      5.22889    5.22890
   6.0      0.1667      5.22979    5.22980
   7.0      0.1429      5.23069    5.23070
   5.0      0.2000      5.23160    5.23161
   9.0      0.1111      5.23250    5.23251
   5.0      0.2000      5.23341    5.23342
   2.0      0.500       5.23432    5.23433
   3.0      0.3333      5.23523    5.23524
   4.0      0.2500      5.23614    5.23615
   8.0      0.1250      5.23705    5.23706
   4.0      0.2500      5.23797    5.23798
   8.0      0.1250      5.23888    5.23889
   7.0      0.1429      5.23980    5.23981
   2.0      0.500       5.24072    5.24073
   3.0      0.3333      5.24164    5.24165
   7.0      0.1429      5.24256    5.24257
   4.0      0.2500      5.24348    5.24350
   3.0      0.3333      5.24441    5.24442
   5.0      0.2000      5.24534    5.24535
   7.0      0.1429      5.24626    5.24627
   7.0      0.1429      5.24719    5.24720
   4.0      0.2500      5.24813    5.24814
   4.0      0.2500      5.24906    5.24907
   6.0      0.1667      5.24999    5.25000
   6.0      0.1667      5.25093    5.25094
   6.0      0.1667      5.25186    5.25188
   3.0      0.3333      5.25280    5.25281
   5.0      0.2000      5.25374    5.25375
   7.0      0.1429      5.25468    5.25470
   6.0      0.1667      5.25563    5.25564
   5.0      0.2000      5.25657    5.25658
   9.0      0.1111      5.25752    5.25753
   7.0      0.1429      5.25847    5.25848
   4.0      0.2500      5.25942    5.25943
   4.0      0.2500      5.26037    5.26038
   3.0      0.3333      5.26132    5.26133
   4.0      0.2500      5.26227    5.26228
   7.0      0.1429      5.26323    5.26324
   6.0      0.1667      5.26419    5.26420
   4.0      0.2500      5.26514    5.26515
   4.0      0.2500      5.26611    5.26612
   4.0      0.2500      5.26707    5.26708
   5.0      0.2000      5.26803    5.26804
   5.0      0.2000      5.26899    5.26901
   9.0      0.1111      5.26996    5.26997
   9.0      0.1111      5.27093    5.27094
   4.0      0.2500      5.27190    5.27191
   4.0      0.2500      5.27287    5.27288
   5.0      0.2000      5.27384    5.27385
   4.0      0.2500      5.27482    5.27483
   6.0      0.1667      5.27579    5.27580
   4.0      0.2500      5.27677    5.27678
   5.0      0.2000      5.27775    5.27776
  11.0      0.0909      5.27873    5.27874
   8.0      0.1250      5.27971    5.27972
   4.0      0.2500      5.28069    5.28070
   4.0      0.2500      5.28168    5.28169
   5.0      0.2000      5.28266    5.28267
   3.0      0.3333      5.28365    5.28366
   6.0      0.1667      5.28464    5.28465
   8.0      0.1250      5.28563    5.28564
   4.0      0.2500      5.28663    5.28664
   4.0      0.2500      5.28762    5.28763
   7.0      0.1429      5.28862    5.28863
   6.0      0.1667      5.28961    5.28962
   8.0      0.1250      5.29061    5.29062
   3.0      0.3333      5.29162    5.29163
   8.0      0.1250      5.29262    5.29263
   7.0      0.1429      5.29362    5.29363
   5.0      0.2000      5.29463    5.29464
   4.0      0.2500      5.29563    5.29564
   4.0      0.2500      5.29664    5.29665
   4.0      0.2500      5.29765    5.29766
   7.0      0.1429      5.29866    5.29867
   4.0      0.2500      5.29968    5.29969
   5.0      0.2000      5.30069    5.30070
  11.0      0.0909      5.30171    5.30172
   6.0      0.1667      5.30273    5.30274
   4.0      0.2500      5.30375    5.30376
   7.0      0.1429      5.30477    5.30478
   7.0      0.1429      5.30579    5.30580
   9.0      0.1111      5.30682    5.30683
   7.0      0.1429      5.30784    5.30785
   7.0      0.1429      5.30887    5.30888
   7.0      0.1429      5.30990    5.30991
   5.0      0.2000      5.31093    5.31094
   6.0      0.1667      5.31197    5.31198
   4.0      0.2500      5.31300    5.31301
   4.0      0.2500      5.31403    5.31404
   4.0      0.2500      5.31507    5.31508
   4.0      0.2500      5.31611    5.31612
   6.0      0.1667      5.31715    5.31716
   5.0      0.2000      5.31819    5.31820
   4.0      0.2500      5.31924    5.31925
   5.0      0.2000      5.32028    5.32029
   6.0      0.1667      5.32133    5.32134
   6.0      0.1667      5.32238    5.32239
   8.0      0.1250      5.32343    5.32344
   7.0      0.1429      5.32448    5.32449
   3.0      0.3333      5.32554    5.32555
   6.0      0.1667      5.32659    5.32660
   6.0      0.1667      5.32765    5.32766
   8.0      0.1250      5.32871    5.32872
   8.0      0.1250      5.32977    5.32978
   7.0      0.1429      5.33083    5.33084
   9.0      0.1111      5.33190    5.33191
   6.0      0.1667      5.33296    5.33297
   5.0      0.2000      5.33403    5.33404
   5.0      0.2000      5.33510    5.33511
   4.0      0.2500      5.33617    5.33618
   5.0      0.2000      5.33724    5.33725
   5.0      0.2000      5.33831    5.33832
   8.0      0.1250      5.33939    5.33940
  10.0      0.1000      5.34046    5.34047
   5.0      0.2000      5.34154    5.34155
   5.0      0.2000      5.34262    5.34263
   7.0      0.1429      5.34371    5.34372
   8.0      0.1250      5.34479    5.34480
   9.0      0.1111      5.34587    5.34588
   5.0      0.2000      5.34696    5.34697
   6.0      0.1667      5.34805    5.34806
   7.0      0.1429      5.34914    5.34915
   7.0      0.1429      5.35023    5.35024
   8.0      0.1250      5.35133    5.35133
   3.0      0.3333      5.35242    5.35243
   4.0      0.2500      5.35352    5.35353
   3.0      0.3333      5.35462    5.35463
   3.0      0.3333      5.35572    5.35572
  12.0      0.0833      5.35682    5.35683
   6.0      0.1667      5.35792    5.35793
   6.0      0.1667      5.35903    5.35904
   4.0      0.2500      5.36013    5.36014
   6.0      0.1667      5.36124    5.36125
   4.0      0.2500      5.36235    5.36236
   1.0      1.000       5.36346    5.36347
   5.0      0.2000      5.36458    5.36459
   7.0      0.1429      5.36569    5.36570
   6.0      0.1667      5.36681    5.36682
   4.0      0.2500      5.36793    5.36794
   4.0      0.2500      5.36905    5.36906
   5.0      0.2000      5.37017    5.37018
   8.0      0.1250      5.37130    5.37131
   6.0      0.1667      5.37242    5.37243
   4.0      0.2500      5.37355    5.37356
   6.0      0.1667      5.37468    5.37469
   3.0      0.3333      5.37581    5.37582
   3.0      0.3333      5.37694    5.37695
   5.0      0.2000      5.37807    5.37808
   8.0      0.1250      5.37921    5.37922
   9.0      0.1111      5.38035    5.38036
   9.0      0.1111      5.38149    5.38150
   7.0      0.1429      5.38263    5.38264
   6.0      0.1667      5.38377    5.38378
   6.0      0.1667      5.38491    5.38492
   3.0      0.3333      5.38606    5.38607
   4.0      0.2500      5.38721    5.38722
   6.0      0.1667      5.38836    5.38837
   5.0      0.2000      5.38951    5.38952
   4.0      0.2500      5.39066    5.39067
   4.0      0.2500      5.39182    5.39183
   5.0      0.2000      5.39297    5.39298
   5.0      0.2000      5.39413    5.39414
   5.0      0.2000      5.39529    5.39530
   6.0      0.1667      5.39645    5.39646
   5.0      0.2000      5.39762    5.39762
   7.0      0.1429      5.39878    5.39879
   8.0      0.1250      5.39995    5.39996
   7.0      0.1429      5.40111    5.40112
   7.0      0.1429      5.40229    5.40230
  10.0      0.1000      5.40346    5.40347
   6.0      0.1667      5.40463    5.40464
   4.0      0.2500      5.40581    5.40582
   3.0      0.3333      5.40698    5.40699
   6.0      0.1667      5.40816    5.40817
   5.0      0.2000      5.40934    5.40935
   6.0      0.1667      5.41053    5.41054
   7.0      0.1429      5.41171    5.41172
   5.0      0.2000      5.41290    5.41291
   6.0      0.1667      5.41408    5.41409
   6.0      0.1667      5.41527    5.41528
   8.0      0.1250      5.41646    5.41647
   3.0      0.3333      5.41766    5.41767
   8.0      0.1250      5.41885    5.41886
   3.0      0.3333      5.42005    5.42006
   5.0      0.2000      5.42125    5.42126
   6.0      0.1667      5.42245    5.42246
   5.0      0.2000      5.42365    5.42366
   9.0      0.1111      5.42485    5.42486
   7.0      0.1429      5.42606    5.42607
   3.0      0.3333      5.42726    5.74792
   9.0      0.1111      5.42847    5.75335
   7.0      0.1429      5.42968    5.75887
   4.0      0.2500      5.43090    5.76446
   3.0      0.3333      5.43211    5.77016
   5.0      0.2000      5.43333    5.77594
   5.0      0.2000      5.43454    5.78183
   6.0      0.1667      5.43576    5.78780
   5.0      0.2000      5.43698    5.79387
   4.0      0.2500      5.43821    5.80006
   4.0      0.2500      5.43943    5.80634
   3.0      0.3333      5.44066    5.81274
   6.0      0.1667      5.44189    5.81925
   7.0      0.1429      5.44312    5.82586
   4.0      0.2500      5.44435    5.83260
   4.0      0.2500      5.44558    5.83946
   6.0      0.1667      5.44682    5.84645
   7.0      0.1429      5.44806    5.85356
   8.0      0.1250      5.44929    5.86080
   7.0      0.1429      5.45053    5.86818
   6.0      0.1667      5.45178    5.87570
   6.0      0.1667      5.45302    5.88337
   5.0      0.2000      5.45427    5.89119
   7.0      0.1429      5.45552    5.89914
   7.0      0.1429      5.45677    5.90727
   5.0      0.2000      5.45802    5.91555
   5.0      0.2000      5.45927    5.92401
   4.0      0.2500      5.46053    5.93264
   4.0      0.2500      5.46178    5.94143
   5.0      0.2000      5.46304    5.95043
   8.0      0.1250      5.46430    5.95960
   9.0      0.1111      5.46557    5.96898
   6.0      0.1667      5.46683    5.97856
   7.0      0.1429      5.46809    5.98833
   5.0      0.2000      5.46936    5.99834
   4.0      0.2500      5.47063    6.00856
   4.0      0.2500      5.47191    6.01902
   6.0      0.1667      5.47318    6.02971
   8.0      0.1250      5.47445    6.04064
   7.0      0.1429      5.47573    6.05184
   5.0      0.2000      5.47701    6.06329
   7.0      0.1429      5.47829    6.07502
   9.0      0.1111      5.47957    6.08704
   8.0      0.1250      5.48086    6.09933
   7.0      0.1429      5.48214    6.11195
   5.0      0.2000      5.48343    6.12486
   4.0      0.2500      5.48472    6.13812
   4.0      0.2500      5.48601    6.15171
   8.0      0.1250      5.48730    6.16563
   5.0      0.2000      5.48860    6.17995
   6.0      0.1667      5.48990    6.19462
   4.0      0.2500      5.49120    6.20970
   6.0      0.1667      5.49250    6.22519
   5.0      0.2000      5.49380    6.24108
   9.0      0.1111      5.49510    6.25743
   6.0      0.1667      5.49641    6.27423
   5.0      0.2000      5.49772    6.29153
   9.0      0.1111      5.49903    6.30931
   8.0      0.1250      5.50034    6.32759
   9.0      0.1111      5.50165    6.34644
   7.0      0.1429      5.50297    6.36582
   9.0      0.1111      5.50429    6.38582
   5.0      0.2000      5.50561    6.40642
   8.0      0.1250      5.50693    6.42763
   7.0      0.1429      5.50825    6.44955
   3.0      0.3333      5.50957    6.47213
   7.0      0.1429      5.51090    6.49547
   8.0      0.1250      5.51223    6.51956
   6.0      0.1667      5.51356    6.54441
   7.0      0.1429      5.51489    6.57014
   5.0      0.2000      5.51623    6.59671
   4.0      0.2500      5.51756    6.62422
   4.0      0.2500      5.51890    6.65268
   5.0      0.2000      5.52024    6.68211
   8.0      0.1250      5.52158    6.71264
   8.0      0.1250      5.52293    6.74425
   3.0      0.3333      5.52427    6.77706
   3.0      0.3333      5.52562    6.81107
   4.0      0.2500      5.52697    6.84632
   8.0      0.1250      5.52832    6.88300
   6.0      0.1667      5.52967    6.92105
   5.0      0.2000      5.53103    6.96066
   7.0      0.1429      5.53238    7.00183
   6.0      0.1667      5.53374    7.04462
   5.0      0.2000      5.53510    7.08926
   7.0      0.1429      5.53646    7.13572
   8.0      0.1250      5.53783    7.18420
   6.0      0.1667      5.53919    7.23476
   6.0      0.1667      5.54056    7.28746
   5.0      0.2000      5.54193    7.34262
   5.0      0.2000      5.54330    7.40020
   8.0      0.1250      5.54468    7.46051
   7.0      0.1429      5.54605    7.52359
   7.0      0.1429      5.54743    7.58960
   7.0      0.1429      5.54881    7.65892
   8.0      0.1250      5.55019    7.73156
   8.0      0.1250      5.55157    7.80791
   9.0      0.1111      5.55296    7.88811
   4.0      0.2500      5.55434    7.97235
   6.0      0.1667      5.55573    8.06118
   7.0      0.1429      5.55712    8.15466
   8.0      0.1250      5.55852    8.25335
   5.0      0.2000      5.55991    8.35747
   8.0      0.1250      5.56131    8.46735
   5.0      0.2000      5.56270    8.58377
   7.0      0.1429      5.56410    8.70689
   8.0      0.1250      5.56551    8.83753
   9.0      0.1111      5.56691    8.97609
   9.0      0.1111      5.56832    9.12310
  11.0      0.0909      5.56972    9.27974
  10.0      0.1000      5.57113    9.44635
   9.0      0.1111      5.57255    9.62422
   7.0      0.1429      5.57396    9.81404
  12.0      0.0833      5.57537   10.01678
   9.0      0.1111      5.57679   10.23425
   3.0      0.3333      5.57821   10.46724
   6.0      0.1667      5.57963   10.71783
  10.0      0.1000      5.58106   10.98738
   9.0      0.1111      5.58248   11.27767
   9.0      0.1111      5.58391   11.59181
  15.0      0.0667      5.58534   11.93151
  10.0      0.1000      5.58677   12.30051
  12.0      0.0833      5.58820   12.70158
  12.0      0.0833      5.58963   13.13829
  16.0      0.0625      5.59107   13.61641
  15.0      0.0667      5.59251   14.13972
  13.0      0.0769      5.59395   14.71533
  11.0      0.0909      5.59539   15.34908
  15.0      0.0667      5.59684   16.04818
  14.0      0.0714      5.59828   16.82352
  17.0      0.0588      5.59973   17.68297
  16.0      0.0625      5.60118   18.63984
  19.0      0.0526      5.60263   19.70528
  22.0      0.0455      5.60409   20.89256
  23.0      0.0435      5.60554   22.22087
  21.0      0.0476      5.60700   23.70366
  21.0      0.0476      5.60846   25.36287
  22.0      0.0455      5.60992   27.21546
  26.0      0.0385      5.61139   29.28012
  27.0      0.0370      5.61285   31.58320
  30.0      0.03333     5.61432   34.13713
  42.0      0.02381     5.61579   36.96334
  47.0      0.02128     5.61726   40.06651
  43.0      0.02326     5.61873   43.44302
  43.0      0.02326     5.62021   47.08548
  53.0      0.01887     5.62169   50.94292
  63.0      0.01587     5.62317   54.95152
  70.0      0.01429     5.62465   58.99199
  67.0      0.01493     5.62613   62.90508
  66.0      0.01515     5.62762   66.50226
  69.0      0.01449     5.62911   69.54454
  68.0      0.01471     5.63060   71.80820
  76.0      0.01316     5.63209   73.09388
  77.0      0.01299     5.63358   73.28359
  69.0      0.01449     5.63508   72.35880
  68.0      0.01471     5.63657   70.40898
  62.0      0.01613     5.63807   67.60353
  57.0      0.01754     5.63957   64.16968
  57.0      0.01754     5.64107   60.34348
  57.0      0.01754     5.64258   56.32514
  53.0      0.01887     5.64409   52.29799
  34.0      0.02941     5.64560   48.38002
  45.0      0.02222     5.64711   44.66327
  42.0      0.02381     5.64862   41.19978
  32.0      0.03125     5.65014   38.00410
  34.0      0.02941     5.65165   35.09146
  28.0      0.0357      5.65317   32.44882
  27.0      0.0370      5.65469   30.06711
  27.0      0.0370      5.65621   27.92906
  26.0      0.0385      5.65774   26.00879
  23.0      0.0435      5.65927   24.29164
  25.0      0.0400      5.66080   22.75371
  25.0      0.0400      5.66233   21.37887
  23.0      0.0435      5.66386   20.14988
  19.0      0.0526      5.66539   19.04717
  19.0      0.0526      5.66693   18.05934
  18.0      0.0556      5.66847   17.17091
  16.0      0.0625      5.67001   16.37171
  20.0      0.0500      5.67155   15.65152
  19.0      0.0526      5.67310   14.99914
  17.0      0.0588      5.67464   14.40840
  14.0      0.0714      5.67619   13.87085
   9.0      0.1111      5.67774   13.38128
  14.0      0.0714      5.67930   12.93448
  14.0      0.0714      5.68085   12.52451
  10.0      0.1000      5.68241   12.14852
  12.0      0.0833      5.68397   11.80208
  10.0      0.1000      5.68553   11.48273
  12.0      0.0833      5.68709   11.18788
   9.0      0.1111      5.68866   10.91434
   7.0      0.1429      5.69022   10.66083
  10.0      0.1000      5.69179   10.42494
  11.0      0.0909      5.69336   10.20546
   7.0      0.1429      5.69494   10.00104
   8.0      0.1250      5.69651    9.80982
  11.0      0.0909      5.69809    9.63122
  12.0      0.0833      5.69967    9.46380
  10.0      0.1000      5.70125    9.30694
   7.0      0.1429      5.70283    9.15986
  11.0      0.0909      5.70442    9.02140
  12.0      0.0833      5.70600    8.89129
  10.0      0.1000      5.70759    8.76861
  10.0      0.1000      5.70918    8.65302
   9.0      0.1111      5.71078    8.54405
   7.0      0.1429      5.71237    8.44094
   6.0      0.1667      5.71397    8.34356
   8.0      0.1250      5.71557    8.25129
   8.0      0.1250      5.71717    8.16395
  11.0      0.0909      5.71877    8.08124
  10.0      0.1000      5.72038    8.00264
   5.0      0.2000      5.72198    7.92809
   8.0      0.1250      5.72360    7.85717
   5.0      0.2000      5.72521    7.78977
   7.0      0.1429      5.72682    7.72570
   8.0      0.1250      5.72844    7.66459
   7.0      0.1429      5.73005    7.60642
   9.0      0.1111      5.73167    7.55089
   9.0      0.1111      5.73329    7.49794
   9.0      0.1111      5.73492    7.44745
   8.0      0.1250      5.73654    7.39913
   8.0      0.1250      5.73817    7.35300
   9.0      0.1111      5.73980    7.30884
   8.0      0.1250      5.74143    7.26661
  10.0      0.1000      5.74307    7.22622
  10.0      0.1000      5.74470    7.18747
   9.0      0.1111      5.74634    7.15038
   6.0      0.1667      5.74798    7.11478
   7.0      0.1429      5.74962    7.08066
   6.0      0.1667      5.75127    7.04794
   8.0      0.1250      5.75291    7.01649
   8.0      0.1250      5.75456    6.98631
   8.0      0.1250      5.75621    6.95728
   9.0      0.1111      5.75787    6.92939
  11.0      0.0909      5.75952    6.90261
   6.0      0.1667      5.76118    6.87680
   6.0      0.1667      5.76283    6.85199
   8.0      0.1250      5.76450    6.82809
   6.0      0.1667      5.76616    6.80508
   4.0      0.2500      5.76782    6.78295
   7.0      0.1429      5.76949    6.76158
   9.0      0.1111      5.77116    6.74101
   9.0      0.1111      5.77283    6.72116
   7.0      0.1429      5.77450    6.70203
   7.0      0.1429      5.77618    6.68359
   8.0      0.1250      5.77785    6.66577
   7.0      0.1429      5.77953    6.64859
   7.0      0.1429      5.78122    6.63198
   8.0      0.1250      5.78290    6.61596
   8.0      0.1250      5.78458    6.60049
   5.0      0.2000      5.78627    6.58553
   5.0      0.2000      5.78796    6.57109
   8.0      0.1250      5.78965    6.55712
   9.0      0.1111      5.79135    6.54361
   8.0      0.1250      5.79304    6.53058
   7.0      0.1429      5.79474    6.51794
   8.0      0.1250      5.79644    6.50574
   8.0      0.1250      5.79814    6.49392
   7.0      0.1429      5.79985    6.48249
   4.0      0.2500      5.80155    6.47145
   4.0      0.2500      5.80326    6.46074
   7.0      0.1429      5.80497    6.45038
   5.0      0.2000      5.80669    6.44034
   6.0      0.1667      5.80840    6.43063
   8.0      0.1250      5.81012    6.42124
   6.0      0.1667      5.81184    6.41212
   6.0      0.1667      5.81356    6.40331
   6.0      0.1667      5.81528    6.39476
   8.0      0.1250      5.81701    6.38648
   7.0      0.1429      5.81873    6.37847
   7.0      0.1429      5.82046    6.37069
   6.0      0.1667      5.82219    6.36317
   8.0      0.1250      5.82393    6.35587
   6.0      0.1667      5.82566    6.34880
   7.0      0.1429      5.82740    6.34196
   8.0      0.1250      5.82914    6.33531
   7.0      0.1429      5.83088    6.32888
   6.0      0.1667      5.83263    6.32264
   7.0      0.1429      5.83437    6.31659
   7.0      0.1429      5.83612    6.31074
   7.0      0.1429      5.83787    6.30506
   7.0      0.1429      5.83962    6.29955
   2.0      0.500       5.84138    6.29422
   6.0      0.1667      5.84313    6.28905
   7.0      0.1429      5.84489    6.28404
   4.0      0.2500      5.84665    6.27918
   8.0      0.1250      5.84842    6.27448
   7.0      0.1429      5.85018    6.26992
   7.0      0.1429      5.85195    6.26550
   6.0      0.1667      5.85372    6.26122
  13.0      0.0769      5.85549    6.25707
   7.0      0.1429      5.85726    6.25306
   7.0      0.1429      5.85904    6.24916
   6.0      0.1667      5.86082    6.24539
   8.0      0.1250      5.86260    6.24175
   5.0      0.2000      5.86438    6.23821
   8.0      0.1250      5.86616    6.23479
   5.0      0.2000      5.86795    6.23148
   6.0      0.1667      5.86974    6.22828
   7.0      0.1429      5.87153    6.22518
   9.0      0.1111      5.87332    6.22218
   7.0      0.1429      5.87512    6.21928
   6.0      0.1667      5.87691    6.21648
   8.0      0.1250      5.87871    6.21377
   7.0      0.1429      5.88051    6.21115
   7.0      0.1429      5.88232    6.20862
   8.0      0.1250      5.88412    6.20618
   7.0      0.1429      5.88593    6.20382
   4.0      0.2500      5.88774    6.20154
   5.0      0.2000      5.88955    6.19935
   8.0      0.1250      5.89137    6.19723
   8.0      0.1250      5.89318    5.89319
   8.0      0.1250      5.89500    5.89501
   6.0      0.1667      5.89682    5.89683
   6.0      0.1667      5.89864    5.89865
   6.0      0.1667      5.90047    5.90048
   6.0      0.1667      5.90230    5.90230
   6.0      0.1667      5.90413    5.90413
   7.0      0.1429      5.90596    5.90596
   7.0      0.1429      5.90779    5.90780
   5.0      0.2000      5.90963    5.90963
   7.0      0.1429      5.91146    5.91147
   7.0      0.1429      5.91330    5.91331
   7.0      0.1429      5.91515    5.91515
   8.0      0.1250      5.91699    5.91699
   7.0      0.1429      5.91884    5.91884
   8.0      0.1250      5.92068    5.92069
   6.0      0.1667      5.92254    5.92254
   4.0      0.2500      5.92439    5.92439
   6.0      0.1667      5.92624    5.92625
   4.0      0.2500      5.92810    5.92811
   9.0      0.1111      5.92996    5.92996
   5.0      0.2000      5.93182    5.93183
   8.0      0.1250      5.93368    5.93369
   8.0      0.1250      5.93555    5.93555
   4.0      0.2500      5.93742    5.93742
   7.0      0.1429      5.93929    5.93929
   8.0      0.1250      5.94116    5.94117
   9.0      0.1111      5.94303    5.94304
   4.0      0.2500      5.94491    5.94491
   5.0      0.2000      5.94679    5.94679
   8.0      0.1250      5.94867    5.94867
   7.0      0.1429      5.95055    5.95056
   5.0      0.2000      5.95244    5.95244
  10.0      0.1000      5.95432    5.95433
   6.0      0.1667      5.95621    5.95622
   5.0      0.2000      5.95811    5.95811
   8.0      0.1250      5.96000    5.96001
   7.0      0.1429      5.96190    5.96190
   3.0      0.3333      5.96379    5.96380
   9.0      0.1111      5.96569    5.96570
   7.0      0.1429      5.96760    5.96760
   5.0      0.2000      5.96950    5.96951
   9.0      0.1111      5.97141    5.97142
   6.0      0.1667      5.97332    5.97332
   7.0      0.1429      5.97523    5.97523
   7.0      0.1429      5.97714    5.97715
   7.0      0.1429      5.97906    5.97906
   7.0      0.1429      5.98098    5.98098
   7.0      0.1429      5.98290    5.98290
   7.0      0.1429      5.98482    5.98482
   8.0      0.1250      5.98674    5.98675
   7.0      0.1429      5.98867    5.98868
   5.0      0.2000      5.99060    5.99060
   7.0      0.1429      5.99253    5.99253
   8.0      0.1250      5.99446    5.99447
   9.0      0.1111      5.99640    5.99640
   6.0      0.1667      5.99833    5.99834
   5.0      0.2000      6.00028    6.00028
   7.0      0.1429      6.00221    6.00222
   8.0      0.1250      6.00416    6.00417
   7.0      0.1429      6.00611    6.00611
   7.0      0.1429      6.00806    6.00806
   9.0      0.1111      6.01001    6.01001
  12.0      0.0833      6.01196    6.01196
  10.0      0.1000      6.01391    6.01392
   8.0      0.1250      6.01587    6.01587
   7.0      0.1429      6.01783    6.01784
   8.0      0.1250      6.01979    6.01980
   6.0      0.1667      6.02175    6.02176
   8.0      0.1250      6.02372    6.02373
   8.0      0.1250      6.02569    6.02569
   6.0      0.1667      6.02766    6.02767
   8.0      0.1250      6.02963    6.02964
   7.0      0.1429      6.03161    6.03161
   8.0      0.1250      6.03358    6.03359
  10.0      0.1000      6.03556    6.03557
   9.0      0.1111      6.03755    6.03755
   6.0      0.1667      6.03953    6.03953
   8.0      0.1250      6.04151    6.04152
   9.0      0.1111      6.04350    6.04351
   8.0      0.1250      6.04549    6.04550
   6.0      0.1667      6.04749    6.04749
   5.0      0.2000      6.04948    6.04949
   3.0      0.3333      6.05147    6.05148
   6.0      0.1667      6.05348    6.05348
   3.0      0.3333      6.05548    6.05548
   4.0      0.2500      6.05748    6.05749
   7.0      0.1429      6.05949    6.05949
   4.0      0.2500      6.06149    6.06150
   6.0      0.1667      6.06350    6.06351
  10.0      0.1000      6.06552    6.06552
   6.0      0.1667      6.06753    6.06754
   5.0      0.2000      6.06955    6.06955
   4.0      0.2500      6.07157    6.07157
   8.0      0.1250      6.07359    6.07359
   5.0      0.2000      6.07561    6.07562
   6.0      0.1667      6.07764    6.07764
   7.0      0.1429      6.07967    6.07967
   6.0      0.1667      6.08169    6.08170
   6.0      0.1667      6.08373    6.08373
   5.0      0.2000      6.08576    6.08577
   8.0      0.1250      6.08780    6.08780
   7.0      0.1429      6.08984    6.08984
   6.0      0.1667      6.09188    6.09188
  10.0      0.1000      6.09392    6.09393
   4.0      0.2500      6.09597    6.09597
   6.0      0.1667      6.09802    6.09802
   4.0      0.2500      6.10007    6.10007
   6.0      0.1667      6.10212    6.10212
   7.0      0.1429      6.10417    6.10418
   7.0      0.1429      6.10623    6.10623
   7.0      0.1429      6.10829    6.10829
   7.0      0.1429      6.11035    6.11036
   7.0      0.1429      6.11241    6.11242
   8.0      0.1250      6.11448    6.11448
   7.0      0.1429      6.11655    6.11655
   6.0      0.1667      6.11862    6.11862
   7.0      0.1429      6.12069    6.12070
   6.0      0.1667      6.12276    6.12277
   7.0      0.1429      6.12484    6.12485
   5.0      0.2000      6.12692    6.12692
   5.0      0.2000      6.12900    6.12901
   9.0      0.1111      6.13109    6.13109
   9.0      0.1111      6.13317    6.13318
   8.0      0.1250      6.13526    6.13527
   8.0      0.1250      6.13735    6.13735
   7.0      0.1429      6.13944    6.13945
   8.0      0.1250      6.14154    6.14154
   7.0      0.1429      6.14364    6.14364
   7.0      0.1429      6.14574    6.14574
   5.0      0.2000      6.14784    6.14784
   7.0      0.1429      6.14994    6.14995
   7.0      0.1429      6.15205    6.15205
   7.0      0.1429      6.15415    6.15416
   6.0      0.1667      6.15627    6.15627
   7.0      0.1429      6.15838    6.15838
   7.0      0.1429      6.16049    6.16050
   5.0      0.2000      6.16261    6.16262
   6.0      0.1667      6.16473    6.31638
   5.0      0.2000      6.16685    6.32680
   5.0      0.2000      6.16898    6.33791
   6.0      0.1667      6.17110    6.34981
   9.0      0.1111      6.17323    6.36257
   8.0      0.1250      6.17536    6.37630
   8.0      0.1250      6.17750    6.39115
   5.0      0.2000      6.17963    6.40723
   3.0      0.3333      6.18177    6.42474
   4.0      0.2500      6.18391    6.44384
   4.0      0.2500      6.18605    6.46475
   7.0      0.1429      6.18820    6.48780
   7.0      0.1429      6.19034    6.51326
  11.0      0.0909      6.19249    6.54157
   8.0      0.1250      6.19464    6.57316
   4.0      0.2500      6.19679    6.60857
   8.0      0.1250      6.19895    6.64860
   5.0      0.2000      6.20111    6.69402
   8.0      0.1250      6.20327    6.74601
   8.0      0.1250      6.20543    6.80584
   6.0      0.1667      6.20760    6.87519
   6.0      0.1667      6.20976    6.95649
   8.0      0.1250      6.21193    7.05244
   6.0      0.1667      6.21411    7.16708
   7.0      0.1429      6.21628    7.30541
   9.0      0.1111      6.21845    7.47432
   7.0      0.1429      6.22063    7.68425
   6.0      0.1667      6.22281    7.94920
   9.0      0.1111      6.22500    8.29280
  10.0      0.1000      6.22718    8.75414
   8.0      0.1250      6.22937    9.40500
  12.0      0.0833      6.23156   10.37927
  14.0      0.0714      6.23375   11.89459
  18.0      0.0556      6.23595   14.27081
  23.0      0.0435      6.23814   17.86315
  28.0      0.0357      6.24034   22.90302
  35.0      0.02857     6.24254   29.11271
  42.0      0.02381     6.24475   34.77215
  38.0      0.02632     6.24695   36.55522
  30.0      0.03333     6.24916   32.99889
  26.0      0.0385      6.25137   26.82587
  24.0      0.0417      6.25358   20.93884
  18.0      0.0556      6.25580   16.42973
  15.0      0.0667      6.25801   13.31677
  10.0      0.1000      6.26023   11.29640
   8.0      0.1250      6.26245   10.01269
   8.0      0.1250      6.26468    9.17874
   9.0      0.1111      6.26690    8.61165
   7.0      0.1429      6.26913    8.20306
   9.0      0.1111      6.27136    7.89568
  10.0      0.1000      6.27360    7.65722
  11.0      0.0909      6.27583    7.46771
  10.0      0.1000      6.27807    7.31513
   8.0      0.1250      6.28031    7.19038
   6.0      0.1667      6.28255    7.08742
   6.0      0.1667      6.28479    7.00161
   6.0      0.1667      6.28704    6.92926
   4.0      0.2500      6.28929    6.86796
   5.0      0.2000      6.29154    6.81552
  10.0      0.1000      6.29380    6.77046
   7.0      0.1429      6.29605    6.73154
   8.0      0.1250      6.29831    6.69765
   8.0      0.1250      6.30057    6.66809
   5.0      0.2000      6.30283    6.64215
   6.0      0.1667      6.30510    6.61933
   7.0      0.1429      6.30736    6.59921
   7.0      0.1429      6.30964    6.58136
   8.0      0.1250      6.31191    6.56554
   4.0      0.2500      6.31418    6.55145
   6.0      0.1667      6.31646    6.53889
   4.0      0.2500      6.31874    6.52770
   5.0      0.2000      6.32102    6.51767
   7.0      0.1429      6.32330    6.50871
   6.0      0.1667      6.32559    6.50068
   8.0      0.1250      6.32788    6.49349
   8.0      0.1250      6.33016    6.48706
  11.0      0.0909      6.33246    6.48129
   6.0      0.1667      6.33475    6.47613
   7.0      0.1429      6.33705    6.47152
  11.0      0.0909      6.33935    6.46740
   7.0      0.1429      6.34165    6.46374
   9.0      0.1111      6.34395    6.46048
   6.0      0.1667      6.34626    6.45760
   9.0      0.1111      6.34857    6.45505
   6.0      0.1667      6.35088    6.35088
   6.0      0.1667      6.35319    6.35320
   5.0      0.2000      6.35551    6.35551
   6.0      0.1667      6.35783    6.35783
   5.0      0.2000      6.36015    6.36015
   6.0      0.1667      6.36247    6.36247
   6.0      0.1667      6.36479    6.36480
   6.0      0.1667      6.36712    6.36713
   6.0      0.1667      6.36945    6.36945
   8.0      0.1250      6.37178    6.37179
   9.0      0.1111      6.37412    6.37412
   8.0      0.1250      6.37645    6.37645
   8.0      0.1250      6.37879    6.37879
   7.0      0.1429      6.38113    6.38113
   8.0      0.1250      6.38348    6.38348
   8.0      0.1250      6.38582    6.38582
   9.0      0.1111      6.38817    6.38817
   8.0      0.1250      6.39052    6.39052
   6.0      0.1667      6.39287    6.39287
   7.0      0.1429      6.39523    6.39523
   7.0      0.1429      6.39758    6.39759
   7.0      0.1429      6.39994    6.39994
   7.0      0.1429      6.40230    6.40231
   6.0      0.1667      6.40467    6.40467
   6.0      0.1667      6.40703    6.40704
   7.0      0.1429      6.40940    6.40941
   5.0      0.2000      6.41177    6.41177
   5.0      0.2000      6.41415    6.41415
   7.0      0.1429      6.41652    6.41652
   4.0      0.2500      6.41890    6.41890
   5.0      0.2000      6.42128    6.42128
   6.0      0.1667      6.42366    6.42367
   3.0      0.3333      6.42605    6.42605
   6.0      0.1667      6.42843    6.42844
   6.0      0.1667      6.43082    6.43083
   7.0      0.1429      6.43322    6.43322
   7.0      0.1429      6.43561    6.43561
   7.0      0.1429      6.43801    6.43801
   7.0      0.1429      6.44040    6.44041
   7.0      0.1429      6.44281    6.44281
   6.0      0.1667      6.44521    6.44521
   8.0      0.1250      6.44761    6.44762
   3.0      0.3333      6.45002    6.45003
   7.0      0.1429      6.45243    6.45244
   4.0      0.2500      6.45485    6.45485
   9.0      0.1111      6.45726    6.45726
   8.0      0.1250      6.45968    6.45968
  11.0      0.0909      6.46210    6.46210
  13.0      0.0769      6.46452    6.46452
   7.0      0.1429      6.46695    6.46695
   9.0      0.1111      6.46937    6.46937
   7.0      0.1429      6.47180    6.47180
   7.0      0.1429      6.47423    6.47423
   8.0      0.1250      6.47666    6.47667
   9.0      0.1111      6.47910    6.47910
   6.0      0.1667      6.48154    6.48154
   7.0      0.1429      6.48398    6.48398
   6.0      0.1667      6.48642    6.48642
   7.0      0.1429      6.48887    6.48887
   9.0      0.1111      6.49131    6.49132
   8.0      0.1250      6.49376    6.49377
   9.0      0.1111      6.49621    6.49622
   8.0      0.1250      6.49867    6.49867
   5.0      0.2000      6.50113    6.50113
   4.0      0.2500      6.50359    6.50359
   4.0      0.2500      6.50605    6.50605
   6.0      0.1667      6.50851    6.50851
   6.0      0.1667      6.51098    6.51098
   9.0      0.1111      6.51344    6.51345
   8.0      0.1250      6.51592    6.51592
   4.0      0.2500      6.51839    6.51839
   5.0      0.2000      6.52086    6.52086
   8.0      0.1250      6.52334    6.52334
   6.0      0.1667      6.52582    6.52582
   5.0      0.2000      6.52831    6.52831
   7.0      0.1429      6.53079    6.53079
   7.0      0.1429      6.53328    6.53328
   6.0      0.1667      6.53577    6.53577
   6.0      0.1667      6.53826    6.53826
   7.0      0.1429      6.54075    6.54075
   7.0      0.1429      6.54325    6.54325
   8.0      0.1250      6.54575    6.54575
   4.0      0.2500      6.54825    6.54825
   7.0      0.1429      6.55075    6.55075
   8.0      0.1250      6.55326    6.55326
   5.0      0.2000      6.55577    6.55577
  10.0      0.1000      6.55827    6.55828
   8.0      0.1250      6.56079    6.56079
   7.0      0.1429      6.56330    6.56330
   7.0      0.1429      6.56582    6.56582
   7.0      0.1429      6.56834    6.56834
   8.0      0.1250      6.57086    6.57086
   5.0      0.2000      6.57339    6.57339
   4.0      0.2500      6.57591    6.57591
   3.0      0.3333      6.57844    6.57845
   8.0      0.1250      6.58097    6.58098
   7.0      0.1429      6.58351    6.58351
   7.0      0.1429      6.58604    6.58605
   6.0      0.1667      6.58858    6.58858
   3.0      0.3333      6.59112    6.59113
   6.0      0.1667      6.59367    6.59367
   8.0      0.1250      6.59621    6.59621
   8.0      0.1250      6.59876    6.59876
   3.0      0.3333      6.60131    6.60131
   6.0      0.1667      6.60386    6.60386
   8.0      0.1250      6.60642    6.60642
   9.0      0.1111      6.60897    6.60897
   9.0      0.1111      6.61153    6.61153
   4.0      0.2500      6.61409    6.61410
   6.0      0.1667      6.61666    6.61666
   8.0      0.1250      6.61923    6.61923
   8.0      0.1250      6.62179    6.62179
  11.0      0.0909      6.62436    6.62437
   6.0      0.1667      6.62694    6.62694
   7.0      0.1429      6.62952    6.62952
  10.0      0.1000      6.63209    6.63210
   4.0      0.2500      6.63467    6.63467
   4.0      0.2500      6.63726    6.63726
   8.0      0.1250      6.63984    6.63984
   7.0      0.1429      6.64243    6.64243
   7.0      0.1429      6.64502    6.64502
   7.0      0.1429      6.64761    6.64761
   7.0      0.1429      6.65021    6.65021
   6.0      0.1667      6.65280    6.65280
   6.0      0.1667      6.65540    6.65540
   6.0      0.1667      6.65800    6.65801
   6.0      0.1667      6.66061    6.66061
   9.0      0.1111      6.66321    6.66322
   8.0      0.1250      6.66582    6.66582
   7.0      0.1429      6.66843    6.66844
   7.0      0.1429      6.67105    6.67105
   8.0      0.1250      6.67366    6.67366
  10.0      0.1000      6.67628    6.67628
   8.0      0.1250      6.67890    6.67890
   6.0      0.1667      6.68152    6.68153
   7.0      0.1429      6.68415    6.68415
   7.0      0.1429      6.68677    6.68678
   7.0      0.1429      6.68941    6.68941
   5.0      0.2000      6.69204    6.69204
   6.0      0.1667      6.69467    6.69467
   9.0      0.1111      6.69731    6.69731
   9.0      0.1111      6.69995    6.69995
  10.0      0.1000      6.70259    6.70259
   7.0      0.1429      6.70523    6.70523
   9.0      0.1111      6.70788    6.70788
   6.0      0.1667      6.71053    6.71053
   5.0      0.2000      6.71318    6.71318
   7.0      0.1429      6.71583    6.71583
   5.0      0.2000      6.71849    6.71849
   7.0      0.1429      6.72115    6.72115
   6.0      0.1667      6.72381    6.72381
   6.0      0.1667      6.72647    6.72647
  11.0      0.0909      6.72913    6.72913
   5.0      0.2000      6.73180    6.73180
   4.0      0.2500      6.73447    6.73447
   8.0      0.1250      6.73714    6.73714
  11.0      0.0909      6.73982    6.73982
   7.0      0.1429      6.74249    6.74249
   9.0      0.1111      6.74517    6.74517
   8.0      0.1250      6.74785    6.74786
   6.0      0.1667      6.75054    6.75054
   8.0      0.1250      6.75322    6.75322
   6.0      0.1667      6.75591    6.75591
   7.0      0.1429      6.75860    6.75860
   8.0      0.1250      6.76130    6.76130
   7.0      0.1429      6.76399    6.76399
   7.0      0.1429      6.76669    6.76669
   9.0      0.1111      6.76939    6.76939
   7.0      0.1429      6.77209    6.77209
   7.0      0.1429      6.77480    6.77480
   6.0      0.1667      6.77751    6.77751
   8.0      0.1250      6.78021    6.78021
   8.0      0.1250      6.78293    6.78293
   8.0      0.1250      6.78564    6.78564
   6.0      0.1667      6.78836    6.78836
   6.0      0.1667      6.79108    6.79108
   7.0      0.1429      6.79380    6.79380
   6.0      0.1667      6.79652    6.79652
   7.0      0.1429      6.79925    6.79925
   7.0      0.1429      6.80198    6.80198
   6.0      0.1667      6.80471    6.80471
   6.0      0.1667      6.80744    6.80744
   6.0      0.1667      6.81017    6.81018
   7.0      0.1429      6.81291    6.81291
   9.0      0.1111      6.81565    6.81565
   7.0      0.1429      6.81840    6.81840
   9.0      0.1111      6.82114    6.82114
   9.0      0.1111      6.82389    6.82389
   6.0      0.1667      6.82664    6.82664
   9.0      0.1111      6.82939    6.82939
  10.0      0.1000      6.83214    6.83214
   7.0      0.1429      6.83490    6.83490
   7.0      0.1429      6.83766    6.83766
   8.0      0.1250      6.84042    6.84042
   8.0      0.1250      6.84318    6.84318
   5.0      0.2000      6.84595    6.84595
   7.0      0.1429      6.84871    6.84872
   8.0      0.1250      6.85149    6.85149
   8.0      0.1250      6.85426    6.85426
   7.0      0.1429      6.85704    6.85704
   5.0      0.2000      6.85982    6.85982
   6.0      0.1667      6.86259    6.86259
   8.0      0.1250      6.86538    6.86538
   6.0      0.1667      6.86816    6.86816
   8.0      0.1250      6.87095    6.87095
   5.0      0.2000      6.87374    6.87374
   9.0      0.1111      6.87653    6.87653
   9.0      0.1111      6.87932    6.87932
   7.0      0.1429      6.88212    6.88212
   9.0      0.1111      6.88492    6.88492
  10.0      0.1000      6.88772    6.88772
   9.0      0.1111      6.89052    6.89052
   7.0      0.1429      6.89333    6.89333
   8.0      0.1250      6.89614    6.89614
   4.0      0.2500      6.89895    6.89895
   9.0      0.1111      6.90176    6.90176
  16.0      0.0625      6.90458    6.90458
   8.0      0.1250      6.90740    6.90740
   6.0      0.1667      6.91022    6.91022
   8.0      0.1250      6.91304    6.91304
   7.0      0.1429      6.91586    6.91586
   7.0      0.1429      6.91869    6.91869
   7.0      0.1429      6.92152    6.92152
   9.0      0.1111      6.92435    6.92435
   9.0      0.1111      6.92719    6.92719
   6.0      0.1667      6.93002    6.93002
   4.0      0.2500      6.93286    6.93286
   6.0      0.1667      6.93570    6.93570
   6.0      0.1667      6.93854    6.93855
   6.0      0.1667      6.94139    6.94139
   6.0      0.1667      6.94424    6.94424
   7.0      0.1429      6.94709    6.94709
   5.0      0.2000      6.94994    6.94994
   9.0      0.1111      6.95280    6.95280
  12.0      0.0833      6.95566    6.95566
   7.0      0.1429      6.95852    6.95852
   4.0      0.2500      6.96138    6.96138
   6.0      0.1667      6.96424    6.96424
   5.0      0.2000      6.96711    6.96711
   8.0      0.1250      6.96998    6.96998
   7.0      0.1429      6.97285    6.97286
   6.0      0.1667      6.97573    6.97573
   9.0      0.1111      6.97860    6.97860
   9.0      0.1111      6.98148    6.98148
   7.0      0.1429      6.98436    6.98436
   8.0      0.1250      6.98725    6.98725
  11.0      0.0909      6.99013    6.99013
  10.0      0.1000      6.99302    6.99302
   8.0      0.1250      6.99591    6.99591
   7.0      0.1429      6.99881    6.99881
   7.0      0.1429      7.00170    7.00170
   7.0      0.1429      7.00460    7.00460
   7.0      0.1429      7.00750    7.00750
   9.0      0.1111      7.01040    7.01040
   6.0      0.1667      7.01331    7.01331
   6.0      0.1667      7.01621    7.01621
   7.0      0.1429      7.01912    7.01912
   7.0      0.1429      7.02203    7.02203
   7.0      0.1429      7.02495    7.02495
   8.0      0.1250      7.02786    7.02786
  10.0      0.1000      7.03078    7.03078
   7.0      0.1429      7.03370    7.03370
   8.0      0.1250      7.03663    7.03663
   3.0      0.3333      7.03955    7.03955
   6.0      0.1667      7.04248    7.04248
   6.0      0.1667      7.04541    7.04541
  11.0      0.0909      7.04834    7.04834
  10.0      0.1000      7.05128    7.05128
   7.0      0.1429      7.05421    7.05421
   8.0      0.1250      7.05716    7.05716
   9.0      0.1111      7.06010    7.06010
   9.0      0.1111      7.06304    7.06304
   9.0      0.1111      7.06599    7.06599
   4.0      0.2500      7.06894    7.06894
   6.0      0.1667      7.07189    7.07189
   7.0      0.1429      7.07484    7.07484
   9.0      0.1111      7.07780    7.07780
   5.0      0.2000      7.08076    7.08076
   9.0      0.1111      7.08372    7.08372
   8.0      0.1250      7.08668    7.08668
  10.0      0.1000      7.08965    7.08965
   7.0      0.1429      7.09262    7.09262
   7.0      0.1429      7.09559    7.09559
   6.0      0.1667      7.09856    7.09856
   9.0      0.1111      7.10154    7.10154
   9.0      0.1111      7.10451    7.10451
   7.0      0.1429      7.10749    7.10749
   9.0      0.1111      7.11047    7.11047
   9.0      0.1111      7.11346    7.11346
   9.0      0.1111      7.11645    7.11645
   9.0      0.1111      7.11944    7.11944
   6.0      0.1667      7.12242    7.12242
   4.0      0.2500      7.12542    7.12542
   9.0      0.1111      7.12841    7.12841
  11.0      0.0909      7.13141    7.13141
   9.0      0.1111      7.13442    7.13442
   8.0      0.1250      7.13742    7.13742
   9.0      0.1111      7.14042    7.14042
   7.0      0.1429      7.14343    7.14343
   7.0      0.1429      7.14644    7.14644
   8.0      0.1250      7.14945    7.14945
   7.0      0.1429      7.15247    7.15247
   9.0      0.1111      7.15549    7.15549
   9.0      0.1111      7.15850    7.15850
   8.0      0.1250      7.16153    7.16153
   8.0      0.1250      7.16455    7.16455
   8.0      0.1250      7.16757    7.16757
   8.0      0.1250      7.17061    7.17061
   7.0      0.1429      7.17364    7.17364
   7.0      0.1429      7.17667    7.17667
   7.0      0.1429      7.17971    7.17971
   9.0      0.1111      7.18274    7.18274
   6.0      0.1667      7.18578    7.18578
   8.0      0.1250      7.18883    7.18883
   7.0      0.1429      7.19187    7.19187
   6.0      0.1667      7.19492    7.19492
  10.0      0.1000      7.19797    7.19797
   8.0      0.1250      7.20102    7.20102
  10.0      0.1000      7.20407    7.20407
   8.0      0.1250      7.20713    7.20713
   7.0      0.1429      7.21019    7.21019
   7.0      0.1429      7.21325    7.21325
   8.0      0.1250      7.21632    7.21632
  10.0      0.1000      7.21938    7.21938
   9.0      0.1111      7.22245    7.22245
   9.0      0.1111      7.22552    7.22552
   3.0      0.3333      7.22859    7.22859
   7.0      0.1429      7.23167    7.23167
   7.0      0.1429      7.23475    7.23475
   9.0      0.1111      7.23783    7.23783
   8.0      0.1250      7.24091    7.24091
   9.0      0.1111      7.24399    7.24399
  14.0      0.0714      7.24708    7.24708
   9.0      0.1111      7.25017    7.25017
   8.0      0.1250      7.25326    7.25326
   8.0      0.1250      7.25636    7.25636
   7.0      0.1429      7.25945    7.25945
   7.0      0.1429      7.26255    7.26255
  11.0      0.0909      7.26565    7.26565
  12.0      0.0833      7.26876    7.26876
  11.0      0.0909      7.27186    7.27186
   7.0      0.1429      7.27497    7.27497
   7.0      0.1429      7.27808    7.27808
   6.0      0.1667      7.28119    7.28119
   7.0      0.1429      7.28431    7.28431
   8.0      0.1250      7.28743    7.28743
   7.0      0.1429      7.29054    7.29054
   4.0      0.2500      7.29367    7.29367
   5.0      0.2000      7.29679    7.29679
   7.0      0.1429      7.29992    7.29992
   6.0      0.1667      7.30305    7.30305
   8.0      0.1250      7.30618    7.30618
   7.0      0.1429      7.30931    7.30931
   9.0      0.1111      7.31245    7.31245
   9.0      0.1111      7.31559    7.31559
   9.0      0.1111      7.31873    7.31873
   7.0      0.1429      7.32187    7.32187
   6.0      0.1667      7.32502    7.32501
   7.0      0.1429      7.32816    7.32816
   8.0      0.1250      7.33131    7.33131
   9.0      0.1111      7.33447    7.33447
   9.0      0.1111      7.33762    7.33762
   9.0      0.1111      7.34078    7.34077
   7.0      0.1429      7.34393    7.34393
   8.0      0.1250      7.34710    7.34710
  11.0      0.0909      7.35026    7.35026
  10.0      0.1000      7.35342    7.35342
   9.0      0.1111      7.35659    7.35659
   9.0      0.1111      7.35976    7.35976
  10.0      0.1000      7.36294    7.36294
   9.0      0.1111      7.36611    7.36611
  10.0      0.1000      7.36929    7.36929
  10.0      0.1000      7.37247    7.37247
  11.0      0.0909      7.37565    7.37565
   7.0      0.1429      7.37884    7.37884
   8.0      0.1250      7.38202    7.38202
  10.0      0.1000      7.38521    7.38521
  11.0      0.0909      7.38840    7.38840
  12.0      0.0833      7.39160    7.39159
  10.0      0.1000      7.39479    7.39479
   5.0      0.2000      7.39799    7.39799
   8.0      0.1250      7.40119    7.40119
   9.0      0.1111      7.40440    7.40439
   7.0      0.1429      7.40760    7.40760
   9.0      0.1111      7.41081    7.41081
   6.0      0.1667      7.41402    7.41402
   8.0      0.1250      7.41723    7.41723
   7.0      0.1429      7.42044    7.42044
   7.0      0.1429      7.42366    7.42366
   6.0      0.1667      7.42688    7.42688
   9.0      0.1111      7.43010    7.43010
   8.0      0.1250      7.43332    7.43332
   6.0      0.1667      7.43655    7.43655
   9.0      0.1111      7.43978    7.43978
   8.0      0.1250      7.44301    7.44301
  10.0      0.1000      7.44624    7.44624
   9.0      0.1111      7.44947    7.44947
   7.0      0.1429      7.45271    7.45271
  12.0      0.0833      7.45595    7.45595
   9.0      0.1111      7.45920    7.45920
   8.0      0.1250      7.46244    7.46244
  12.0      0.0833      7.46568    7.46568
   8.0      0.1250      7.46894    7.46893
   4.0      0.2500      7.47219    7.47218
   7.0      0.1429      7.47544    7.47544
   6.0      0.1667      7.47870    7.47870
   7.0      0.1429      7.48195    7.48195
   7.0      0.1429      7.48521    7.48521
   6.0      0.1667      7.48848    7.48847
   7.0      0.1429      7.49174    7.49174
  10.0      0.1000      7.49501    7.49501
   7.0      0.1429      7.49828    7.49828
   8.0      0.1250      7.50155    7.50155
   7.0      0.1429      7.50482    7.50482
   6.0      0.1667      7.50810    7.50810
   7.0      0.1429      7.51138    7.51138
   6.0      0.1667      7.51466    7.51466
   9.0      0.1111      7.51795    7.51794
  10.0      0.1000      7.52123    7.52123
   9.0      0.1111      7.52452    7.52452
   6.0      0.1667      7.52781    7.52781
   7.0      0.1429      7.53110    7.53110
   9.0      0.1111      7.53439    7.53439
  10.0      0.1000      7.53769    7.53769
   9.0      0.1111      7.54099    7.54099
   8.0      0.1250      7.54429    7.54429
  12.0      0.0833      7.54759    7.54759
  13.0      0.0769      7.55090    7.55090
   9.0      0.1111      7.55421    7.55421
   9.0      0.1111      7.55752    7.55752
   8.0      0.1250      7.56084    7.56083
   8.0      0.1250      7.56415    7.56415
   7.0      0.1429      7.56747    7.56746
   8.0      0.1250      7.57078    7.57078
   9.0      0.1111      7.57411    7.57411
   8.0      0.1250      7.57743    7.57743
   8.0      0.1250      7.58076    7.58076
  13.0      0.0769      7.58409    7.58409
   9.0      0.1111      7.58742    7.58742
   7.0      0.1429      7.59075    7.59075
   8.0      0.1250      7.59409    7.59409
   9.0      0.1111      7.59742    7.59742
   8.0      0.1250      7.60077    7.60077
  10.0      0.1000      7.60411    7.60410
  11.0      0.0909      7.60745    7.60745
   8.0      0.1250      7.61080    7.61080
   8.0      0.1250      7.61415    7.61414
   7.0      0.1429      7.61750    7.61750
   8.0      0.1250      7.62085    7.62085
   7.0      0.1429      7.62421    7.62421
   6.0      0.1667      7.62757    7.62757
   8.0      0.1250      7.63093    7.63093
   9.0      0.1111      7.63429    7.63429
   8.0      0.1250      7.63765    7.63765
   5.0      0.2000      7.64102    7.64102
   7.0      0.1429      7.64439    7.64439
  10.0      0.1000      7.64776    7.64776
  10.0      0.1000      7.65114    7.65114
  12.0      0.0833      7.65452    7.65451
  12.0      0.0833      7.65790    7.65789
  11.0      0.0909      7.66128    7.66128
   8.0      0.1250      7.66466    7.66465
  11.0      0.0909      7.66804    7.66804
   8.0      0.1250      7.67143    7.67143
   8.0      0.1250      7.67482    7.67482
   8.0      0.1250      7.67822    7.67822
  10.0      0.1000      7.68160    7.68160
   8.0      0.1250      7.68500    7.68500
   6.0      0.1667      7.68840    7.68840
   9.0      0.1111      7.69181    7.69180
   6.0      0.1667      7.69521    7.69521
   5.0      0.2000      7.69861    7.69861
   9.0      0.1111      7.70202    7.70202
  11.0      0.0909      7.70543    7.83415
   8.0      0.1250      7.70884    7.83873
   6.0      0.1667      7.71226    7.84332
   6.0      0.1667      7.71567    7.84793
   6.0      0.1667      7.71909    7.85256
   7.0      0.1429      7.72251    7.85721
   8.0      0.1250      7.72594    7.86188
   9.0      0.1111      7.72937    7.86657
   7.0      0.1429      7.73279    7.87127
   7.0      0.1429      7.73622    7.87600
   9.0      0.1111      7.73966    7.88074
   7.0      0.1429      7.74309    7.88552
   9.0      0.1111      7.74653    7.89031
   9.0      0.1111      7.74997    7.89511
   7.0      0.1429      7.75341    7.89995
   7.0      0.1429      7.75685    7.90480
   6.0      0.1667      7.76030    7.90968
   8.0      0.1250      7.76375    7.91458
   9.0      0.1111      7.76719    7.91950
   5.0      0.2000      7.77065    7.92445
   6.0      0.1667      7.77410    7.92943
   8.0      0.1250      7.77756    7.93443
   5.0      0.2000      7.78102    7.93945
  12.0      0.0833      7.78448    7.94449
   8.0      0.1250      7.78795    7.94957
  10.0      0.1000      7.79141    7.95467
   8.0      0.1250      7.79488    7.95980
   6.0      0.1667      7.79835    7.96496
   9.0      0.1111      7.80182    7.97014
  12.0      0.0833      7.80530    7.97535
   8.0      0.1250      7.80877    7.98059
  12.0      0.0833      7.81226    7.98587
  10.0      0.1000      7.81573    7.99117
   7.0      0.1429      7.81922    7.99650
   8.0      0.1250      7.82271    8.00187
   9.0      0.1111      7.82619    8.00726
   8.0      0.1250      7.82968    8.01269
  12.0      0.0833      7.83318    8.01816
  10.0      0.1000      7.83667    8.02366
   9.0      0.1111      7.84017    8.02918
   8.0      0.1250      7.84367    8.03475
  13.0      0.0769      7.84717    8.04036
  11.0      0.0909      7.85067    8.04599
   8.0      0.1250      7.85418    8.05168
   6.0      0.1667      7.85769    8.05739
   8.0      0.1250      7.86120    8.06315
  12.0      0.0833      7.86471    8.06895
  11.0      0.0909      7.86822    8.07478
   9.0      0.1111      7.87174    8.08067
  10.0      0.1000      7.87526    8.08659
  12.0      0.0833      7.87878    8.09255
   9.0      0.1111      7.88231    8.09857
  12.0      0.0833      7.88583    8.10462
  10.0      0.1000      7.88936    8.11073
  11.0      0.0909      7.89289    8.11688
  10.0      0.1000      7.89642    8.12308
  11.0      0.0909      7.89996    8.12933
  10.0      0.1000      7.90349    8.13563
  10.0      0.1000      7.90703    8.14199
   7.0      0.1429      7.91057    8.14839
   7.0      0.1429      7.91411    8.15485
   8.0      0.1250      7.91766    8.16137
   8.0      0.1250      7.92121    8.16795
   8.0      0.1250      7.92476    8.17459
   9.0      0.1111      7.92831    8.18128
   6.0      0.1667      7.93186    8.18803
   6.0      0.1667      7.93542    8.19486
   7.0      0.1429      7.93898    8.20174
   9.0      0.1111      7.94254    8.20869
   9.0      0.1111      7.94610    8.21571
   9.0      0.1111      7.94966    8.22279
   8.0      0.1250      7.95323    8.22996
   9.0      0.1111      7.95680    8.23719
  13.0      0.0769      7.96038    8.24450
   9.0      0.1111      7.96395    8.25188
   7.0      0.1429      7.96752    8.25935
   9.0      0.1111      7.97111    8.26690
   9.0      0.1111      7.97468    8.27452
   7.0      0.1429      7.97827    8.28224
  12.0      0.0833      7.98185    8.29004
  10.0      0.1000      7.98543    8.29793
  11.0      0.0909      7.98903    8.30592
   9.0      0.1111      7.99262    8.31400
   8.0      0.1250      7.99621    8.32219
   8.0      0.1250      7.99981    8.33046
   7.0      0.1429      8.00340    8.33884
   7.0      0.1429      8.00701    8.34734
   7.0      0.1429      8.01061    8.35593
  11.0      0.0909      8.01421    8.36465
   9.0      0.1111      8.01782    8.37347
   8.0      0.1250      8.02143    8.38242
   6.0      0.1667      8.02503    8.39149
   8.0      0.1250      8.02865    8.40068
  11.0      0.0909      8.03227    8.41001
  11.0      0.0909      8.03588    8.41947
   8.0      0.1250      8.03950    8.42906
   7.0      0.1429      8.04312    8.43881
   7.0      0.1429      8.04675    8.44869
   6.0      0.1667      8.05037    8.45874
  12.0      0.0833      8.05400    8.46892
  12.0      0.0833      8.05763    8.47927
   7.0      0.1429      8.06126    8.48980
   7.0      0.1429      8.06489    8.50049
   6.0      0.1667      8.06853    8.51136
   7.0      0.1429      8.07217    8.52241
   7.0      0.1429      8.07581    8.53365
   8.0      0.1250      8.07945    8.54509
   9.0      0.1111      8.08310    8.55672
  12.0      0.0833      8.08675    8.56858
   8.0      0.1250      8.09039    8.58063
  10.0      0.1000      8.09405    8.59291
   9.0      0.1111      8.09770    8.60544
  11.0      0.0909      8.10135    8.61818
  12.0      0.0833      8.10502    8.63119
  11.0      0.0909      8.10868    8.64444
   8.0      0.1250      8.11233    8.65796
   8.0      0.1250      8.11600    8.67177
  10.0      0.1000      8.11967    8.68584
  10.0      0.1000      8.12334    8.70023
  10.0      0.1000      8.12701    8.71491
   9.0      0.1111      8.13068    8.72991
   8.0      0.1250      8.13436    8.74525
   6.0      0.1667      8.13803    8.76092
   8.0      0.1250      8.14171    8.77696
   7.0      0.1429      8.14539    8.79336
   6.0      0.1667      8.14907    8.81014
   6.0      0.1667      8.15276    8.82733
  10.0      0.1000      8.15645    8.84493
  10.0      0.1000      8.16014    8.86298
   9.0      0.1111      8.16383    8.88146
   8.0      0.1250      8.16752    8.90041
  11.0      0.0909      8.17122    8.91987
  12.0      0.0833      8.17492    8.93983
   9.0      0.1111      8.17862    8.96033
   9.0      0.1111      8.18232    8.98137
  11.0      0.0909      8.18602    9.00299
  10.0      0.1000      8.18973    9.02523
   7.0      0.1429      8.19344    9.04809
  10.0      0.1000      8.19715    9.07163
  13.0      0.0769      8.20086    9.09584
  10.0      0.1000      8.20458    9.12076
  11.0      0.0909      8.20830    9.14648
  11.0      0.0909      8.21202    9.17296
  11.0      0.0909      8.21574    9.20030
   7.0      0.1429      8.21946    9.22847
  12.0      0.0833      8.22318    9.25757
  12.0      0.0833      8.22692    9.28765
   8.0      0.1250      8.23064    9.31871
   9.0      0.1111      8.23438    9.35086
   8.0      0.1250      8.23811    9.38408
  12.0      0.0833      8.24184    9.41848
   8.0      0.1250      8.24558    9.45414
   9.0      0.1111      8.24932    9.49106
  14.0      0.0714      8.25307    9.52939
   7.0      0.1429      8.25681    9.56911
  12.0      0.0833      8.26055    9.61036
  10.0      0.1000      8.26431    9.65325
   8.0      0.1250      8.26805    9.69779
   8.0      0.1250      8.27181    9.74418
  11.0      0.0909      8.27556    9.79241
  11.0      0.0909      8.27931    9.84265
   9.0      0.1111      8.28308    9.89507
   8.0      0.1250      8.28684    9.94969
  10.0      0.1000      8.29060   10.00677
   7.0      0.1429      8.29436   10.06633
   8.0      0.1250      8.29813   10.12859
  12.0      0.0833      8.30190   10.19380
  10.0      0.1000      8.30567   10.26200
   9.0      0.1111      8.30945   10.33355
  11.0      0.0909      8.31322   10.40850
  13.0      0.0769      8.31700   10.48717
  11.0      0.0909      8.32078   10.56990
  10.0      0.1000      8.32456   10.65679
  11.0      0.0909      8.32835   10.74835
   9.0      0.1111      8.33213   10.84468
  12.0      0.0833      8.33592   10.94625
  11.0      0.0909      8.33971   11.05358
   9.0      0.1111      8.34350   11.16685
  10.0      0.1000      8.34729   11.28677
  13.0      0.0769      8.35109   11.41358
  13.0      0.0769      8.35489   11.54799
   9.0      0.1111      8.35869   11.69075
   8.0      0.1250      8.36249   11.84221
  11.0      0.0909      8.36630   12.00346
  11.0      0.0909      8.37010   12.17492
  12.0      0.0833      8.37391   12.35767
  11.0      0.0909      8.37772   12.55289
  14.0      0.0714      8.38153   12.76120
  18.0      0.0556      8.38535   12.98425
  16.0      0.0625      8.38916   13.22280
  15.0      0.0667      8.39298   13.47850
  17.0      0.0588      8.39680   13.75321
  15.0      0.0667      8.40062   14.04798
  16.0      0.0625      8.40445   14.36532
  13.0      0.0769      8.40827   14.70649
  15.0      0.0667      8.41210   15.07401
  16.0      0.0625      8.41593   15.47069
  18.0      0.0556      8.41976   15.89815
  13.0      0.0769      8.42360   16.36006
  16.0      0.0625      8.42743   16.85824
  17.0      0.0588      8.43127   17.39621
  18.0      0.0556      8.43512   17.97779
  20.0      0.0500      8.43896   18.60482
  12.0      0.0833      8.44280   19.28190
  26.0      0.0385      8.44665   20.01048
  21.0      0.0476      8.45049   20.79400
  21.0      0.0476      8.45435   21.63560
  25.0      0.0400      8.45820   22.53469
  26.0      0.0385      8.46206   23.49343
  29.0      0.03448     8.46591   24.50805
  29.0      0.03448     8.46977   25.57581
  24.0      0.0417      8.47363   26.69133
  32.0      0.03125     8.47750   27.84180
  36.0      0.02778     8.48136   29.01538
  31.0      0.03226     8.48523   30.19016
  36.0      0.02778     8.48909   31.34334
  32.0      0.03125     8.49296   32.44722
  32.0      0.03125     8.49684   33.46640
  43.0      0.02326     8.50072   34.36800
  44.0      0.02273     8.50459   35.11481
  43.0      0.02326     8.50847   35.67583
  44.0      0.02273     8.51235   36.02539
  43.0      0.02326     8.51623   36.14576
  48.0      0.02083     8.52012   36.03136
  45.0      0.02222     8.52400   35.68839
  36.0      0.02778     8.52789   35.13383
  39.0      0.02564     8.53179   34.39273
  41.0      0.02439     8.53567   33.49895
  41.0      0.02439     8.53957   32.48565
  35.0      0.02857     8.54347   31.39033
  33.0      0.03030     8.54736   30.24469
  32.0      0.03125     8.55126   29.07626
  28.0      0.0357      8.55517   27.91189
  29.0      0.03448     8.55907   26.76809
  26.0      0.0385      8.56298   25.66191
  27.0      0.0370      8.56688   24.60224
  25.0      0.0400      8.57080   23.59462
  25.0      0.0400      8.57471   22.64516
  25.0      0.0400      8.57862   21.75323
  23.0      0.0435      8.58254   20.92077
  21.0      0.0476      8.58645   20.14538
  21.0      0.0476      8.59038   19.42411
  20.0      0.0500      8.59430   18.75593
  18.0      0.0556      8.59823   18.13629
  14.0      0.0714      8.60215   17.56346
  15.0      0.0667      8.60608   17.03353
  15.0      0.0667      8.61001   16.54282
  16.0      0.0625      8.61394   16.08945
  15.0      0.0667      8.61787   15.66950
  14.0      0.0714      8.62181   15.28125
  11.0      0.0909      8.62575   14.92168
  13.0      0.0769      8.62968   14.58806
  15.0      0.0667      8.63363   14.27901
  16.0      0.0625      8.63757   13.99183
  16.0      0.0625      8.64151   13.72533
  14.0      0.0714      8.64546   13.47751
  15.0      0.0667      8.64941   13.24657
  14.0      0.0714      8.65336   13.03165
  12.0      0.0833      8.65732   12.83097
  13.0      0.0769      8.66127   12.64382
  16.0      0.0625      8.66523   12.46892
  13.0      0.0769      8.66919   12.30511
  12.0      0.0833      8.67315   12.15187
  20.0      0.0500      8.67711   12.00807
  17.0      0.0588      8.68108   11.87329
   8.0      0.1250      8.68504   11.74671
  11.0      0.0909      8.68901   11.62756
   7.0      0.1429      8.69298   11.51559
  12.0      0.0833      8.69695   11.41001
  12.0      0.0833      8.70092   11.31061
   8.0      0.1250      8.70490   11.21683
  13.0      0.0769      8.70888   11.12819
  13.0      0.0769      8.71286   11.04453
  10.0      0.1000      8.71684   10.96534
  13.0      0.0769      8.72083   10.89049
  11.0      0.0909      8.72481   10.81961
  12.0      0.0833      8.72880   10.75237
  12.0      0.0833      8.73279   10.68869
  12.0      0.0833      8.73678   10.62820
  10.0      0.1000      8.74077   10.57084
   9.0      0.1111      8.74476   10.51636
  12.0      0.0833      8.74876   10.46452
  13.0      0.0769      8.75276   10.41527
  12.0      0.0833      8.75676   10.36838
  10.0      0.1000      8.76077   10.32379
  10.0      0.1000      8.76477   10.28132
  12.0      0.0833      8.76877   10.24081
  10.0      0.1000      8.77278   10.20225
   8.0      0.1250      8.77680   10.16544
  10.0      0.1000      8.78080   10.13036
  11.0      0.0909      8.78482   10.09688
  10.0      0.1000      8.78884   10.06489
   9.0      0.1111      8.79285   10.03437
  10.0      0.1000      8.79687   10.00518
   9.0      0.1111      8.80089    9.97732
   7.0      0.1429      8.80492    9.95069
   9.0      0.1111      8.80894    9.92520
   9.0      0.1111      8.81297    9.90085
   9.0      0.1111      8.81700    9.87753
  12.0      0.0833      8.82103    9.85524
  10.0      0.1000      8.82506    9.83391
   8.0      0.1250      8.82909    9.81347
   9.0      0.1111      8.83313    9.79392
   8.0      0.1250      8.83717    9.77518
  11.0      0.0909      8.84121    9.75725
  15.0      0.0667      8.84525    9.74008
  11.0      0.0909      8.84929    9.72361
   8.0      0.1250      8.85334    9.70785
  12.0      0.0833      8.85739    9.69274
  14.0      0.0714      8.86143    9.67828
  10.0      0.1000      8.86548    9.66441
  12.0      0.0833      8.86954    9.65112
   9.0      0.1111      8.87359    9.63839
  15.0      0.0667      8.87765    9.62618
  11.0      0.0909      8.88170    9.61449
  11.0      0.0909      8.88576    9.60330
  11.0      0.0909      8.88983    9.59256
  12.0      0.0833      8.89389    9.58228
  13.0      0.0769      8.89796    9.57243
  14.0      0.0714      8.90202    9.56300
   7.0      0.1429      8.90609    9.55397
  11.0      0.0909      8.91016    9.54532
   8.0      0.1250      8.91424    9.53704
  14.0      0.0714      8.91831    9.52912
  12.0      0.0833      8.92239    9.52154
   7.0      0.1429      8.92646    9.51429
   7.0      0.1429      8.93055    9.50736
   8.0      0.1250      8.93462    9.50073
   7.0      0.1429      8.93871    9.49440
  15.0      0.0667      8.94280    9.48836
  10.0      0.1000      8.94688    9.48258
   8.0      0.1250      8.95097    9.47707
  13.0      0.0769      8.95506    9.47183
  11.0      0.0909      8.95916    9.46682
   7.0      0.1429      8.96325    9.46205
   7.0      0.1429      8.96734    9.45752
  10.0      0.1000      8.97144    9.45321
  11.0      0.0909      8.97554    9.44911
  11.0      0.0909      8.97964    9.44522
   8.0      0.1250      8.98375    9.44153
  11.0      0.0909      8.98785    9.43804
  11.0      0.0909      8.99196    9.43473
   9.0      0.1111      8.99606    9.43161
   9.0      0.1111      9.00018    9.42866
  10.0      0.1000      9.00429    9.42589
  11.0      0.0909      9.00840    9.42328
  12.0      0.0833      9.01252    9.42083
   8.0      0.1250      9.01663    9.41854
  10.0      0.1000      9.02076    9.41639
  14.0      0.0714      9.02487    9.41440
  10.0      0.1000      9.02900    9.41254
  11.0      0.0909      9.03312    9.41082
  11.0      0.0909      9.03724    9.40924
  12.0      0.0833      9.04138    9.40779
  13.0      0.0769      9.04550    9.40646
  11.0      0.0909      9.04963    9.40525
  11.0      0.0909      9.05377    9.40417
   8.0      0.1250      9.05790    9.40320
   8.0      0.1250      9.06204    9.40234
  11.0      0.0909      9.06618    9.40158
  12.0      0.0833      9.07032    9.40094
   9.0      0.1111      9.07446    9.40040
  12.0      0.0833      9.07860    9.39996
  11.0      0.0909      9.08275    9.39961
  11.0      0.0909      9.08689    9.39936
   9.0      0.1111      9.09104    9.39920
   7.0      0.1429      9.09519    9.39914
  14.0      0.0714      9.09935    9.39916
  13.0      0.0769      9.10350    9.39927
   9.0      0.1111      9.10765    9.39945
   7.0      0.1429      9.11181    9.39972
  13.0      0.0769      9.11597    9.40007
  11.0      0.0909      9.12013    9.40049
  12.0      0.0833      9.12429    9.40099
  17.0      0.0588      9.12846    9.40156
  13.0      0.0769      9.13262    9.40221
   9.0      0.1111      9.13679    9.40292
  11.0      0.0909      9.14096    9.40370
   8.0      0.1250      9.14513   10.29213
  12.0      0.0833      9.14930   10.29949
  12.0      0.0833      9.15347   10.30700
   8.0      0.1250      9.15765   10.31464
   8.0      0.1250      9.16183   10.32241
   9.0      0.1111      9.16601   10.33031
  11.0      0.0909      9.17019   10.33835
  10.0      0.1000      9.17437   10.34651
  16.0      0.0625      9.17856   10.35481
  12.0      0.0833      9.18274   10.36324
   7.0      0.1429      9.18693   10.37180
  14.0      0.0714      9.19112   10.38049
   9.0      0.1111      9.19531   10.38931
  11.0      0.0909      9.19950   10.39827
   8.0      0.1250      9.20370   10.40735
  13.0      0.0769      9.20790   10.41658
  12.0      0.0833      9.21209   10.42592
  14.0      0.0714      9.21629   10.43541
  12.0      0.0833      9.22049   10.44503
  10.0      0.1000      9.22469   10.45477
  11.0      0.0909      9.22890   10.46466
  11.0      0.0909      9.23311   10.47468
  12.0      0.0833      9.23731   10.48483
   9.0      0.1111      9.24152   10.49512
  10.0      0.1000      9.24573   10.50555
  12.0      0.0833      9.24995   10.51612
  14.0      0.0714      9.25416   10.52681
  14.0      0.0714      9.25837   10.53765
  11.0      0.0909      9.26259   10.54864
  11.0      0.0909      9.26681   10.55976
  13.0      0.0769      9.27103   10.57103
  14.0      0.0714      9.27525   10.58243
  12.0      0.0833      9.27947   10.59398
  14.0      0.0714      9.28370   10.60568
   9.0      0.1111      9.28793   10.61752
   7.0      0.1429      9.29216   10.62952
   8.0      0.1250      9.29639   10.64165
   8.0      0.1250      9.30062   10.65394
   9.0      0.1111      9.30486   10.66639
  11.0      0.0909      9.30909   10.67898
  10.0      0.1000      9.31333   10.69174
  12.0      0.0833      9.31757   10.70465
  11.0      0.0909      9.32181   10.71771
  11.0      0.0909      9.32605   10.73095
   9.0      0.1111      9.33029   10.74433
  13.0      0.0769      9.33454   10.75790
  12.0      0.0833      9.33878   10.77162
  12.0      0.0833      9.34303   10.78550
  12.0      0.0833      9.34728   10.79957
   9.0      0.1111      9.35153   10.81380
   9.0      0.1111      9.35578   10.82821
  12.0      0.0833      9.36004   10.84279
  11.0      0.0909      9.36429   10.85755
   7.0      0.1429      9.36855   10.87250
  13.0      0.0769      9.37281   10.88762
  12.0      0.0833      9.37707   10.90295
   7.0      0.1429      9.38133   10.91845
  11.0      0.0909      9.38559   10.93413
  14.0      0.0714      9.38986   10.95004
   7.0      0.1429      9.39413   10.96612
  11.0      0.0909      9.39840   10.98242
  12.0      0.0833      9.40267   10.99891
   9.0      0.1111      9.40694   11.01560
  11.0      0.0909      9.41121   11.03252
  13.0      0.0769      9.41549   11.04963
  11.0      0.0909      9.41976   11.06699
  11.0      0.0909      9.42404   11.08454
  12.0      0.0833      9.42832   11.10231
  11.0      0.0909      9.43260   11.12034
   9.0      0.1111      9.43688   11.13858
  12.0      0.0833      9.44117   11.15707
  13.0      0.0769      9.44545   11.17577
  13.0      0.0769      9.44974   11.19473
  10.0      0.1000      9.45403   11.09294
  13.0      0.0769      9.45832   11.11344
  12.0      0.0833      9.46261   11.13420
  12.0      0.0833      9.46690   11.15518
  11.0      0.0909      9.47119   11.17642
  11.0      0.0909      9.47549   11.19794
  13.0      0.0769      9.47979   11.21970
  14.0      0.0714      9.48409   11.24175
  16.0      0.0625      9.48839   11.26404
  14.0      0.0714      9.49269   11.28662
  12.0      0.0833      9.49700   11.30951
  12.0      0.0833      9.50130   11.33266
  14.0      0.0714      9.50561   11.35613
  14.0      0.0714      9.50992   11.37988
  11.0      0.0909      9.51423   11.40394
  14.0      0.0714      9.51854   11.42833
  14.0      0.0714      9.52285   11.45303
  12.0      0.0833      9.52717   11.47808
  11.0      0.0909      9.53148   11.50344
  11.0      0.0909      9.53579   11.52914
  10.0      0.1000      9.54012   11.55523
  13.0      0.0769      9.54444   11.58164
  13.0      0.0769      9.54876   11.60844
  11.0      0.0909      9.55308   11.63559
  10.0      0.1000      9.55740   11.66312
   9.0      0.1111      9.56173   11.69108
  10.0      0.1000      9.56606   11.71939
  13.0      0.0769      9.57039   11.74815
  14.0      0.0714      9.57472   11.77730
  13.0      0.0769      9.57905   11.80687
  11.0      0.0909      9.58338   11.83691
  12.0      0.0833      9.58772   11.86737
   7.0      0.1429      9.59206   11.89832
  12.0      0.0833      9.59639   11.92969
  18.0      0.0556      9.60073   11.96155
  12.0      0.0833      9.60507   11.99394
  14.0      0.0714      9.60941   12.02678
  10.0      0.1000      9.61376   12.06018
  13.0      0.0769      9.61810   12.09407
   9.0      0.1111      9.62244   12.12849
  11.0      0.0909      9.62679   12.16350
  15.0      0.0667      9.63114   12.19904
  14.0      0.0714      9.63550   12.23520
  12.0      0.0833      9.63984   12.27190
   6.0      0.1667      9.64420   12.30922
   7.0      0.1429      9.64855   12.34720
  11.0      0.0909      9.65291   12.38577
  11.0      0.0909      9.65727   12.42504
  12.0      0.0833      9.66162   12.46494
  10.0      0.1000      9.66598   12.50552
  13.0      0.0769      9.67035   12.54686
  12.0      0.0833      9.67471   12.58887
  10.0      0.1000      9.67908   12.63167
  10.0      0.1000      9.68344   12.67519
  13.0      0.0769      9.68780   12.71949
  10.0      0.1000      9.69218   12.76464
  11.0      0.0909      9.69655   12.81056
  11.0      0.0909      9.70092   12.85738
  12.0      0.0833      9.70529   12.90502
  12.0      0.0833      9.70966   12.95355
  10.0      0.1000      9.71404   13.00306
  14.0      0.0714      9.71842   13.05344
  14.0      0.0714      9.72280   13.10486
  13.0      0.0769      9.72718   13.15722
  13.0      0.0769      9.73155   13.21059
  11.0      0.0909      9.73594   13.26509
  10.0      0.1000      9.74032   13.32060
  11.0      0.0909      9.74471   13.37729
   9.0      0.1111      9.74909   13.43506
  11.0      0.0909      9.75348   13.49402
  14.0      0.0714      9.75787   13.55425
  16.0      0.0625      9.76226   13.61567
  15.0      0.0667      9.76665   13.67845
  14.0      0.0714      9.77105   13.74248
  15.0      0.0667      9.77544   13.80788
  14.0      0.0714      9.77984   13.87476
  13.0      0.0769      9.78423   13.94302
  13.0      0.0769      9.78864   14.01286
  13.0      0.0769      9.79303   14.08415
  13.0      0.0769      9.79743   14.15704
  14.0      0.0714      9.80184   14.23166
  13.0      0.0769      9.80624   14.30789
  12.0      0.0833      9.81065   14.38595
  16.0      0.0625      9.81505   14.46573
  14.0      0.0714      9.81945   14.54738
  11.0      0.0909      9.82387   14.63105
  14.0      0.0714      9.82828   14.71661
  11.0      0.0909      9.83269   14.80433
  15.0      0.0667      9.83710   14.89407
  14.0      0.0714      9.84151   14.98601
  12.0      0.0833      9.84593   15.08033
  15.0      0.0667      9.85035   15.17690
  17.0      0.0588      9.85477   15.27601
  13.0      0.0769      9.85919   15.37754
  12.0      0.0833      9.86361   15.48166
  18.0      0.0556      9.86803   15.58861
  14.0      0.0714      9.87245   15.69825
  13.0      0.0769      9.87688   15.81091
  16.0      0.0625      9.88130   15.92645
  14.0      0.0714      9.88573   16.04510
  15.0      0.0667      9.89016   16.16713
   9.0      0.1111      9.89459   16.29238
  14.0      0.0714      9.89902   16.42125
  18.0      0.0556      9.90345   16.55360
  13.0      0.0769      9.90788   16.68971
  12.0      0.0833      9.91232   16.82988
  14.0      0.0714      9.91675   16.97394
  14.0      0.0714      9.92119   17.12240
  14.0      0.0714      9.92563   17.27508
  21.0      0.0476      9.93006   17.43231
  16.0      0.0625      9.93451   17.59449
  20.0      0.0500      9.93895   17.76143
  17.0      0.0588      9.94340   17.93373
  21.0      0.0476      9.94784   18.11119
  15.0      0.0667      9.95228   18.29425
  14.0      0.0714      9.95673   18.48338
  15.0      0.0667      9.96118   18.67837
  18.0      0.0556      9.96563   18.87996
  20.0      0.0500      9.97008   19.08796
  19.0      0.0526      9.97453   19.30289
  20.0      0.0500      9.97898   19.52534
  18.0      0.0556      9.98344   19.75510
  24.0      0.0417      9.98790   19.99307
  23.0      0.0435      9.99235   20.23907
  15.0      0.0667      9.99680   20.49376
  15.0      0.0667     10.00127   20.75785
  16.0      0.0625     10.00572   21.03118
  19.0      0.0526     10.01019   21.31484
  22.0      0.0455     10.01465   21.60868
  22.0      0.0455     10.01911   21.91353
  18.0      0.0556     10.02358   22.23032
  19.0      0.0526     10.02804   22.55891
  21.0      0.0476     10.03251   22.90069
  21.0      0.0476     10.03698   23.25553
  19.0      0.0526     10.04145   23.62454
  21.0      0.0476     10.04592   24.00891
  22.0      0.0455     10.05039   24.40858
  21.0      0.0476     10.05486   24.82532
  20.0      0.0500     10.05934   25.25911
  21.0      0.0476     10.06381   25.71140
  19.0      0.0526     10.06829   26.18378
  20.0      0.0500     10.07276   26.67632
  26.0      0.0385     10.07725   27.19136
  28.0      0.0357     10.08173   27.72902
  28.0      0.0357     10.08620   28.29127
  29.0      0.03448    10.09069   28.88031
  25.0      0.0400     10.09517   29.49641
  26.0      0.0385     10.09966   30.14272
  19.0      0.0526     10.10414   30.81964
  18.0      0.0556     10.10863   31.52993
  21.0      0.0476     10.11312   32.27663
  23.0      0.0435     10.11760   33.06040
  32.0      0.03125    10.12209   33.88559
  29.0      0.03448    10.12659   34.75304
  21.0      0.0476     10.13107   35.66667
  26.0      0.0385     10.13557   36.63081
  35.0      0.02857    10.14006   37.64671
  29.0      0.03448    10.14456   38.72047
  32.0      0.03125    10.14905   39.85367
  31.0      0.03226    10.15355   41.05189
  31.0      0.03226    10.15805   42.32132
  42.0      0.02381    10.16255   43.66415
  29.0      0.03448    10.16705   45.08895
  39.0      0.02564    10.17155   46.59835
  43.0      0.02326    10.17605   48.20029
  32.0      0.03125    10.18056   49.90361
  42.0      0.02381    10.18506   51.71169
  41.0      0.02439    10.18957   53.63653
  37.0      0.02703    10.19408   55.68207
  43.0      0.02326    10.19858   57.85937
  57.0      0.01754    10.20310   60.18064
  56.0      0.01786    10.20760   62.65057
  51.0      0.01961    10.21212   65.28545
  53.0      0.01887    10.21663   68.09033
  53.0      0.01887    10.22114   71.07970
  66.0      0.01515    10.22566   74.26930
  65.0      0.01538    10.23017   77.66409
  69.0      0.01449    10.23469   81.28430
  74.0      0.01351    10.23921   85.13396
  74.0      0.01351    10.24372   89.22909
  77.0      0.01299    10.24825   93.58607
  79.0      0.01266    10.25277   98.20502
  91.0      0.01099    10.25729   103.10480
  98.0      0.01020    10.26181   108.27988
  103.0     0.00971    10.26633   113.73790
  106.0     0.00943    10.27086   119.48323
  120.0     0.00833    10.27538   125.49427
  131.0     0.00763    10.27991   131.76900
  133.0     0.00752    10.28444   138.26799
  140.0     0.00714    10.28896   144.96234
  143.0     0.00699    10.29350   151.81142
  156.0     0.00641    10.29803   158.73642
  164.0     0.00610    10.30256   165.67462
  172.0     0.00581    10.30709   172.51541
  198.0     0.00505    10.31162   179.15657
  211.0     0.00474    10.31616   185.48117
  218.0     0.00459    10.32069   191.34004
  232.0     0.00431    10.32523   196.60646
  235.0     0.00426    10.32977   201.12961
  233.0     0.00429    10.33430   204.78645
  239.0     0.00418    10.33885   207.46782
  255.0     0.00392    10.34339   209.08145
  243.0     0.00412    10.34793   209.57751
  230.0     0.00435    10.35247   208.93823
  228.0     0.00439    10.35701   207.18657
  226.0     0.00442    10.36156   204.37686
  205.0     0.00488    10.36610   200.60550
  215.0     0.00465    10.37065   195.97868
  214.0     0.00467    10.37519   190.63832
  194.0     0.00515    10.37974   184.71878
  184.0     0.00543    10.38429   178.35199
  172.0     0.00581    10.38884   171.68611
  167.0     0.00599    10.39339   164.82835
  163.0     0.00613    10.39794   157.90271
  151.0     0.00662    10.40249   150.99384
  156.0     0.00641    10.40705   144.17029
  115.0     0.00870    10.41160   137.50874
  139.0     0.00719    10.41616   131.04085
  130.0     0.00769    10.42071   124.81581
  104.0     0.00962    10.42527   118.84975
  120.0     0.00833    10.42983   113.15097
  98.0      0.01020    10.43438   107.74007
  107.0     0.00935    10.43895   102.60634
  94.0      0.01064    10.44351   97.75884
  89.0      0.01124    10.44806   93.18542
  91.0      0.01099    10.45263   88.87273
  81.0      0.01235    10.45719   84.82039
  81.0      0.01235    10.46175   81.59709
  76.0      0.01316    10.46632   78.04082
  76.0      0.01316    10.47088   74.70505
  76.0      0.01316    10.47545   71.57397
  90.0      0.01111    10.48002   68.64264
  66.0      0.01515    10.48459   65.89243
  69.0      0.01449    10.48916   63.31827
  61.0      0.01639    10.49372   60.90594
  60.0      0.01667    10.49830   58.64257
  59.0      0.01695    10.50287   56.52351
  63.0      0.01587    10.50744   54.53461
  59.0      0.01695    10.51201   52.67178
  54.0      0.01852    10.51659   50.92451
  51.0      0.01961    10.52116   49.28344
  54.0      0.01852    10.52573   47.74528
  54.0      0.01852    10.53031   46.29996
  51.0      0.01961    10.53489   44.94477
  46.0      0.02174    10.53946   43.67244
  45.0      0.02222    10.54405   42.47654
  48.0      0.02083    10.54863   41.35511
  45.0      0.02222    10.55321   40.30132
  43.0      0.02326    10.55779   39.31369
  40.0      0.02500    10.56237   38.38750
  38.0      0.02632    10.56695   37.51863
  40.0      0.02500    10.57153   36.70631
  40.0      0.02500    10.57612   35.94622
  40.0      0.02500    10.58071   35.23804
  36.0      0.02778    10.58529   34.57912
  39.0      0.02564    10.58988   33.96741
  42.0      0.02381    10.59446   33.40327
  35.0      0.02857    10.59906   32.88478
  35.0      0.02857    10.60364   32.41291
  33.0      0.03030    10.60823   31.98728
  29.0      0.03448    10.61282   31.60820
  27.0      0.0370     10.61741   31.27789
  36.0      0.02778    10.62200   30.99759
  36.0      0.02778    10.62660   30.77076
  29.0      0.03448    10.63119   30.60080
  27.0      0.0370     10.63578   30.49258
  31.0      0.03226    10.64038   30.45278
  29.0      0.03448    10.64498   30.48957
  30.0      0.03333    10.64957   30.61353
  33.0      0.03030    10.65416   30.83836
  30.0      0.03333    10.65877   31.18249
  36.0      0.02778    10.66336   31.66891
  30.0      0.03333    10.66797   32.33113
  29.0      0.03448    10.67256   33.21282
  37.0      0.02703    10.67716   34.37933
  27.0      0.0370     10.68177   35.92698
  32.0      0.03125    10.68636   37.98965
  37.0      0.02703    10.69097   40.76856
  49.0      0.02041    10.69557   44.52659
  54.0      0.01852    10.70017   49.61560
  59.0      0.01695    10.70478   56.46547
  58.0      0.01724    10.70938   65.51748
  65.0      0.01538    10.71399   77.19567
  85.0      0.01176    10.71860   91.60863
  108.0     0.00926    10.72320   108.16682
  119.0     0.00840    10.72781   124.75043
  126.0     0.00794    10.73242   137.10286
  124.0     0.00806    10.73703   140.42075
  117.0     0.00855    10.74164   133.06340
  107.0     0.00935    10.74625   118.23441
  95.0      0.01053    10.75086   100.88127
  86.0      0.01163    10.75547   84.54375
  69.0      0.01449    10.76009   70.67737
  63.0      0.01587    10.76470   59.57669
  53.0      0.01887    10.76931   50.95634
  48.0      0.02083    10.77393   44.37180
  44.0      0.02273    10.77854   39.38654
  37.0      0.02703    10.78316   35.58978
  33.0      0.03030    10.78777   32.66866
  30.0      0.03333    10.79239   30.37582
  29.0      0.03448    10.79700   28.53529
  26.0      0.0385     10.80162   27.03015
  22.0      0.0455     10.80624   25.77353
  24.0      0.0417     10.81086   24.71066
  20.0      0.0500     10.81548   23.79919
  17.0      0.0588     10.82010   23.00847
  16.0      0.0625     10.82472   22.31791
  20.0      0.0500     10.82934   21.70860
  20.0      0.0500     10.83396   21.16835
  21.0      0.0476     10.83859   20.68560
  21.0      0.0476     10.84321   20.25115
  18.0      0.0556     10.84783   19.85888
  17.0      0.0588     10.85246   19.50207
  20.0      0.0500     10.85708   19.17670
  20.0      0.0500     10.86170   18.87834
  15.0      0.0667     10.86633   18.60334
  19.0      0.0526     10.87096   18.34948
  21.0      0.0476     10.87559   18.11378
  19.0      0.0526     10.88021   17.89473
  20.0      0.0500     10.88484   17.69030
  18.0      0.0556     10.88947   17.49876
  20.0      0.0500     10.89410   17.31925
  18.0      0.0556     10.89873   17.15021
  20.0      0.0500     10.90336   16.99103
  21.0      0.0476     10.90798   16.84065
  19.0      0.0526     10.91262   16.69814
  17.0      0.0588     10.91725   16.56315
  17.0      0.0588     10.92189   16.43477
  19.0      0.0526     10.92651   16.31276
  17.0      0.0588     10.93115   16.19649
  19.0      0.0526     10.93578   16.08541
  16.0      0.0625     10.94041   15.97939
  17.0      0.0588     10.94505   15.87785
  21.0      0.0476     10.94969   15.78070
  14.0      0.0714     10.95432   15.68754
  18.0      0.0556     10.95896   15.59801
  14.0      0.0714     10.96359   15.51210
  16.0      0.0625     10.96823   15.42938
  12.0      0.0833     10.97287   15.34984
  16.0      0.0625     10.97750   15.27323
  16.0      0.0625     10.98214   15.19929
  18.0      0.0556     10.98678   15.12802
  15.0      0.0667     10.99142   15.05915
  15.0      0.0667     10.99606   14.99269
  19.0      0.0526     11.00070   14.92844
  14.0      0.0714     11.00534   14.86622
  16.0      0.0625     11.00998   14.80608
  18.0      0.0556     11.01462   14.74777
  16.0      0.0625     11.01927   14.69135
  18.0      0.0556     11.02390   14.63666
  15.0      0.0667     11.02855   14.58357
  12.0      0.0833     11.03319   14.53213
  15.0      0.0667     11.03783   14.48214
  17.0      0.0588     11.04248   14.43366
  12.0      0.0833     11.04712   14.38658
  13.0      0.0769     11.05177   14.34077
  17.0      0.0588     11.05641   14.29630
  17.0      0.0588     11.06106   14.25301
  15.0      0.0667     11.06570   14.21096
  14.0      0.0714     11.07034   14.17004
  14.0      0.0714     11.07499   13.73555
  17.0      0.0588     11.07964   13.70731
  18.0      0.0556     11.08429   13.67965
  16.0      0.0625     11.08893   13.65261
  14.0      0.0714     11.09358   13.62614
  13.0      0.0769     11.09823   13.60020
  11.0      0.0909     11.10287   13.57484
  13.0      0.0769     11.10753   13.54999
  15.0      0.0667     11.11218   13.52569
  14.0      0.0714     11.11682   13.50189
  16.0      0.0625     11.12147   13.47857
  15.0      0.0667     11.12612   13.45577
  15.0      0.0667     11.13078   13.43341
  15.0      0.0667     11.13542   13.41154
  14.0      0.0714     11.14007   13.39013
  13.0      0.0769     11.14473   13.36914
  14.0      0.0714     11.14938   13.34860
  14.0      0.0714     11.15403   13.32847
  12.0      0.0833     11.15868   13.30877
  15.0      0.0667     11.16333   13.28948
  17.0      0.0588     11.16799   13.27057
  15.0      0.0667     11.17264   13.25206
  13.0      0.0769     11.17730   13.23392
  19.0      0.0526     11.18195   13.21616
  14.0      0.0714     11.18660   13.19877
  13.0      0.0769     11.19126   13.18171
  15.0      0.0667     11.19591   13.16503
  12.0      0.0833     11.20056   13.14866
  21.0      0.0476     11.20522   13.13264
  16.0      0.0625     11.20987   13.11696
  14.0      0.0714     11.21453   13.10157
  14.0      0.0714     11.21918   13.08652
  14.0      0.0714     11.22384   13.07175
  18.0      0.0556     11.22850   13.05731
  17.0      0.0588     11.23315   13.04315
  11.0      0.0909     11.23781   13.02927
  15.0      0.0667     11.24247   13.01569
  19.0      0.0526     11.24713   13.00237
  24.0      0.0417     11.25178   12.98933
  16.0      0.0625     11.25644   12.97656
  13.0      0.0769     11.26110   12.96404
  12.0      0.0833     11.26575   12.95178
  16.0      0.0625     11.27041   12.93976
  12.0      0.0833     11.27507   12.92800
  12.0      0.0833     11.27972   12.91648
  14.0      0.0714     11.28438   12.90519
  17.0      0.0588     11.28904   12.89414
  13.0      0.0769     11.29370   12.88330
  13.0      0.0769     11.29836   12.87270
  18.0      0.0556     11.30302   12.86231
  21.0      0.0476     11.30768   12.85213
  18.0      0.0556     11.31234   12.84217
  12.0      0.0833     11.31700   12.83241
  13.0      0.0769     11.32166   12.82286
  16.0      0.0625     11.32631   12.81351
  11.0      0.0909     11.33098   12.80434
  13.0      0.0769     11.33564   12.79537
  14.0      0.0714     11.34030   12.78659
  11.0      0.0909     11.34496   12.77799
  14.0      0.0714     11.34962   12.76958
  15.0      0.0667     11.35428   12.76134
  15.0      0.0667     11.35894   12.75327
  14.0      0.0714     11.36360   12.74538
  16.0      0.0625     11.36826   12.73766
  14.0      0.0714     11.37292   12.73011
  12.0      0.0833     11.37758   12.72270
  10.0      0.1000     11.38224   12.71547
  13.0      0.0769     11.38691   12.70839
  16.0      0.0625     11.39157   12.70146
  15.0      0.0667     11.39623   12.69469
  13.0      0.0769     11.40089   12.68806
  12.0      0.0833     11.40555   12.68159
  15.0      0.0667     11.41021   12.67525
  16.0      0.0625     11.41488   12.66906
  16.0      0.0625     11.41954   12.66301
  18.0      0.0556     11.42420   12.65709
  13.0      0.0769     11.42886   12.65130
   9.0      0.1111     11.43353   12.64565
   9.0      0.1111     11.43819   12.64013
  11.0      0.0909     11.44284   12.63474
  16.0      0.0625     11.44751   12.62946
  16.0      0.0625     11.45217   12.62432
  10.0      0.1000     11.45684   12.61930
  18.0      0.0556     11.46149   12.61439
  16.0      0.0625     11.46616   12.60961
  15.0      0.0667     11.47082   12.60493
  16.0      0.0625     11.47548   12.60037
  11.0      0.0909     11.48014   12.59592
  16.0      0.0625     11.48481   12.59159
  14.0      0.0714     11.48946   12.58736
  13.0      0.0769     11.49413   12.58324
  13.0      0.0769     11.49879   12.57922
  11.0      0.0909     11.50346   12.57531
  14.0      0.0714     11.50811   12.57149
  14.0      0.0714     11.51278   12.56778
  17.0      0.0588     11.51744   12.56417
  11.0      0.0909     11.52210   12.56065
  12.0      0.0833     11.52676   12.55722
   7.0      0.1429     11.53142   12.55390
  13.0      0.0769     11.53608   12.55066
  15.0      0.0667     11.54075   12.54751
  13.0      0.0769     11.54541   12.54446
  16.0      0.0625     11.55007   12.54149
  16.0      0.0625     11.55473   12.53861
  16.0      0.0625     11.55939   12.53582
  15.0      0.0667     11.56406   12.53311
  14.0      0.0714     11.56871   12.53048
  12.0      0.0833     11.57338   12.52793
  11.0      0.0909     11.57804   12.52547
  11.0      0.0909     11.58270   12.52308
  11.0      0.0909     11.58736   12.52077
  13.0      0.0769     11.59202   12.51854
  13.0      0.0769     11.59668   12.51638
  14.0      0.0714     11.60134   12.51430
  15.0      0.0667     11.60600   12.51230
  13.0      0.0769     11.61066   12.51036
  13.0      0.0769     11.61532   12.50850
  12.0      0.0833     11.61998   12.50670
  14.0      0.0714     11.62464   12.50498
  17.0      0.0588     11.62930   12.50333
  15.0      0.0667     11.63396   12.50174
  13.0      0.0769     11.63862   12.50022
  14.0      0.0714     11.64328   12.49876
  14.0      0.0714     11.64794   12.49737
  10.0      0.1000     11.65259   12.49604
   9.0      0.1111     11.65725   12.49478
  12.0      0.0833     11.66191   12.49358
  13.0      0.0769     11.66657   11.66658
  12.0      0.0833     11.67123   11.67124
  12.0      0.0833     11.67588   11.67589
  11.0      0.0909     11.68054   11.68055
  11.0      0.0909     11.68520   11.68521
  11.0      0.0909     11.68986   11.68987
  14.0      0.0714     11.69451   11.69452
  13.0      0.0769     11.69917   11.69918
  11.0      0.0909     11.70383   11.70384
  14.0      0.0714     11.70848   11.70849
  13.0      0.0769     11.71314   11.71315
  15.0      0.0667     11.71779   11.71780
  15.0      0.0667     11.72245   11.72246
  11.0      0.0909     11.72711   11.72712
  10.0      0.1000     11.73176   11.73177
  15.0      0.0667     11.73642   11.73643
  20.0      0.0500     11.74107   11.74108
  12.0      0.0833     11.74572   11.74573
  13.0      0.0769     11.75038   11.75039
  11.0      0.0909     11.75503   11.75504
  11.0      0.0909     11.75969   11.75970
  11.0      0.0909     11.76434   11.76435
   9.0      0.1111     11.76899   11.76900
  12.0      0.0833     11.77365   11.77365
  15.0      0.0667     11.77830   11.77831
  10.0      0.1000     11.78295   11.78296
  14.0      0.0714     11.78760   11.78761
  15.0      0.0667     11.79225   11.79226
  10.0      0.1000     11.79690   11.79691
  12.0      0.0833     11.80155   11.80156
  17.0      0.0588     11.80620   11.80622
  16.0      0.0625     11.81085   11.81086
  12.0      0.0833     11.81550   11.81551
  15.0      0.0667     11.82015   11.82016
  16.0      0.0625     11.82480   11.82481
  11.0      0.0909     11.82945   11.82946
  12.0      0.0833     11.83410   11.83411
  13.0      0.0769     11.83874   11.83875
  19.0      0.0526     11.84340   11.84341
  12.0      0.0833     11.84804   11.84805
  13.0      0.0769     11.85269   11.85270
  16.0      0.0625     11.85733   11.85734
  16.0      0.0625     11.86198   11.86199
  18.0      0.0556     11.86662   11.86664
  13.0      0.0769     11.87127   11.87128
  13.0      0.0769     11.87592   11.87593
  15.0      0.0667     11.88056   11.88057
  15.0      0.0667     11.88520   11.88521
  11.0      0.0909     11.88985   11.88986
  11.0      0.0909     11.89449   11.89450
  15.0      0.0667     11.89913   11.89914
  13.0      0.0769     11.90378   11.90379
  12.0      0.0833     11.90841   11.90842
  12.0      0.0833     11.91306   11.91307
  13.0      0.0769     11.91770   11.91771
  14.0      0.0714     11.92234   11.92235
  15.0      0.0667     11.92698   11.92699
  12.0      0.0833     11.93162   11.93163
  14.0      0.0714     11.93626   11.93627
  14.0      0.0714     11.94089   11.94091
  13.0      0.0769     11.94554   11.94555
  12.0      0.0833     11.95017   11.95018
  10.0      0.1000     11.95481   11.95482
  14.0      0.0714     11.95945   11.95946
  12.0      0.0833     11.96408   11.96409
  17.0      0.0588     11.96872   11.96873
  15.0      0.0667     11.97335   11.97336
  17.0      0.0588     11.97799   11.97800
  16.0      0.0625     11.98262   11.98264
  14.0      0.0714     11.98726   11.98727
  14.0      0.0714     11.99189   11.99190
  12.0      0.0833     11.99652   11.99653
  12.0      0.0833     12.00115   12.00116
  14.0      0.0714     12.00579   12.00580
  14.0      0.0714     12.01041   12.01043
  10.0      0.1000     12.01505   12.01506
  16.0      0.0625     12.01968   12.01969
  11.0      0.0909     12.02430   12.02431
  16.0      0.0625     12.02894   12.02895
  11.0      0.0909     12.03356   12.03358
  15.0      0.0667     12.03819   12.03821
   9.0      0.1111     12.04282   12.04283
  16.0      0.0625     12.04744   12.04745
  13.0      0.0769     12.05207   12.05208
  12.0      0.0833     12.05669   12.05670
  17.0      0.0588     12.06132   12.06133
  10.0      0.1000     12.06594   12.06596
  14.0      0.0714     12.07056   12.07058
  11.0      0.0909     12.07519   12.07520
  13.0      0.0769     12.07981   12.07982
  12.0      0.0833     12.08444   12.08445
  13.0      0.0769     12.08905   12.08907
   9.0      0.1111     12.09367   12.09369
   9.0      0.1111     12.09830   12.09831
  10.0      0.1000     12.10291   12.10292
  12.0      0.0833     12.10753   12.10754
  13.0      0.0769     12.11215   12.11216
  12.0      0.0833     12.11676   12.11677
  13.0      0.0769     12.12138   12.12139
  15.0      0.0667     12.12600   12.12601
  15.0      0.0667     12.13062   12.13063
  12.0      0.0833     12.13522   12.13524
  12.0      0.0833     12.13984   12.13985
  13.0      0.0769     12.14445   12.14447
  13.0      0.0769     12.14906   12.14908
  14.0      0.0714     12.15368   12.15369
  12.0      0.0833     12.15829   12.15830
  15.0      0.0667     12.16290   12.16291
  15.0      0.0667     12.16751   12.16752
  15.0      0.0667     12.17211   12.17213
  14.0      0.0714     12.17673   12.17674
  13.0      0.0769     12.18133   12.18134
  13.0      0.0769     12.18593   12.18595
  12.0      0.0833     12.19054   12.19056
  16.0      0.0625     12.19515   12.19516
  18.0      0.0556     12.19975   12.19977
  14.0      0.0714     12.20435   12.20437
  17.0      0.0588     12.20896   12.20897
  15.0      0.0667     12.21356   12.21358
  11.0      0.0909     12.21816   12.21817
  11.0      0.0909     12.22276   12.22278
  11.0      0.0909     12.22736   12.22738
  12.0      0.0833     12.23195   12.23197
  13.0      0.0769     12.23656   12.23657
  12.0      0.0833     12.24115   12.24117
  16.0      0.0625     12.24575   12.24577
  18.0      0.0556     12.25034   12.25036
  17.0      0.0588     12.25494   12.25495
  13.0      0.0769     12.25953   12.25955
  12.0      0.0833     12.26412   12.26414
  13.0      0.0769     12.26872   12.26873
  15.0      0.0667     12.27331   12.27332
  14.0      0.0714     12.27789   12.27791
  16.0      0.0625     12.28249   12.28250
  14.0      0.0714     12.28708   12.28709
   8.0      0.1250     12.29167   12.29168
  15.0      0.0667     12.29625   12.29627
  12.0      0.0833     12.30084   12.30085
   7.0      0.1429     12.30542   12.30544
  12.0      0.0833     12.31001   12.31002
  13.0      0.0769     12.31459   12.31461
  15.0      0.0667     12.31917   12.31919
  13.0      0.0769     12.32375   12.32377
  15.0      0.0667     12.32834   12.32835
  18.0      0.0556     12.33291   12.33293
  18.0      0.0556     12.33750   12.33751
  14.0      0.0714     12.34207   12.34209
  17.0      0.0588     12.34665   12.34666
  13.0      0.0769     12.35123   12.35124
  14.0      0.0714     12.35580   12.35582
  11.0      0.0909     12.36037   12.36039
  14.0      0.0714     12.36495   12.36496
  16.0      0.0625     12.36952   12.36954
  16.0      0.0625     12.37409   12.37411
  12.0      0.0833     12.37866   12.37868
  10.0      0.1000     12.38323   12.38325
  14.0      0.0714     12.38780   12.38782
  12.0      0.0833     12.39236   12.39238
  11.0      0.0909     12.39693   12.39695
  13.0      0.0769     12.40150   12.40152
  14.0      0.0714     12.40607   12.40608
  11.0      0.0909     12.41063   12.41064
  13.0      0.0769     12.41519   12.41520
  15.0      0.0667     12.41975   12.41977
  13.0      0.0769     12.42431   12.42432
  15.0      0.0667     12.42887   12.42889
  16.0      0.0625     12.43343   12.43345
  13.0      0.0769     12.43798   12.43800
  14.0      0.0714     12.44254   12.44256
  15.0      0.0667     12.44710   12.44711
  11.0      0.0909     12.45165   12.45167
  11.0      0.0909     12.45620   12.45622
  14.0      0.0714     12.46075   12.46077
  17.0      0.0588     12.46531   12.46533
  18.0      0.0556     12.46985   12.46987
  18.0      0.0556     12.47441   12.47442
  14.0      0.0714     12.47895   12.47897
  14.0      0.0714     12.48350   12.48351
  13.0      0.0769     12.48804   12.48806
  11.0      0.0909     12.49259   12.49261
  11.0      0.0909     12.49714   12.49715
  11.0      0.0909     12.50167   12.50169
  13.0      0.0769     12.50621   12.50623
  10.0      0.1000     12.51076   12.51077
  11.0      0.0909     12.51529   12.51531
  14.0      0.0714     12.51983   12.51985
  13.0      0.0769     12.52437   12.52439
  18.0      0.0556     12.52890   12.52892
  14.0      0.0714     12.53344   12.53345
  13.0      0.0769     12.53797   12.53799
  11.0      0.0909     12.54250   12.54252
  17.0      0.0588     12.54703   12.54705
  14.0      0.0714     12.55156   12.55158
  12.0      0.0833     12.55609   12.55611
  16.0      0.0625     12.56062   12.56064
  13.0      0.0769     12.56514   12.56516
  15.0      0.0667     12.56967   12.56969
  13.0      0.0769     12.57419   12.57421
  17.0      0.0588     12.57872   12.57874
  12.0      0.0833     12.58323   12.58325
  12.0      0.0833     12.58776   12.58778
  12.0      0.0833     12.59227   12.59229
  12.0      0.0833     12.59679   12.59681
  12.0      0.0833     12.60131   12.60133
  11.0      0.0909     12.60582   12.60584
  14.0      0.0714     12.61034   12.61036
  15.0      0.0667     12.61485   12.61487
  17.0      0.0588     12.61936   12.61938
  14.0      0.0714     12.62387   12.62389
  11.0      0.0909     12.62837   12.62839
  12.0      0.0833     12.63288   12.63290
  14.0      0.0714     12.63739   12.63741
  13.0      0.0769     12.64189   12.64191
  14.0      0.0714     12.64640   12.64642
  12.0      0.0833     12.65090   12.65092
  18.0      0.0556     12.65540   12.65542
  17.0      0.0588     12.65990   12.65992
   9.0      0.1111     12.66440   12.66442
  14.0      0.0714     12.66890   12.66892
  15.0      0.0667     12.67339   12.67341
  14.0      0.0714     12.67788   12.67790
  15.0      0.0667     12.68238   12.68240
  13.0      0.0769     12.68686   12.68688
  17.0      0.0588     12.69136   12.69138
  16.0      0.0625     12.69584   12.69586
  12.0      0.0833     12.70034   12.70036
  16.0      0.0625     12.70482   12.70484
  14.0      0.0714     12.70930   12.70932
  13.0      0.0769     12.71379   12.71381
  16.0      0.0625     12.71826   12.71829
  15.0      0.0667     12.72275   12.72277
  13.0      0.0769     12.72723   12.72725
  11.0      0.0909     12.73170   12.73172
  14.0      0.0714     12.73618   12.73620
  12.0      0.0833     12.74065   12.74067
  14.0      0.0714     12.74513   12.74515
  15.0      0.0667     12.74960   12.74962
  15.0      0.0667     12.75407   12.75409
  12.0      0.0833     12.75854   12.75856
  17.0      0.0588     12.76301   12.76303
  13.0      0.0769     12.76747   12.76749
  15.0      0.0667     12.77194   12.77196
  13.0      0.0769     12.77640   12.77642
  16.0      0.0625     12.78086   12.78089
  12.0      0.0833     12.78532   12.78534
  15.0      0.0667     12.78978   12.78980
  13.0      0.0769     12.79424   12.79426
  12.0      0.0833     12.79869   12.79871
  15.0      0.0667     12.80315   12.80317
  11.0      0.0909     12.80760   12.80762
  16.0      0.0625     12.81205   12.81208
  15.0      0.0667     12.81650   12.81652
  16.0      0.0625     12.82095   12.82097
  19.0      0.0526     12.82540   12.82542
  15.0      0.0667     12.82984   12.82986
  17.0      0.0588     12.83428   12.83431
  18.0      0.0556     12.83873   12.83875
  12.0      0.0833     12.84316   12.84318
  13.0      0.0769     12.84760   12.84763
  13.0      0.0769     12.85204   12.85206
  15.0      0.0667     12.85648   12.85650
  14.0      0.0714     12.86091   12.86093
  16.0      0.0625     12.86534   12.86536
  15.0      0.0667     12.86978   12.86980
  14.0      0.0714     12.87420   12.87422
  15.0      0.0667     12.87863   12.87865
  11.0      0.0909     12.88306   12.88308
  12.0      0.0833     12.88748   12.88750
  16.0      0.0625     12.89190   12.89193
  12.0      0.0833     12.89632   12.89635
  11.0      0.0909     12.90075   12.90077
  12.0      0.0833     12.90516   12.90518
  12.0      0.0833     12.90957   12.90960
  12.0      0.0833     12.91399   12.91402
  10.0      0.1000     12.91840   12.91843
  11.0      0.0909     12.92282   12.92284
  13.0      0.0769     12.92723   12.92725
  14.0      0.0714     12.93163   12.93166
  17.0      0.0588     12.93604   12.93606
  14.0      0.0714     12.94044   12.94046
  12.0      0.0833     12.94485   12.94487
  12.0      0.0833     12.94925   12.94927
  11.0      0.0909     12.95364   12.95367
  11.0      0.0909     12.95804   12.95807
  14.0      0.0714     12.96244   12.96246
  15.0      0.0667     12.96684   12.96686
  15.0      0.0667     12.97122   12.97125
  15.0      0.0667     12.97561   12.97564
  16.0      0.0625     12.98001   12.98003
  14.0      0.0714     12.98439   12.98441
  16.0      0.0625     12.98878   12.98880
  11.0      0.0909     12.99316   12.99319
  14.0      0.0714     12.99754   12.99756
  14.0      0.0714     13.00192   13.00195
  13.0      0.0769     13.00630   13.00632
  17.0      0.0588     13.01068   13.01070
  15.0      0.0667     13.01505   13.01508
  15.0      0.0667     13.01942   13.75129
  14.0      0.0714     13.02380   13.77617
  10.0      0.1000     13.02816   13.80188
  13.0      0.0769     13.03253   13.82854
  12.0      0.0833     13.03690   13.85614
  15.0      0.0667     13.04126   13.88477
  15.0      0.0667     13.04562   13.91452
  17.0      0.0588     13.04998   13.94540
  14.0      0.0714     13.05434   13.97754
  10.0      0.1000     13.05869   14.01094
  20.0      0.0500     13.06305   14.04574
  20.0      0.0500     13.06740   14.08205
  17.0      0.0588     13.07175   14.11990
  18.0      0.0556     13.07610   14.15947
  13.0      0.0769     13.08045   14.20080
  17.0      0.0588     13.08479   14.24404
  12.0      0.0833     13.08914   14.28938
  14.0      0.0714     13.09348   14.33687
  14.0      0.0714     13.09782   14.38678
  15.0      0.0667     13.10215   14.43916
  11.0      0.0909     13.10649   14.49427
  13.0      0.0769     13.11082   14.55238
  14.0      0.0714     13.11516   14.61359
  19.0      0.0526     13.11948   14.67828
  18.0      0.0556     13.12381   14.74660
  15.0      0.0667     13.12814   14.81891
  10.0      0.1000     13.13246   14.89565
   9.0      0.1111     13.13678   14.97702
  13.0      0.0769     13.14110   15.06362
  15.0      0.0667     13.14542   15.15572
  16.0      0.0625     13.14973   15.25392
  16.0      0.0625     13.15405   15.35894
  13.0      0.0769     13.15836   15.47116
  12.0      0.0833     13.16267   15.59158
  13.0      0.0769     13.16698   15.72074
  13.0      0.0769     13.17128   15.85969
  11.0      0.0909     13.17559   16.00965
  15.0      0.0667     13.17988   16.17146
  14.0      0.0714     13.18419   16.34683
  15.0      0.0667     13.18849   16.53692
  18.0      0.0556     13.19278   16.74367
  15.0      0.0667     13.19707   16.96937
  16.0      0.0625     13.20136   17.21587
  18.0      0.0556     13.20566   17.48644
  18.0      0.0556     13.20994   17.78361
  16.0      0.0625     13.21422   18.11140
  15.0      0.0667     13.21851   18.47457
  18.0      0.0556     13.22278   18.87741
  17.0      0.0588     13.22707   19.32699
  17.0      0.0588     13.23134   19.82960
  16.0      0.0625     13.23561   20.39456
  18.0      0.0556     13.23989   21.03355
  17.0      0.0588     13.24416   21.75860
  16.0      0.0625     13.24843   22.58848
  22.0      0.0455     13.25269   23.54324
  26.0      0.0385     13.25695   24.65232
  22.0      0.0455     13.26122   25.95485
  24.0      0.0417     13.26547   27.49738
  26.0      0.0385     13.26973   29.34854
  30.0      0.03333    13.27399   31.58823
  30.0      0.03333    13.27824   34.32500
  31.0      0.03226    13.28249   37.69466
  33.0      0.03030    13.28674   41.84642
  39.0      0.02564    13.29099   46.96950
  44.0      0.02273    13.29523   53.24591
  57.0      0.01754    13.29947   60.87214
  57.0      0.01754    13.30371   70.01493
  79.0      0.01266    13.30795   80.70763
  94.0      0.01064    13.31218   92.80738
  115.0     0.00870    13.31641   105.70570
  127.0     0.00787    13.32064   118.20029
  141.0     0.00709    13.32488   128.38661
  125.0     0.00800    13.32910   134.04317
  134.0     0.00746    13.33332   133.68199
  117.0     0.00855    13.33755   127.40696
  112.0     0.00893    13.34176   116.85744
  120.0     0.00833    13.34598   104.22408
  99.0      0.01010    13.35019   91.38011
  92.0      0.01087    13.35441   79.43128
  72.0      0.01389    13.35861   68.92579
  51.0      0.01961    13.36282   59.98195
  55.0      0.01818    13.36703   52.52112
  54.0      0.01852    13.37123   46.39822
  48.0      0.02083    13.37543   41.40594
  38.0      0.02632    13.37963   37.36296
  32.0      0.03125    13.38382   34.08607
  28.0      0.0357     13.38802   31.41854
  30.0      0.03333    13.39221   29.23781
  27.0      0.0370     13.39640   27.43476
  24.0      0.0417     13.40058   25.93179
  21.0      0.0476     13.40476   24.66372
  22.0      0.0455     13.40895   23.58146
  20.0      0.0500     13.41312   22.65111
  21.0      0.0476     13.41730   21.84281
  21.0      0.0476     13.42148   21.13711
  17.0      0.0588     13.42564   20.51642
  13.0      0.0769     13.42982   19.96700
  15.0      0.0667     13.43398   19.47950
  17.0      0.0588     13.43815   19.04411
  15.0      0.0667     13.44231   18.65466
  14.0      0.0714     13.44647   18.30464
  13.0      0.0769     13.45063   17.98869
  13.0      0.0769     13.45478   17.70326
  17.0      0.0588     13.45893   17.44407
  20.0      0.0500     13.46308   17.20859
  16.0      0.0625     13.46723   16.99386
  14.0      0.0714     13.47137   16.79735
  15.0      0.0667     13.47552   16.61753
  14.0      0.0714     13.47966   16.45222
  15.0      0.0667     13.48379   16.30032
  15.0      0.0667     13.48792   16.16028
  13.0      0.0769     13.49206   16.03080
  12.0      0.0833     13.49619   15.91116
  13.0      0.0769     13.50032   15.80016
  12.0      0.0833     13.50444   15.69725
  11.0      0.0909     13.50856   15.60160
  15.0      0.0667     13.51268   15.51246
  17.0      0.0588     13.51680   15.42947
  17.0      0.0588     13.52091   15.35193
  12.0      0.0833     13.52502   15.27956
  18.0      0.0556     13.52913   15.21185
  14.0      0.0714     13.53324   15.14837
  17.0      0.0588     13.53734   15.08893
  16.0      0.0625     13.54144   15.03309
  15.0      0.0667     13.54554   14.98069
  12.0      0.0833     13.54963   14.93142
  13.0      0.0769     13.55373   14.88501
  17.0      0.0588     13.55782   14.84135
  17.0      0.0588     13.56191   14.80016
  16.0      0.0625     13.56599   14.76136
  20.0      0.0500     13.57007   14.72474
  13.0      0.0769     13.57415   14.69011
  13.0      0.0769     13.57823   14.65742
  17.0      0.0588     13.58231   14.62648
  15.0      0.0667     13.58637   14.59724
  13.0      0.0769     13.59044   14.56956
  13.0      0.0769     13.59451   14.54331
  19.0      0.0526     13.59857   14.51848
  16.0      0.0625     13.60263   14.49491
  13.0      0.0769     13.60669   14.47259
  18.0      0.0556     13.61075   14.45141
  17.0      0.0588     13.61480   14.43129
  12.0      0.0833     13.61885   14.41222
  11.0      0.0909     13.62290   14.39409
  17.0      0.0588     13.62694   14.37689
  19.0      0.0526     13.63098   14.36055
  14.0      0.0714     13.63502   14.34501
  14.0      0.0714     13.63906   14.33027
  13.0      0.0769     13.64309   14.31623
  16.0      0.0625     13.64712   14.30291
  14.0      0.0714     13.65115   14.29024
  13.0      0.0769     13.65517   14.27819
  16.0      0.0625     13.65919   14.26674
  17.0      0.0588     13.66321   14.25585
  17.0      0.0588     13.66723   14.24551
  15.0      0.0667     13.67124   14.23567
  16.0      0.0625     13.67525   14.22632
  17.0      0.0588     13.67926   14.21744
  15.0      0.0667     13.68327   14.20900
  12.0      0.0833     13.68727   14.20098
  14.0      0.0714     13.69126   14.19338
  14.0      0.0714     13.69526   14.18615
  13.0      0.0769     13.69925   14.17929
  12.0      0.0833     13.70325   13.70328
  13.0      0.0769     13.70723   13.70727
  19.0      0.0526     13.71121   13.71125
  19.0      0.0526     13.71520   13.71524
  18.0      0.0556     13.71918   13.71921
  11.0      0.0909     13.72315   13.72319
  16.0      0.0625     13.72712   13.72716
  16.0      0.0625     13.73109   13.73113
  14.0      0.0714     13.73506   13.73510
  13.0      0.0769     13.73902   13.73906
  10.0      0.1000     13.74299   13.74303
  14.0      0.0714     13.74694   13.74698
  16.0      0.0625     13.75089   13.75093
  15.0      0.0667     13.75485   13.75489
  15.0      0.0667     13.75880   13.75884
  12.0      0.0833     13.76275   13.76279
  14.0      0.0714     13.76668   13.76673
  16.0      0.0625     13.77062   13.77066
  16.0      0.0625     13.77456   13.77460
  12.0      0.0833     13.77849   13.77853
   8.0      0.1250     13.78243   13.78247
  11.0      0.0909     13.78635   13.78640
  14.0      0.0714     13.79028   13.79032
  17.0      0.0588     13.79420   13.79424
  11.0      0.0909     13.79812   13.79816
  18.0      0.0556     13.80204   13.80208
  12.0      0.0833     13.80595   13.80599
  13.0      0.0769     13.80985   13.80989
  10.0      0.1000     13.81376   13.81380
  18.0      0.0556     13.81766   13.81771
  18.0      0.0556     13.82156   13.82160
  16.0      0.0625     13.82546   13.82550
  14.0      0.0714     13.82935   13.82939
  12.0      0.0833     13.83325   13.83329
  10.0      0.1000     13.83713   13.83717
  17.0      0.0588     13.84102   13.84106
  16.0      0.0625     13.84490   13.84494
  13.0      0.0769     13.84877   13.84881
  11.0      0.0909     13.85265   13.85269
  11.0      0.0909     13.85652   13.85656
  15.0      0.0667     13.86039   13.86043
  18.0      0.0556     13.86425   13.86429
  13.0      0.0769     13.86811   13.86815
  15.0      0.0667     13.87197   13.87202
  16.0      0.0625     13.87582   13.87587
  13.0      0.0769     13.87968   13.87972
  17.0      0.0588     13.88353   13.88357
  18.0      0.0556     13.88737   13.88741
  19.0      0.0526     13.89121   13.89126
  17.0      0.0588     13.89505   13.89510
  13.0      0.0769     13.89889   13.89894
  14.0      0.0714     13.90272   13.90276
  14.0      0.0714     13.90655   13.90659
  13.0      0.0769     13.91038   13.91042
  12.0      0.0833     13.91420   13.91424
  11.0      0.0909     13.91802   13.91806
  16.0      0.0625     13.92183   13.92188
  13.0      0.0769     13.92564   13.92569
  11.0      0.0909     13.92945   13.92950
  10.0      0.1000     13.93326   13.93330
   9.0      0.1111     13.93707   13.93711
  11.0      0.0909     13.94086   13.94091
  14.0      0.0714     13.94466   13.94470
  14.0      0.0714     13.94845   13.94850
  13.0      0.0769     13.95224   13.95229
  15.0      0.0667     13.95603   13.95607
  14.0      0.0714     13.95981   13.95985
  19.0      0.0526     13.96359   13.96363
  18.0      0.0556     13.96736   13.96741
  14.0      0.0714     13.97113   13.97118
  14.0      0.0714     13.97490   13.97495
  13.0      0.0769     13.97867   13.97871
  17.0      0.0588     13.98243   13.98247
  14.0      0.0714     13.98619   13.98623
  15.0      0.0667     13.98994   13.98999
  12.0      0.0833     13.99370   13.99374
  14.0      0.0714     13.99744   13.99749
  13.0      0.0769     14.00118   14.00123
  10.0      0.1000     14.00493   14.00498
  10.0      0.1000     14.00866   14.00871
  15.0      0.0667     14.01240   14.01245
  13.0      0.0769     14.01613   14.01618
  12.0      0.0833     14.01985   14.01990
   9.0      0.1111     14.02358   14.02363
  18.0      0.0556     14.02730   14.02735
  12.0      0.0833     14.03102   14.03106
  11.0      0.0909     14.03473   14.03477
  13.0      0.0769     14.03843   14.03848
  12.0      0.0833     14.04214   14.04219
  12.0      0.0833     14.04584   14.04589
  14.0      0.0714     14.04954   14.04959
  14.0      0.0714     14.05324   14.05329
   9.0      0.1111     14.05693   14.05697
  15.0      0.0667     14.06062   14.06067
  13.0      0.0769     14.06430   14.06435
  12.0      0.0833     14.06798   14.06803
  11.0      0.0909     14.07166   14.07170
  12.0      0.0833     14.07533   14.07538
  12.0      0.0833     14.07900   14.07905
  12.0      0.0833     14.08266   14.08271
  13.0      0.0769     14.08633   14.08638
  15.0     .           .          .
_pd_meas_number_of_points              6734
_pd_proc_number_of_points              6734

loop_
      _refln_index_h
      _refln_index_k
      _refln_index_l
      _pd_refln_phase_id
      _refln_observed_status
      _refln_F_squared_meas
      _refln_F_squared_calc
      _refln_phase_calc
      _refln_d_spacing
      _gsas_i100_meas
   1   1   1  2 o  130.452   152.408    0.00   2.45774   8.88
   1   1   1  1 o  71620.52  75906.29   0.00   2.38486   9.22
   2   0   0  2 o  2917.782  2839.777   0.00   2.12847 100.00
   2   0   0  1 o  77444.03  71712.75   0.00   2.06535   5.45
   2   2   0  2 o  1948.429  1842.630   0.00   1.50505  61.97
   2   2   0  1 o  86001.09  61534.33   0.00   1.46042   5.71
   3   1   1  2 o  208.946   158.469    0.00   1.28351  10.45
   3   1   1  1 o  70178.56  57309.63   0.00   1.24545   7.25
   2   2   2  2 o  1463.634  1309.740   0.00   1.22887  23.04
   2   2   2  1 o  74502.22  56267.10   0.00   1.19243   2.52
   4   0   0  2 o  961.603   987.472    0.00   1.06423  12.28
   4   0   0  1 o  61374.33  53334.64   0.00   1.03267   1.77
   3   3   1  2 o  129.398   102.048    0.00   0.97661   9.10
   4   2   0  2 o  785.263   777.672    0.00   0.95188  64.85
   3   3   1  1 o  49972.83  52071.27   0.00   0.94765   8.70
   4   2   0  1 o  49373.46  51780.16   0.00   0.92365  11.63
_reflns_number_total                   16
_reflns_limit_h_min                    1
_reflns_limit_h_max                    4
_reflns_limit_k_min                    0
_reflns_limit_k_max                    3
_reflns_limit_l_min                    0
_reflns_limit_l_max                    2
_reflns_d_resolution_high              0.924
_reflns_d_resolution_low               2.458
#--eof--eof--eof--eof--eof--eof--eof--eof--eof--eof--eof--eof--eof--eof--eof--#
