# Supplementary material for: The thermal expansion of gold: point defect concentrations and pre-melting in a face-centred cubic metal
Source: J Appl Crystallogr. 2018 Mar 26;51(Pt 2):470–80. doi: 10.1107/S1600576718002248 (PMC5884389; doi:10.1107/S1600576718002248)
Supplement: Supplementary file 4 [file j-51-00470-sup4.cif]

data_MGO_AU_1054C_RIETVEL_publ

_pd_block_id
  2017-07-06T12:49|MGO_AU_1054C_RIETVEL|Martha_Pamato|Overall

_audit_creation_method  "from EXP file using GSAS2CIF"
_audit_creation_date                   2017-07-06T12:49
_audit_author_name                     "Martha Pamato"
_audit_update_record
; 2017-07-06T12:49  Initial CIF as created by GSAS2CIF
;

#=============================================================================
# this information describes the project, paper etc. for the CIF             #
# Acta Cryst. Section C papers and editorial correspondence is generated     #
# from the information in this section                                       #
#                                                                            #
#   (from)   CIF submission form for Rietveld refinements (Acta Cryst. C)    #
#                                                 Version 14 December 1998   #
#=============================================================================
# 1. SUBMISSION DETAILS

_publ_contact_author_name            ?   # Name of author for correspondence
_publ_contact_author_address             # Address of author for correspondence
; ?
;
_publ_contact_author_email           ?
_publ_contact_author_fax             ?
_publ_contact_author_phone           ?

_publ_contact_letter
; ?
;

_publ_requested_journal              ?
_publ_requested_coeditor_name        ?
_publ_requested_category             ?   # Acta C: one of CI/CM/CO/FI/FM/FO

#==============================================================================

# 2. PROCESSING SUMMARY (IUCr Office Use Only)

_journal_data_validation_number      ?

_journal_date_recd_electronic        ?
_journal_date_to_coeditor            ?
_journal_date_from_coeditor          ?
_journal_date_accepted               ?
_journal_date_printers_first         ?
_journal_date_printers_final         ?
_journal_date_proofs_out             ?
_journal_date_proofs_in              ?
_journal_coeditor_name               ?
_journal_coeditor_code               ?
_journal_coeditor_notes
; ?
;
_journal_techeditor_code             ?
_journal_techeditor_notes
; ?
;
_journal_coden_ASTM                  ?
_journal_name_full                   ?
_journal_year                        ?
_journal_volume                      ?
_journal_issue                       ?
_journal_page_first                  ?
_journal_page_last                   ?
_journal_paper_category              ?
_journal_suppl_publ_number           ?
_journal_suppl_publ_pages            ?

#==============================================================================

# 3. TITLE AND AUTHOR LIST

_publ_section_title
; ?
;
_publ_section_title_footnote
; ?
;

# The loop structure below should contain the names and addresses of all
# authors, in the required order of publication. Repeat as necessary.

loop_
	_publ_author_name
        _publ_author_footnote
	_publ_author_address
 ?                                   #<--'Last name, first name'
; ?
;
; ?
;

#==============================================================================

# 4. TEXT

_publ_section_synopsis
;  ?
;
_publ_section_abstract
; ?
;
_publ_section_comment
; ?
;
_publ_section_exptl_prep      # Details of the preparation of the sample(s)
                              # should be given here.
; ?
;
_publ_section_exptl_refinement
; ?
;
_publ_section_references
; ?
;
_publ_section_figure_captions
; ?
;
_publ_section_acknowledgements
; ?
;

#=============================================================================
# 5. OVERALL REFINEMENT & COMPUTING DETAILS

_refine_special_details
; ?
;
_pd_proc_ls_special_details
; ?
;

# The following items are used to identify the programs used.
_computing_molecular_graphics     ?
_computing_publication_material   ?

_refine_ls_weighting_scheme       ?
_refine_ls_weighting_details      ?
_refine_ls_hydrogen_treatment     ?
_refine_ls_extinction_method      ?
_refine_ls_extinction_coef        ?
_refine_ls_number_constraints     ?

_refine_ls_restrained_S_all       ?
_refine_ls_restrained_S_obs       ?

#==============================================================================
# 6. SAMPLE PREPARATION DATA

# (In the unusual case where multiple samples are used in a single
#  Rietveld study, this information should be moved into the phase
#  blocks)

# The following three fields describe the preparation of the material.
# The cooling rate is in K/min.  The pressure at which the sample was
# prepared is in kPa.  The temperature of preparation is in K.

_pd_prep_cool_rate                ?
_pd_prep_pressure                 ?
_pd_prep_temperature              ?

_pd_char_colour                   ?       # use ICDD colour descriptions
data_MGO_AU_1054C_RIETVEL_overall

_refine_ls_shift/su_max                0.04
_refine_ls_shift/su_mean               0.01
_computing_structure_refinement        GSAS
_refine_ls_number_parameters           18
_refine_ls_goodness_of_fit_all         0.95
_refine_ls_number_restraints           0
_refine_ls_matrix_type                 full

# pointers to the phase blocks
loop_   _pd_phase_block_id
      2017-07-06T12:49|MGO_AU_1054C_RIETVEL_phase1|Martha_Pamato||
      2017-07-06T12:49|MGO_AU_1054C_RIETVEL_phase2|Martha_Pamato||
# pointers to the diffraction patterns
loop_   _pd_block_diffractogram_id
      2017-07-06T12:49|MGO_AU_1054C_RIETVEL_H_01|Martha_Pamato|PANalytical_X'Pert_Pro

# Information for phase 1
data_MGO_AU_1054C_RIETVEL_phase_1

_pd_block_id
  2017-07-06T12:49|MGO_AU_1054C_RIETVEL_phase1|Martha_Pamato||

# Histograms for phase 1
loop_   _pd_block_diffractogram_id
  2017-07-06T12:49|MGO_AU_1054C_RIETVEL_H_01|Martha_Pamato|PANalytical_X'Pert_Pro

#==============================================================================
# 7. CHEMICAL, STRUCTURAL AND CRYSTAL DATA

_pd_char_particle_morphology      ?

_chemical_name_systematic
; ?
;
_chemical_name_common             ?
_chemical_formula_moiety          ?
_chemical_formula_structural      ?
_chemical_formula_analytical      ?
_chemical_melting_point           ?
_chemical_compound_source         ?       # for minerals and
                                          # natural products
_symmetry_space_group_name_Hall   ?

_exptl_crystal_F_000               ?
_exptl_crystal_density_diffrn      ?
_exptl_crystal_density_meas        ?
_exptl_crystal_density_method      ?

_cell_measurement_temperature     ?

_cell_special_details
; ?
;

_geom_special_details             ?

# The following item identifies the program(s) used (if appropriate).
_computing_structure_solution     ?

#==============================================================================

# 8. Phase information from GSAS

_pd_phase_name                         Au
_cell_length_a                         4.15184(5)
_cell_length_b                         4.15184
_cell_length_c                         4.15184
_cell_angle_alpha                      90.0
_cell_angle_beta                       90.0
_cell_angle_gamma                      90.0
_cell_volume                           71.5690(20)
_symmetry_cell_setting                 cubic
_symmetry_space_group_name_H-M         "F m -3 m"
loop_ _symmetry_equiv_pos_site_id _symmetry_equiv_pos_as_xyz
       1 +x,+y,+z 
       2 +z,+x,+y 
       3 +y,+z,+x 
       4 +x,+y,-z 
       5 -z,+x,+y 
       6 +y,-z,+x 
       7 -z,+x,-y 
       8 -y,-z,+x 
       9 +y,-z,-x 
      10 -x,+y,-z 
      11 -z,-x,+y 
      12 +x,-y,-z 
      13 +y,+x,+z 
      14 +z,+y,+x 
      15 +x,+z,+y 
      16 +y,+x,-z 
      17 -z,+y,+x 
      18 +x,-z,+y 
      19 -z,+y,-x 
      20 -x,-z,+y 
      21 +x,-z,-y 
      22 -y,+x,-z 
      23 -z,-y,+x 
      24 +y,-x,-z 
      -1 -x,-y,-z 
      -2 -z,-x,-y 
      -3 -y,-z,-x 
      -4 -x,-y,+z 
      -5 +z,-x,-y 
      -6 -y,+z,-x 
      -7 +z,-x,+y 
      -8 +y,+z,-x 
      -9 -y,+z,+x 
     -10 +x,-y,+z 
     -11 +z,+x,-y 
     -12 -x,+y,+z 
     -13 -y,-x,-z 
     -14 -z,-y,-x 
     -15 -x,-z,-y 
     -16 -y,-x,+z 
     -17 +z,-y,-x 
     -18 -x,+z,-y 
     -19 +z,-y,+x 
     -20 +x,+z,-y 
     -21 -x,+z,+y 
     -22 +y,-x,+z 
     -23 +z,+y,-x 
     -24 -y,+x,+z 
     101 +x,+y+1/2,+z+1/2 
     102 +z,+x+1/2,+y+1/2 
     103 +y,+z+1/2,+x+1/2 
     104 +x,+y+1/2,-z+1/2 
     105 -z,+x+1/2,+y+1/2 
     106 +y,-z+1/2,+x+1/2 
     107 -z,+x+1/2,-y+1/2 
     108 -y,-z+1/2,+x+1/2 
     109 +y,-z+1/2,-x+1/2 
     110 -x,+y+1/2,-z+1/2 
     111 -z,-x+1/2,+y+1/2 
     112 +x,-y+1/2,-z+1/2 
     113 +y,+x+1/2,+z+1/2 
     114 +z,+y+1/2,+x+1/2 
     115 +x,+z+1/2,+y+1/2 
     116 +y,+x+1/2,-z+1/2 
     117 -z,+y+1/2,+x+1/2 
     118 +x,-z+1/2,+y+1/2 
     119 -z,+y+1/2,-x+1/2 
     120 -x,-z+1/2,+y+1/2 
     121 +x,-z+1/2,-y+1/2 
     122 -y,+x+1/2,-z+1/2 
     123 -z,-y+1/2,+x+1/2 
     124 +y,-x+1/2,-z+1/2 
    -101 -x,-y+1/2,-z+1/2 
    -102 -z,-x+1/2,-y+1/2 
    -103 -y,-z+1/2,-x+1/2 
    -104 -x,-y+1/2,+z+1/2 
    -105 +z,-x+1/2,-y+1/2 
    -106 -y,+z+1/2,-x+1/2 
    -107 +z,-x+1/2,+y+1/2 
    -108 +y,+z+1/2,-x+1/2 
    -109 -y,+z+1/2,+x+1/2 
    -110 +x,-y+1/2,+z+1/2 
    -111 +z,+x+1/2,-y+1/2 
    -112 -x,+y+1/2,+z+1/2 
    -113 -y,-x+1/2,-z+1/2 
    -114 -z,-y+1/2,-x+1/2 
    -115 -x,-z+1/2,-y+1/2 
    -116 -y,-x+1/2,+z+1/2 
    -117 +z,-y+1/2,-x+1/2 
    -118 -x,+z+1/2,-y+1/2 
    -119 +z,-y+1/2,+x+1/2 
    -120 +x,+z+1/2,-y+1/2 
    -121 -x,+z+1/2,+y+1/2 
    -122 +y,-x+1/2,+z+1/2 
    -123 +z,+y+1/2,-x+1/2 
    -124 -y,+x+1/2,+z+1/2 
     201 +x+1/2,+y,+z+1/2 
     202 +z+1/2,+x,+y+1/2 
     203 +y+1/2,+z,+x+1/2 
     204 +x+1/2,+y,-z+1/2 
     205 -z+1/2,+x,+y+1/2 
     206 +y+1/2,-z,+x+1/2 
     207 -z+1/2,+x,-y+1/2 
     208 -y+1/2,-z,+x+1/2 
     209 +y+1/2,-z,-x+1/2 
     210 -x+1/2,+y,-z+1/2 
     211 -z+1/2,-x,+y+1/2 
     212 +x+1/2,-y,-z+1/2 
     213 +y+1/2,+x,+z+1/2 
     214 +z+1/2,+y,+x+1/2 
     215 +x+1/2,+z,+y+1/2 
     216 +y+1/2,+x,-z+1/2 
     217 -z+1/2,+y,+x+1/2 
     218 +x+1/2,-z,+y+1/2 
     219 -z+1/2,+y,-x+1/2 
     220 -x+1/2,-z,+y+1/2 
     221 +x+1/2,-z,-y+1/2 
     222 -y+1/2,+x,-z+1/2 
     223 -z+1/2,-y,+x+1/2 
     224 +y+1/2,-x,-z+1/2 
    -201 -x+1/2,-y,-z+1/2 
    -202 -z+1/2,-x,-y+1/2 
    -203 -y+1/2,-z,-x+1/2 
    -204 -x+1/2,-y,+z+1/2 
    -205 +z+1/2,-x,-y+1/2 
    -206 -y+1/2,+z,-x+1/2 
    -207 +z+1/2,-x,+y+1/2 
    -208 +y+1/2,+z,-x+1/2 
    -209 -y+1/2,+z,+x+1/2 
    -210 +x+1/2,-y,+z+1/2 
    -211 +z+1/2,+x,-y+1/2 
    -212 -x+1/2,+y,+z+1/2 
    -213 -y+1/2,-x,-z+1/2 
    -214 -z+1/2,-y,-x+1/2 
    -215 -x+1/2,-z,-y+1/2 
    -216 -y+1/2,-x,+z+1/2 
    -217 +z+1/2,-y,-x+1/2 
    -218 -x+1/2,+z,-y+1/2 
    -219 +z+1/2,-y,+x+1/2 
    -220 +x+1/2,+z,-y+1/2 
    -221 -x+1/2,+z,+y+1/2 
    -222 +y+1/2,-x,+z+1/2 
    -223 +z+1/2,+y,-x+1/2 
    -224 -y+1/2,+x,+z+1/2 
     301 +x+1/2,+y+1/2,+z 
     302 +z+1/2,+x+1/2,+y 
     303 +y+1/2,+z+1/2,+x 
     304 +x+1/2,+y+1/2,-z 
     305 -z+1/2,+x+1/2,+y 
     306 +y+1/2,-z+1/2,+x 
     307 -z+1/2,+x+1/2,-y 
     308 -y+1/2,-z+1/2,+x 
     309 +y+1/2,-z+1/2,-x 
     310 -x+1/2,+y+1/2,-z 
     311 -z+1/2,-x+1/2,+y 
     312 +x+1/2,-y+1/2,-z 
     313 +y+1/2,+x+1/2,+z 
     314 +z+1/2,+y+1/2,+x 
     315 +x+1/2,+z+1/2,+y 
     316 +y+1/2,+x+1/2,-z 
     317 -z+1/2,+y+1/2,+x 
     318 +x+1/2,-z+1/2,+y 
     319 -z+1/2,+y+1/2,-x 
     320 -x+1/2,-z+1/2,+y 
     321 +x+1/2,-z+1/2,-y 
     322 -y+1/2,+x+1/2,-z 
     323 -z+1/2,-y+1/2,+x 
     324 +y+1/2,-x+1/2,-z 
    -301 -x+1/2,-y+1/2,-z 
    -302 -z+1/2,-x+1/2,-y 
    -303 -y+1/2,-z+1/2,-x 
    -304 -x+1/2,-y+1/2,+z 
    -305 +z+1/2,-x+1/2,-y 
    -306 -y+1/2,+z+1/2,-x 
    -307 +z+1/2,-x+1/2,+y 
    -308 +y+1/2,+z+1/2,-x 
    -309 -y+1/2,+z+1/2,+x 
    -310 +x+1/2,-y+1/2,+z 
    -311 +z+1/2,+x+1/2,-y 
    -312 -x+1/2,+y+1/2,+z 
    -313 -y+1/2,-x+1/2,-z 
    -314 -z+1/2,-y+1/2,-x 
    -315 -x+1/2,-z+1/2,-y 
    -316 -y+1/2,-x+1/2,+z 
    -317 +z+1/2,-y+1/2,-x 
    -318 -x+1/2,+z+1/2,-y 
    -319 +z+1/2,-y+1/2,+x 
    -320 +x+1/2,+z+1/2,-y 
    -321 -x+1/2,+z+1/2,+y 
    -322 +y+1/2,-x+1/2,+z 
    -323 +z+1/2,+y+1/2,-x 
    -324 -y+1/2,+x+1/2,+z 

# ATOMIC COORDINATES AND DISPLACEMENT PARAMETERS


loop_
      _atom_site_type_symbol
      _atom_site_label
      _atom_site_fract_x
      _atom_site_fract_y
      _atom_site_fract_z
      _atom_site_occupancy
      _atom_site_thermal_displace_type
      _atom_site_U_iso_or_equiv
      _atom_site_symmetry_multiplicity
Au
Au      0.0          0.0          0.0          1.0        Uiso   0.0234(11)    4

loop_ _atom_type_symbol
      _atom_type_number_in_cell
                   Au  4.0        
 
# If you change Z, be sure to change all 3 of the following
_chemical_formula_sum                  Au
_chemical_formula_weight               196.97
_cell_formula_units_Z                  4

# MOLECULAR GEOMETRY

loop_
      _geom_bond_atom_site_label_1
      _geom_bond_atom_site_label_2
      _geom_bond_distance
      _geom_bond_site_symmetry_1
      _geom_bond_site_symmetry_2
      _geom_bond_publ_flag
   ?   ?   ?   ?   ?   ?

loop_
      _geom_angle_atom_site_label_1
      _geom_angle_atom_site_label_2
      _geom_angle_atom_site_label_3
      _geom_angle
      _geom_angle_site_symmetry_1
      _geom_angle_site_symmetry_2
      _geom_angle_site_symmetry_3
      _geom_angle_publ_flag
   ?   ?   ?   ?   ?   ?   ?   ?

# Information for phase 2
data_MGO_AU_1054C_RIETVEL_phase_2

_pd_block_id
  2017-07-06T12:49|MGO_AU_1054C_RIETVEL_phase2|Martha_Pamato||

# Histograms for phase 2
loop_   _pd_block_diffractogram_id
  2017-07-06T12:49|MGO_AU_1054C_RIETVEL_H_01|Martha_Pamato|PANalytical_X'Pert_Pro

#==============================================================================
# 7. CHEMICAL, STRUCTURAL AND CRYSTAL DATA

_pd_char_particle_morphology      ?

_chemical_name_systematic
; ?
;
_chemical_name_common             ?
_chemical_formula_moiety          ?
_chemical_formula_structural      ?
_chemical_formula_analytical      ?
_chemical_melting_point           ?
_chemical_compound_source         ?       # for minerals and
                                          # natural products
_symmetry_space_group_name_Hall   ?

_exptl_crystal_F_000               ?
_exptl_crystal_density_diffrn      ?
_exptl_crystal_density_meas        ?
_exptl_crystal_density_method      ?

_cell_measurement_temperature     ?

_cell_special_details
; ?
;

_geom_special_details             ?

# The following item identifies the program(s) used (if appropriate).
_computing_structure_solution     ?

#==============================================================================

# 8. Phase information from GSAS

_pd_phase_name                         MgO
_cell_length_a                         4.27151(4)
_cell_length_b                         4.27151
_cell_length_c                         4.27151
_cell_angle_alpha                      90.0
_cell_angle_beta                       90.0
_cell_angle_gamma                      90.0
_cell_volume                           77.9370(20)
_symmetry_cell_setting                 cubic
_symmetry_space_group_name_H-M         "F m -3 m"
loop_ _symmetry_equiv_pos_site_id _symmetry_equiv_pos_as_xyz
       1 +x,+y,+z 
       2 +z,+x,+y 
       3 +y,+z,+x 
       4 +x,+y,-z 
       5 -z,+x,+y 
       6 +y,-z,+x 
       7 -z,+x,-y 
       8 -y,-z,+x 
       9 +y,-z,-x 
      10 -x,+y,-z 
      11 -z,-x,+y 
      12 +x,-y,-z 
      13 +y,+x,+z 
      14 +z,+y,+x 
      15 +x,+z,+y 
      16 +y,+x,-z 
      17 -z,+y,+x 
      18 +x,-z,+y 
      19 -z,+y,-x 
      20 -x,-z,+y 
      21 +x,-z,-y 
      22 -y,+x,-z 
      23 -z,-y,+x 
      24 +y,-x,-z 
      -1 -x,-y,-z 
      -2 -z,-x,-y 
      -3 -y,-z,-x 
      -4 -x,-y,+z 
      -5 +z,-x,-y 
      -6 -y,+z,-x 
      -7 +z,-x,+y 
      -8 +y,+z,-x 
      -9 -y,+z,+x 
     -10 +x,-y,+z 
     -11 +z,+x,-y 
     -12 -x,+y,+z 
     -13 -y,-x,-z 
     -14 -z,-y,-x 
     -15 -x,-z,-y 
     -16 -y,-x,+z 
     -17 +z,-y,-x 
     -18 -x,+z,-y 
     -19 +z,-y,+x 
     -20 +x,+z,-y 
     -21 -x,+z,+y 
     -22 +y,-x,+z 
     -23 +z,+y,-x 
     -24 -y,+x,+z 
     101 +x,+y+1/2,+z+1/2 
     102 +z,+x+1/2,+y+1/2 
     103 +y,+z+1/2,+x+1/2 
     104 +x,+y+1/2,-z+1/2 
     105 -z,+x+1/2,+y+1/2 
     106 +y,-z+1/2,+x+1/2 
     107 -z,+x+1/2,-y+1/2 
     108 -y,-z+1/2,+x+1/2 
     109 +y,-z+1/2,-x+1/2 
     110 -x,+y+1/2,-z+1/2 
     111 -z,-x+1/2,+y+1/2 
     112 +x,-y+1/2,-z+1/2 
     113 +y,+x+1/2,+z+1/2 
     114 +z,+y+1/2,+x+1/2 
     115 +x,+z+1/2,+y+1/2 
     116 +y,+x+1/2,-z+1/2 
     117 -z,+y+1/2,+x+1/2 
     118 +x,-z+1/2,+y+1/2 
     119 -z,+y+1/2,-x+1/2 
     120 -x,-z+1/2,+y+1/2 
     121 +x,-z+1/2,-y+1/2 
     122 -y,+x+1/2,-z+1/2 
     123 -z,-y+1/2,+x+1/2 
     124 +y,-x+1/2,-z+1/2 
    -101 -x,-y+1/2,-z+1/2 
    -102 -z,-x+1/2,-y+1/2 
    -103 -y,-z+1/2,-x+1/2 
    -104 -x,-y+1/2,+z+1/2 
    -105 +z,-x+1/2,-y+1/2 
    -106 -y,+z+1/2,-x+1/2 
    -107 +z,-x+1/2,+y+1/2 
    -108 +y,+z+1/2,-x+1/2 
    -109 -y,+z+1/2,+x+1/2 
    -110 +x,-y+1/2,+z+1/2 
    -111 +z,+x+1/2,-y+1/2 
    -112 -x,+y+1/2,+z+1/2 
    -113 -y,-x+1/2,-z+1/2 
    -114 -z,-y+1/2,-x+1/2 
    -115 -x,-z+1/2,-y+1/2 
    -116 -y,-x+1/2,+z+1/2 
    -117 +z,-y+1/2,-x+1/2 
    -118 -x,+z+1/2,-y+1/2 
    -119 +z,-y+1/2,+x+1/2 
    -120 +x,+z+1/2,-y+1/2 
    -121 -x,+z+1/2,+y+1/2 
    -122 +y,-x+1/2,+z+1/2 
    -123 +z,+y+1/2,-x+1/2 
    -124 -y,+x+1/2,+z+1/2 
     201 +x+1/2,+y,+z+1/2 
     202 +z+1/2,+x,+y+1/2 
     203 +y+1/2,+z,+x+1/2 
     204 +x+1/2,+y,-z+1/2 
     205 -z+1/2,+x,+y+1/2 
     206 +y+1/2,-z,+x+1/2 
     207 -z+1/2,+x,-y+1/2 
     208 -y+1/2,-z,+x+1/2 
     209 +y+1/2,-z,-x+1/2 
     210 -x+1/2,+y,-z+1/2 
     211 -z+1/2,-x,+y+1/2 
     212 +x+1/2,-y,-z+1/2 
     213 +y+1/2,+x,+z+1/2 
     214 +z+1/2,+y,+x+1/2 
     215 +x+1/2,+z,+y+1/2 
     216 +y+1/2,+x,-z+1/2 
     217 -z+1/2,+y,+x+1/2 
     218 +x+1/2,-z,+y+1/2 
     219 -z+1/2,+y,-x+1/2 
     220 -x+1/2,-z,+y+1/2 
     221 +x+1/2,-z,-y+1/2 
     222 -y+1/2,+x,-z+1/2 
     223 -z+1/2,-y,+x+1/2 
     224 +y+1/2,-x,-z+1/2 
    -201 -x+1/2,-y,-z+1/2 
    -202 -z+1/2,-x,-y+1/2 
    -203 -y+1/2,-z,-x+1/2 
    -204 -x+1/2,-y,+z+1/2 
    -205 +z+1/2,-x,-y+1/2 
    -206 -y+1/2,+z,-x+1/2 
    -207 +z+1/2,-x,+y+1/2 
    -208 +y+1/2,+z,-x+1/2 
    -209 -y+1/2,+z,+x+1/2 
    -210 +x+1/2,-y,+z+1/2 
    -211 +z+1/2,+x,-y+1/2 
    -212 -x+1/2,+y,+z+1/2 
    -213 -y+1/2,-x,-z+1/2 
    -214 -z+1/2,-y,-x+1/2 
    -215 -x+1/2,-z,-y+1/2 
    -216 -y+1/2,-x,+z+1/2 
    -217 +z+1/2,-y,-x+1/2 
    -218 -x+1/2,+z,-y+1/2 
    -219 +z+1/2,-y,+x+1/2 
    -220 +x+1/2,+z,-y+1/2 
    -221 -x+1/2,+z,+y+1/2 
    -222 +y+1/2,-x,+z+1/2 
    -223 +z+1/2,+y,-x+1/2 
    -224 -y+1/2,+x,+z+1/2 
     301 +x+1/2,+y+1/2,+z 
     302 +z+1/2,+x+1/2,+y 
     303 +y+1/2,+z+1/2,+x 
     304 +x+1/2,+y+1/2,-z 
     305 -z+1/2,+x+1/2,+y 
     306 +y+1/2,-z+1/2,+x 
     307 -z+1/2,+x+1/2,-y 
     308 -y+1/2,-z+1/2,+x 
     309 +y+1/2,-z+1/2,-x 
     310 -x+1/2,+y+1/2,-z 
     311 -z+1/2,-x+1/2,+y 
     312 +x+1/2,-y+1/2,-z 
     313 +y+1/2,+x+1/2,+z 
     314 +z+1/2,+y+1/2,+x 
     315 +x+1/2,+z+1/2,+y 
     316 +y+1/2,+x+1/2,-z 
     317 -z+1/2,+y+1/2,+x 
     318 +x+1/2,-z+1/2,+y 
     319 -z+1/2,+y+1/2,-x 
     320 -x+1/2,-z+1/2,+y 
     321 +x+1/2,-z+1/2,-y 
     322 -y+1/2,+x+1/2,-z 
     323 -z+1/2,-y+1/2,+x 
     324 +y+1/2,-x+1/2,-z 
    -301 -x+1/2,-y+1/2,-z 
    -302 -z+1/2,-x+1/2,-y 
    -303 -y+1/2,-z+1/2,-x 
    -304 -x+1/2,-y+1/2,+z 
    -305 +z+1/2,-x+1/2,-y 
    -306 -y+1/2,+z+1/2,-x 
    -307 +z+1/2,-x+1/2,+y 
    -308 +y+1/2,+z+1/2,-x 
    -309 -y+1/2,+z+1/2,+x 
    -310 +x+1/2,-y+1/2,+z 
    -311 +z+1/2,+x+1/2,-y 
    -312 -x+1/2,+y+1/2,+z 
    -313 -y+1/2,-x+1/2,-z 
    -314 -z+1/2,-y+1/2,-x 
    -315 -x+1/2,-z+1/2,-y 
    -316 -y+1/2,-x+1/2,+z 
    -317 +z+1/2,-y+1/2,-x 
    -318 -x+1/2,+z+1/2,-y 
    -319 +z+1/2,-y+1/2,+x 
    -320 +x+1/2,+z+1/2,-y 
    -321 -x+1/2,+z+1/2,+y 
    -322 +y+1/2,-x+1/2,+z 
    -323 +z+1/2,+y+1/2,-x 
    -324 -y+1/2,+x+1/2,+z 

# ATOMIC COORDINATES AND DISPLACEMENT PARAMETERS


loop_
      _atom_site_type_symbol
      _atom_site_label
      _atom_site_fract_x
      _atom_site_fract_y
      _atom_site_fract_z
      _atom_site_occupancy
      _atom_site_thermal_displace_type
      _atom_site_U_iso_or_equiv
      _atom_site_symmetry_multiplicity
Mg
MG1     0.0          0.0          0.0          1.0        Uiso   0.0068(4)     4
O 
O2      0.0          0.0          0.5          1.0        Uiso   0.0034(5)     4

loop_ _atom_type_symbol
      _atom_type_number_in_cell
                   Mg  4.0        
                   O   4.0        
 
# If you change Z, be sure to change all 3 of the following
_chemical_formula_sum                  "Mg O"
_chemical_formula_weight               40.30
_cell_formula_units_Z                  4

# MOLECULAR GEOMETRY

loop_
      _geom_bond_atom_site_label_1
      _geom_bond_atom_site_label_2
      _geom_bond_distance
      _geom_bond_site_symmetry_1
      _geom_bond_site_symmetry_2
      _geom_bond_publ_flag
   ?   ?   ?   ?   ?   ?

loop_
      _geom_angle_atom_site_label_1
      _geom_angle_atom_site_label_2
      _geom_angle_atom_site_label_3
      _geom_angle
      _geom_angle_site_symmetry_1
      _geom_angle_site_symmetry_2
      _geom_angle_site_symmetry_3
      _geom_angle_publ_flag
   ?   ?   ?   ?   ?   ?   ?   ?

# Powder diffraction data for histogram  1
data_MGO_AU_1054C_RIETVEL_p_01

_pd_block_id
  2017-07-06T12:49|MGO_AU_1054C_RIETVEL_H_01|Martha_Pamato|PANalytical_X'Pert_Pro
#==============================================================================
# 9. INSTRUMENT CHARACTERIZATION

_exptl_special_details
; ?
;

# if regions of the data are excluded, the reason(s) are supplied here:
_pd_proc_info_excluded_regions
; ?
;

# The following item is used to identify the equipment used to record
# the powder pattern when the diffractogram was measured at a laboratory
# other than the authors' home institution, e.g. when neutron or synchrotron
# radiation is used.

_pd_instr_location
; ?
;
_pd_calibration_special_details           # description of the method used
                                          # to calibrate the instrument
; ?
;

_diffrn_ambient_temperature       ?
_diffrn_source                    ?
_diffrn_source_target             ?
_diffrn_source_type               ?
_diffrn_measurement_device_type   ?
_diffrn_detector                  ?
_diffrn_detector_type             ?       # make or model of detector

_pd_meas_scan_method              ?       # options are 'step', 'cont',
                                          # 'tof', 'fixed' or
                                          # 'disp' (= dispersive)
_pd_meas_special_details
;  ?
;

# The following two items identify the program(s) used (if appropriate).
_computing_data_collection        ?
_computing_data_reduction         ?

# Describe any processing performed on the data, prior to refinement.
# For example: a manual Lp correction or a precomputed absorption correction
_pd_proc_info_data_reduction      ?

# The following item is used for angular dispersive measurements only.

_diffrn_radiation_monochromator   ?

# The following items are used to define the size of the instrument.
# Not all distances are appropriate for all instrument types.

_pd_instr_dist_src/mono           ?
_pd_instr_dist_mono/spec          ?
_pd_instr_dist_src/spec           ?
_pd_instr_dist_spec/anal          ?
_pd_instr_dist_anal/detc          ?
_pd_instr_dist_spec/detc          ?

# 10. Specimen size and mounting information

# The next three fields give the specimen dimensions in mm.  The equatorial
# plane contains the incident and diffracted beam.

_pd_spec_size_axial               ?       # perpendicular to
                                          # equatorial plane

_pd_spec_size_equat               ?       # parallel to
                                          # scattering vector
                                          # in transmission

_pd_spec_size_thick               ?       # parallel to
                                          # scattering vector
                                          # in reflection

_pd_spec_mounting                         # This field should be
                                          # used to give details of the
                                          # container.
; ?
;

_pd_spec_mount_mode               ?       # options are 'reflection'
                                          # or 'transmission'

_pd_spec_shape                    ?       # options are 'cylinder'
                                          # 'flat_sheet' or 'irregular'

# phase table
loop_     _pd_phase_id
          _pd_phase_block_id
          _pd_phase_mass_%
          _pd_proc_ls_profile_function
          _pd_proc_ls_peak_cutoff
  1  2017-07-06T12:49|MGO_AU_1054C_RIETVEL_phase1|Martha_Pamato||
            1.61
;
 CW Profile function number 3 with  19 terms
 Pseudovoigt profile coefficients as parameterized in
 P. Thompson, D.E. Cox & J.B. Hastings (1987). J. Appl. Cryst.,20,79-83.
 Asymmetry correction of L.W. Finger, D.E. Cox & A. P. Jephcoat (1994).
 J. Appl. Cryst.,27,892-900.
 #1(GU)   =    0.000 #2(GV)   =   -4.923 #3(GW)   =    6.684
 #4(GP)   =    0.000 #5(LX)   =    0.000 #6(LY)   =    5.858
 #7(S/L)  =   0.0220 #8(H/L)  =   0.0220
 #9(trns) =     0.00 #10(shft)= -34.9408
 #11(stec)=     0.00 #12(ptec)=     0.00 #13(sfec)=     0.00
 #14(L11) =    0.000 #15(L22) =    0.000 #16(L33) =    0.000
 #17(L12) =    0.000 #18(L13) =    0.000 #19(L23) =    0.000
 Peak tails are ignored  where the intensity is below 0.0050 times the peak
   Aniso. broadening axis   0.0   0.0   1.0
;
           0.00500
  2  2017-07-06T12:49|MGO_AU_1054C_RIETVEL_phase2|Martha_Pamato||
           98.39(4)
;
 CW Profile function number 3 with  19 terms
 Pseudovoigt profile coefficients as parameterized in
 P. Thompson, D.E. Cox & J.B. Hastings (1987). J. Appl. Cryst.,20,79-83.
 Asymmetry correction of L.W. Finger, D.E. Cox & A. P. Jephcoat (1994).
 J. Appl. Cryst.,27,892-900.
 #1(GU)   =    0.000 #2(GV)   =  -15.706 #3(GW)   =   36.249
 #4(GP)   =    0.000 #5(LX)   =    0.000 #6(LY)   =   19.443
 #7(S/L)  =   0.0220 #8(H/L)  =   0.0220
 #9(trns) =     0.00 #10(shft)= -30.2896
 #11(stec)=     0.00 #12(ptec)=     0.00 #13(sfec)=     0.00
 #14(L11) =    0.000 #15(L22) =    0.000 #16(L33) =    0.000
 #17(L12) =    0.000 #18(L13) =    0.000 #19(L23) =    0.000
 Peak tails are ignored  where the intensity is below 0.0050 times the peak
   Aniso. broadening axis   0.0   0.0   1.0
;
           0.00500

loop_ _atom_type_symbol
      _atom_type_scat_dispersion_real
      _atom_type_scat_dispersion_imag
      _atom_type_scat_Cromer_Mann_a1
      _atom_type_scat_Cromer_Mann_a2
      _atom_type_scat_Cromer_Mann_a3
      _atom_type_scat_Cromer_Mann_a4
      _atom_type_scat_Cromer_Mann_b1
      _atom_type_scat_Cromer_Mann_b2
      _atom_type_scat_Cromer_Mann_b3
      _atom_type_scat_Cromer_Mann_b4
      _atom_type_scat_Cromer_Mann_c
      _atom_type_scat_source
  Au   -3.946    9.222
 16.8819 0.46110 18.5913 8.62160 25.5582 1.48260 5.86000 36.3956 12.0658 
  International_Tables_Vol_C
  Mg    0.209    0.237
 5.42040 2.82750 2.17350 79.2611 1.22690 0.38080 2.30730 7.19370 0.85840 
  International_Tables_Vol_C
  O    0.063    0.044
 3.04850 13.2771 2.28680 5.70110 1.54630 0.32390 0.86700 32.9089 0.25080 
  International_Tables_Vol_C
_diffrn_radiation_probe                x-ray
_diffrn_radiation_polarisn_ratio       ?
_diffrn_radiation_wavelength           1.788996
_diffrn_radiation_type                 ?
_pd_proc_ls_prof_R_factor              0.1629
_pd_proc_ls_prof_wR_factor             0.2286
_pd_proc_ls_prof_wR_expected           0.2397
_refine_ls_R_Fsqd_factor               0.07288

_pd_proc_ls_background_function
;   GSAS Background function number 1 with  6 terms.
 Shifted Chebyshev function of 1st kind
      1:    8.14970     2:    4.88314     3:    2.05102     4:   0.324403    
      5:   0.279406     6:  -0.562700    
;

_exptl_absorpt_process_details
;   GSAS Absorption/surface roughness correction: function number 0
 No correction is applied.
;
_exptl_absorpt_correction_T_min        1.00000
_exptl_absorpt_correction_T_max        1.00000
# Extinction correction
_gsas_exptl_extinct_corr_T_min         1.00000
_gsas_exptl_extinct_corr_T_max         1.00000
_pd_proc_info_datetime                 2017-07-06T12:49:11
_pd_calc_method                        "Rietveld Refinement"

#---- raw/calc data loop -----
_pd_meas_2theta_range_min              40.009
_pd_meas_2theta_range_max              154.47
_pd_meas_2theta_range_inc              0.017
_pd_proc_2theta_range_min              40.041
_pd_proc_2theta_range_max              154.502
_pd_proc_2theta_range_inc              0.017

loop_
      _pd_meas_counts_total
      _pd_proc_ls_weight
      _pd_proc_intensity_bkg_calc
      _pd_calc_intensity_total
   0.0      0.0         5.83528   .
   3.0      0.3333      5.82966    5.82958
  10.0      0.1000      5.82405    5.82397
   8.0      0.1250      5.81845    5.81837
   6.0      0.1667      5.81287    5.81279
  11.0      0.0909      5.80730    5.80721
   6.0      0.1667      5.80174    5.80165
   7.0      0.1429      5.79619    5.79610
   5.0      0.2000      5.79065    5.79057
   3.0      0.3333      5.78512    5.78504
   4.0      0.2500      5.77961    5.77953
   3.0      0.3333      5.77411    5.77403
  15.0      0.0667      5.76862    5.76854
   7.0      0.1429      5.76314    5.76306
   6.0      0.1667      5.75767    5.75759
   6.0      0.1667      5.75222    5.75214
   4.0      0.2500      5.74677    5.74669
   8.0      0.1250      5.74134    5.74126
  11.0      0.0909      5.73592    5.73584
   5.0      0.2000      5.73052    5.73043
   7.0      0.1429      5.72512    5.72504
   2.0      0.500       5.71974    5.71965
   5.0      0.2000      5.71436    5.71428
   6.0      0.1667      5.70900    5.70892
   4.0      0.2500      5.70365    5.70357
   7.0      0.1429      5.69831    5.69823
   8.0      0.1250      5.69299    5.69291
   3.0      0.3333      5.68767    5.68759
   4.0      0.2500      5.68237    5.68229
   3.0      0.3333      5.67708    5.67700
   3.0      0.3333      5.67179    5.67171
   5.0      0.2000      5.66653    5.66645
   6.0      0.1667      5.66127    5.66119
   8.0      0.1250      5.65602    5.65594
   5.0      0.2000      5.65079    5.65071
   1.0      1.000       5.64557    5.64549
   3.0      0.3333      5.64036    5.64028
   4.0      0.2500      5.63516    5.63508
   6.0      0.1667      5.62997    5.62989
   5.0      0.2000      5.62479    5.62471
   2.0      0.500       5.61963    5.61955
   4.0      0.2500      5.61447    5.61439
   5.0      0.2000      5.60933    5.60925
   6.0      0.1667      5.60420    5.60412
   3.0      0.3333      5.59908    5.59900
   5.0      0.2000      5.59397    5.59389
   2.0      0.500       5.58887    5.58879
   5.0      0.2000      5.58379    5.58371
   6.0      0.1667      5.57871    5.57863
   8.0      0.1250      5.57365    5.57357
   6.0      0.1667      5.56860    5.56852
   7.0      0.1429      5.56356    5.56348
   8.0      0.1250      5.55853    5.55845
  10.0      0.1000      5.55351    5.55343
   2.0      0.500       5.54850    5.54842
   8.0      0.1250      5.54351    5.54343
   7.0      0.1429      5.53852    5.53844
   8.0      0.1250      5.53355    5.53347
  11.0      0.0909      5.52859    5.52851
   6.0      0.1667      5.52364    5.52356
   4.0      0.2500      5.51869    5.51862
   1.0      1.000       5.51377    5.51369
   3.0      0.3333      5.50885    5.50877
   5.0      0.2000      5.50394    5.50387
   2.0      0.500       5.49905    5.49897
   7.0      0.1429      5.49416    5.49409
   3.0      0.3333      5.48929    5.48921
   6.0      0.1667      5.48443    5.48435
   5.0      0.2000      5.47958    5.47950
   1.0      1.000       5.47474    5.47466
   4.0      0.2500      5.46991    5.46983
   3.0      0.3333      5.46509    5.46501
   6.0      0.1667      5.46028    5.46021
   3.0      0.3333      5.45549    5.45541
   4.0      0.2500      5.45070    5.45063
   5.0      0.2000      5.44593    5.44585
   4.0      0.2500      5.44116    5.44109
   5.0      0.2000      5.43641    5.43634
   5.0      0.2000      5.43167    5.43160
   9.0      0.1111      5.42694    5.42687
   7.0      0.1429      5.42222    5.42215
   5.0      0.2000      5.41751    5.41744
   3.0      0.3333      5.41282    5.41274
   4.0      0.2500      5.40813    5.40806
   5.0      0.2000      5.40345    5.40338
   6.0      0.1667      5.39879    5.39871
   5.0      0.2000      5.39413    5.39406
   4.0      0.2500      5.38949    5.38942
   3.0      0.3333      5.38486    5.38478
   3.0      0.3333      5.38023    5.38016
   3.0      0.3333      5.37562    5.37555
   4.0      0.2500      5.37102    5.37095
   6.0      0.1667      5.36643    5.36636
   9.0      0.1111      5.36186    5.36178
   7.0      0.1429      5.35729    5.35721
   8.0      0.1250      5.35273    5.35266
  10.0      0.1000      5.34818    5.34811
   4.0      0.2500      5.34365    5.34357
   3.0      0.3333      5.33912    5.33905
   9.0      0.1111      5.33461    5.33453
   4.0      0.2500      5.33010    5.33003
   3.0      0.3333      5.32561    5.32554
   5.0      0.2000      5.32113    5.32105
   3.0      0.3333      5.31665    5.31658
   3.0      0.3333      5.31219    5.31212
   2.0      0.500       5.30774    5.30767
   4.0      0.2500      5.30330    5.30323
   3.0      0.3333      5.29887    5.29880
   5.0      0.2000      5.29445    5.92193
   2.0      0.500       5.29004    5.94134
   4.0      0.2500      5.28564    5.96213
   7.0      0.1429      5.28125    5.98442
   8.0      0.1250      5.27688    6.00832
   3.0      0.3333      5.27251    6.03397
   7.0      0.1429      5.26815    6.06151
   4.0      0.2500      5.26381    6.09110
   6.0      0.1667      5.25947    6.12291
  10.0      0.1000      5.25515    6.15714
  10.0      0.1000      5.25083    6.19401
   8.0      0.1250      5.24653    6.23377
   4.0      0.2500      5.24223    6.27669
   4.0      0.2500      5.23795    6.32306
  13.0      0.0769      5.23368    6.37322
  10.0      0.1000      5.22941    6.42759
   7.0      0.1429      5.22516    6.48658
  16.0      0.0625      5.22092    6.55069
   6.0      0.1667      5.21669    6.62046
   7.0      0.1429      5.21246    6.69655
   6.0      0.1667      5.20825    6.77971
   4.0      0.2500      5.20405    6.87077
   7.0      0.1429      5.19986    6.97068
  10.0      0.1000      5.19568    7.08055
  12.0      0.0833      5.19151    7.20169
   8.0      0.1250      5.18735    7.33567
   9.0      0.1111      5.18320    7.48422
   4.0      0.2500      5.17906    7.64946
   4.0      0.2500      5.17493    7.83380
   7.0      0.1429      5.17081    8.04024
   9.0      0.1111      5.16670    8.27241
   7.0      0.1429      5.16260    8.53453
  11.0      0.0909      5.15851    8.83188
  14.0      0.0714      5.15443    9.17099
  11.0      0.0909      5.15037    9.56054
  17.0      0.0588      5.14631   10.01249
  18.0      0.0556      5.14226   10.54397
  11.0      0.0909      5.13822   11.18181
  11.0      0.0909      5.13419   11.96938
  14.0      0.0714      5.13017   12.97896
  16.0      0.0625      5.12616   14.32887
  16.0      0.0625      5.12217   16.20494
  20.0      0.0500      5.11818   18.88515
  24.0      0.0417      5.11420   22.75492
  23.0      0.0435      5.11023   28.30684
  23.0      0.0435      5.10627   36.10286
  32.0      0.03125     5.10232   46.68383
  43.0      0.02326     5.09838   60.44196
  54.0      0.01852     5.09446   77.44859
  73.0      0.01370     5.09054   97.29140
  71.0      0.01408     5.08663   118.89098
  84.0      0.01190     5.08273   140.30415
  122.0     0.00820     5.07884   158.63249
  153.0     0.00654     5.07496   170.33224
  174.0     0.00575     5.07110   172.47618
  148.0     0.00676     5.06724   164.45537
  133.0     0.00752     5.06339   148.41924
  105.0     0.00952     5.05955   127.86773
  90.0      0.01111     5.05572   106.05429
  65.0      0.01538     5.05190   85.30463
  47.0      0.02128     5.04809   67.02938
  32.0      0.03125     5.04429   51.90605
  30.0      0.03333     5.04050   40.03984
  30.0      0.03333     5.03672   31.14969
  30.0      0.03333     5.03294   24.73347
  18.0      0.0556      5.02918   20.22492
  16.0      0.0625      5.02543   17.09885
  20.0      0.0500      5.02169   14.92288
  11.0      0.0909      5.01796   13.37578
  15.0      0.0667      5.01424   12.23571
  10.0      0.1000      5.01052   11.35938
   7.0      0.1429      5.00682   10.65850
  14.0      0.0714      5.00312   10.07940
  17.0      0.0588      4.99944    9.58954
  11.0      0.0909      4.99577    9.16821
   9.0      0.1111      4.99210    8.80162
   6.0      0.1667      4.98845    8.48015
   7.0      0.1429      4.98480    8.19646
   7.0      0.1429      4.98116    7.94483
   7.0      0.1429      4.97754    7.72052
  12.0      0.0833      4.97392    7.51964
   7.0      0.1429      4.97031    7.33908
   5.0      0.2000      4.96672    7.17618
   5.0      0.2000      4.96313    7.02871
  12.0      0.0833      4.95955    6.89474
   6.0      0.1667      4.95598    6.77261
   9.0      0.1111      4.95242    6.66097
  12.0      0.0833      4.94887    6.55864
  11.0      0.0909      4.94533    6.46461
   8.0      0.1250      4.94180    6.37795
   7.0      0.1429      4.93828    6.29788
   6.0      0.1667      4.93476    6.22375
   9.0      0.1111      4.93126    6.15495
   9.0      0.1111      4.92777    6.09100
  10.0      0.1000      4.92428    6.03140
  10.0      0.1000      4.92081    5.97574
   7.0      0.1429      4.91734    5.92368
   3.0      0.3333      4.91389    5.87490
   6.0      0.1667      4.91044    5.82912
   9.0      0.1111      4.90700    5.78607
   7.0      0.1429      4.90357    5.74552
   6.0      0.1667      4.90015    5.70727
   3.0      0.3333      4.89674    5.67114
   4.0      0.2500      4.89334    5.63697
   8.0      0.1250      4.88995    5.60461
   7.0      0.1429      4.88657    5.57390
  11.0      0.0909      4.88320    5.54473
   9.0      0.1111      4.87983    4.87977
   8.0      0.1250      4.87648    4.87642
   8.0      0.1250      4.87314    4.87308
   6.0      0.1667      4.86980    4.86974
   6.0      0.1667      4.86647    6.31802
   8.0      0.1250      4.86316    6.45704
   8.0      0.1250      4.85985    6.61799
   8.0      0.1250      4.85655    6.80566
   5.0      0.2000      4.85326    7.02624
   9.0      0.1111      4.84998    7.28762
  13.0      0.0769      4.84671    7.60035
  11.0      0.0909      4.84344    7.97844
   7.0      0.1429      4.84019    8.44131
  13.0      0.0769      4.83695    9.01615
   9.0      0.1111      4.83371    9.74149
   4.0      0.2500      4.83048   10.67415
  16.0      0.0625      4.82727   11.90004
  13.0      0.0769      4.82406   13.55755
  11.0      0.0909      4.82086   15.90020
  29.0      0.03448     4.81767   19.53951
  31.0      0.03226     4.81449   26.35929
  32.0      0.03125     4.81132   42.01483
  70.0      0.01429     4.80815   80.04274
  132.0     0.00758     4.80500   161.92798
  248.0     0.00403     4.80185   297.98486
  429.0     0.002331    4.79872   448.86978
  480.0     0.002083    4.79559   511.47522
  369.0     0.002710    4.79247   412.93433
  248.0     0.00403     4.78936   244.51837
  104.0     0.00962     4.78626   118.34077
  54.0      0.01852     4.78317   55.51803
  31.0      0.03226     4.78008   31.28263
  29.0      0.03448     4.77701   22.06119
  30.0      0.03333     4.77395   17.53454
  16.0      0.0625      4.77089   14.69285
  12.0      0.0833      4.76784   12.70923
  17.0      0.0588      4.76480   11.26134
  15.0      0.0667      4.76177   10.17224
  14.0      0.0714      4.75875    9.33272
  12.0      0.0833      4.75574    8.67233
   9.0      0.1111      4.75273    8.14358
   9.0      0.1111      4.74974    7.71377
   7.0      0.1429      4.74675    7.35952
   6.0      0.1667      4.74378    7.06398
  10.0      0.1000      4.74081    6.81485
  11.0      0.0909      4.73785    6.60285
   9.0      0.1111      4.73490    6.42092
  10.0      0.1000      4.73195    6.26354
   9.0      0.1111      4.72902    6.12639
   9.0      0.1111      4.72609    4.72604
   9.0      0.1111      4.72318    4.72312
   8.0      0.1250      4.72027    4.72021
   8.0      0.1250      4.71737    4.71731
   7.0      0.1429      4.71448    4.71442
   6.0      0.1667      4.71160    4.71154
   7.0      0.1429      4.70872    4.70867
   7.0      0.1429      4.70586    4.70580
  12.0      0.0833      4.70300    4.70295
   7.0      0.1429      4.70015    4.70010
   7.0      0.1429      4.69731    4.69726
   9.0      0.1111      4.69448    4.69443
   7.0      0.1429      4.69166    4.69161
   2.0      0.500       4.68885    4.68879
  14.0      0.0714      4.68604    4.68599
  14.0      0.0714      4.68325    4.68319
  10.0      0.1000      4.68046    4.68040
   7.0      0.1429      4.67768    4.67762
   6.0      0.1667      4.67491    4.67485
   6.0      0.1667      4.67214    4.67209
   8.0      0.1250      4.66939    4.66933
   4.0      0.2500      4.66664    4.66659
  10.0      0.1000      4.66391    4.66385
   9.0      0.1111      4.66118    4.66112
  10.0      0.1000      4.65846    4.65840
   5.0      0.2000      4.65574    4.65569
   4.0      0.2500      4.65304    4.65299
   8.0      0.1250      4.65034    4.65029
  11.0      0.0909      4.64766    4.64760
  15.0      0.0667      4.64498    4.64492
   6.0      0.1667      4.64231    4.64225
  10.0      0.1000      4.63964    4.63959
   3.0      0.3333      4.63699    4.63694
   3.0      0.3333      4.63435    4.63429
   7.0      0.1429      4.63171    4.63165
   5.0      0.2000      4.62908    4.62902
   8.0      0.1250      4.62646    4.62640
  12.0      0.0833      4.62385    4.62379
  10.0      0.1000      4.62124    4.62119
   7.0      0.1429      4.61864    4.61859
   7.0      0.1429      4.61606    4.61600
   7.0      0.1429      4.61348    4.61342
   5.0      0.2000      4.61090    4.61085
   5.0      0.2000      4.60834    4.60829
   3.0      0.3333      4.60579    4.60573
   6.0      0.1667      4.60324    4.60319
   6.0      0.1667      4.60070    4.60065
   4.0      0.2500      4.59817    4.59812
   5.0      0.2000      4.59565    4.59560
   6.0      0.1667      4.59313    4.59308
   7.0      0.1429      4.59063    4.59057
   6.0      0.1667      4.58813    4.58808
  10.0      0.1000      4.58564    4.58559
   9.0      0.1111      4.58316    4.58310
   4.0      0.2500      4.58068    4.58063
   4.0      0.2500      4.57822    4.57816
   5.0      0.2000      4.57576    4.57571
   6.0      0.1667      4.57331    4.57326
   7.0      0.1429      4.57087    4.57082
   6.0      0.1667      4.56843    4.56838
   5.0      0.2000      4.56601    4.56595
   6.0      0.1667      4.56359    4.56354
   6.0      0.1667      4.56118    4.56113
   4.0      0.2500      4.55878    4.55873
   4.0      0.2500      4.55638    4.55633
   6.0      0.1667      4.55400    4.55395
   5.0      0.2000      4.55162    4.55157
   6.0      0.1667      4.54925    4.54920
   5.0      0.2000      4.54689    4.54683
   5.0      0.2000      4.54453    4.54448
   7.0      0.1429      4.54218    4.54213
   7.0      0.1429      4.53985    4.53980
   5.0      0.2000      4.53751    4.53746
   3.0      0.3333      4.53519    4.53514
  11.0      0.0909      4.53288    4.53283
   6.0      0.1667      4.53057    4.53052
   4.0      0.2500      4.52827    4.52822
   8.0      0.1250      4.52598    4.52593
   7.0      0.1429      4.52369    4.52365
   5.0      0.2000      4.52142    4.52137
   9.0      0.1111      4.51915    4.51910
   6.0      0.1667      4.51689    4.51684
   4.0      0.2500      4.51464    4.51459
  13.0      0.0769      4.51239    4.51234
   3.0      0.3333      4.51016    4.51011
   6.0      0.1667      4.50793    4.50788
   4.0      0.2500      4.50570    4.50565
   6.0      0.1667      4.50349    4.50344
   9.0      0.1111      4.50128    4.50124
   8.0      0.1250      4.49908    4.49904
   7.0      0.1429      4.49689    4.49685
   3.0      0.3333      4.49471    4.49466
   4.0      0.2500      4.49253    4.49249
   6.0      0.1667      4.49037    4.49032
  11.0      0.0909      4.48821    4.48816
   5.0      0.2000      4.48605    4.48600
   5.0      0.2000      4.48391    4.48386
   5.0      0.2000      4.48177    4.48172
   7.0      0.1429      4.47964    4.47959
  12.0      0.0833      4.47752    4.47747
   6.0      0.1667      4.47540    4.47536
   5.0      0.2000      4.47330    4.47325
   6.0      0.1667      4.47120    4.47115
   8.0      0.1250      4.46910    4.46906
  11.0      0.0909      4.46702    4.46697
   8.0      0.1250      4.46494    4.46489
   8.0      0.1250      4.46287    4.46282
   5.0      0.2000      4.46081    4.46076
   2.0      0.500       4.45876    4.45871
   2.0      0.500       4.45671    4.45666
   3.0      0.3333      4.45467    4.45462
   3.0      0.3333      4.45264    4.45259
   5.0      0.2000      4.45061    4.45056
   9.0      0.1111      4.44859    4.44855
   8.0      0.1250      4.44658    4.44654
   4.0      0.2500      4.44458    4.44453
   4.0      0.2500      4.44259    4.44254
   6.0      0.1667      4.44060    4.44055
  10.0      0.1000      4.43862    4.43857
   9.0      0.1111      4.43665    4.43660
   7.0      0.1429      4.43468    4.43463
   5.0      0.2000      4.43272    4.43267
   6.0      0.1667      4.43077    4.43072
   5.0      0.2000      4.42883    4.42878
  10.0      0.1000      4.42689    4.42685
  10.0      0.1000      4.42496    4.42492
   7.0      0.1429      4.42304    4.42299
   6.0      0.1667      4.42113    4.42108
   7.0      0.1429      4.41922    4.41917
  13.0      0.0769      4.41732    4.41727
  10.0      0.1000      4.41543    4.41538
  14.0      0.0714      4.41354    4.41349
   5.0      0.2000      4.41166    4.41162
   3.0      0.3333      4.40979    4.40975
  11.0      0.0909      4.40793    4.40788
   8.0      0.1250      4.40607    4.40603
   6.0      0.1667      4.40422    4.40418
   3.0      0.3333      4.40238    4.40233
   4.0      0.2500      4.40055    4.40050
   8.0      0.1250      4.39872    4.39867
   4.0      0.2500      4.39690    4.39685
   7.0      0.1429      4.39508    4.39504
   5.0      0.2000      4.39328    4.39323
   6.0      0.1667      4.39148    4.39143
   9.0      0.1111      4.38969    4.38964
   8.0      0.1250      4.38790    4.38786
  13.0      0.0769      4.38612    4.38608
   7.0      0.1429      4.38435    4.38431
   6.0      0.1667      4.38259    4.38254
   7.0      0.1429      4.38083    4.38079
   6.0      0.1667      4.37908    4.37904
   7.0      0.1429      4.37734    4.37729
   4.0      0.2500      4.37560    4.37556
   9.0      0.1111      4.37387    4.37383
   4.0      0.2500      4.37215    4.37211
   7.0      0.1429      4.37044    4.37039
   9.0      0.1111      4.36873    4.36869
   9.0      0.1111      4.36703    4.36699
   8.0      0.1250      4.36534    4.36529
   6.0      0.1667      4.36365    4.36361
   8.0      0.1250      4.36197    4.36193
   5.0      0.2000      4.36030    4.36025
   5.0      0.2000      4.35863    4.35859
   3.0      0.3333      4.35697    4.35693
   3.0      0.3333      4.35532    4.35528
   1.0      1.000       4.35368    4.35363
   7.0      0.1429      4.35204    4.35199
  10.0      0.1000      4.35041    4.35036
   5.0      0.2000      4.34878    4.34874
   5.0      0.2000      4.34716    4.34712
   8.0      0.1250      4.34555    4.34551
   8.0      0.1250      4.34395    4.34391
   6.0      0.1667      4.34235    4.34231
   6.0      0.1667      4.34076    4.34072
   5.0      0.2000      4.33918    4.33914
   7.0      0.1429      4.33760    4.33756
   8.0      0.1250      4.33603    4.33599
   6.0      0.1667      4.33447    4.33443
   3.0      0.3333      4.33291    4.33287
  10.0      0.1000      4.33136    4.33132
   7.0      0.1429      4.32982    4.32978
   4.0      0.2500      4.32828    4.32824
   6.0      0.1667      4.32676    4.32671
   8.0      0.1250      4.32523    4.32519
   7.0      0.1429      4.32372    4.32367
   3.0      0.3333      4.32221    4.32217
   6.0      0.1667      4.32070    4.32066
   5.0      0.2000      4.31921    4.31917
   5.0      0.2000      4.31772    4.31768
  11.0      0.0909      4.31624    4.31620
   9.0      0.1111      4.31476    4.31472
   5.0      0.2000      4.31329    4.31325
   5.0      0.2000      4.31183    4.31179
  13.0      0.0769      4.31037    4.31033
  10.0      0.1000      4.30892    4.30888
  10.0      0.1000      4.30748    4.30744
   5.0      0.2000      4.30605    4.30600
  10.0      0.1000      4.30462    4.30457
   6.0      0.1667      4.30319    4.30315
   6.0      0.1667      4.30178    4.30174
   5.0      0.2000      4.30037    4.30033
   6.0      0.1667      4.29896    4.29892
   1.0      1.000       4.29757    4.29753
   5.0      0.2000      4.29618    4.29614
   8.0      0.1250      4.29479    4.29475
   5.0      0.2000      4.29342    4.29337
   7.0      0.1429      4.29204    4.29200
   6.0      0.1667      4.29068    4.29064
   8.0      0.1250      4.28932    4.28928
   9.0      0.1111      4.28797    4.28793
   9.0      0.1111      4.28663    4.28659
   7.0      0.1429      4.28529    4.28525
   9.0      0.1111      4.28396    4.28392
   5.0      0.2000      4.28263    4.28259
   7.0      0.1429      4.28131    4.28127
   9.0      0.1111      4.28000    4.27996
   6.0      0.1667      4.27869    4.27865
   8.0      0.1250      4.27739    4.27735
  13.0      0.0769      4.27610    4.27606
  12.0      0.0833      4.27481    4.27477
  14.0      0.0714      4.27353    4.27349
  10.0      0.1000      4.27226    4.27222
  10.0      0.1000      4.27099    4.27095
   9.0      0.1111      4.26973    4.26969
   9.0      0.1111      4.26847    4.26843
  13.0      0.0769      4.26722    4.26718
   9.0      0.1111      4.26598    4.26594
   7.0      0.1429      4.26474    4.26470
  11.0      0.0909      4.26351    4.26347
   8.0      0.1250      4.26229    4.26225
  10.0      0.1000      4.26107    4.26103
  16.0      0.0625      4.25986    4.25982
  13.0      0.0769      4.25865    4.25861
  13.0      0.0769      4.25745    4.25742
  16.0      0.0625      4.25626    4.25622
  10.0      0.1000      4.25507    4.25504
   6.0      0.1667      4.25389    4.25386
   8.0      0.1250      4.25272    4.25268
  12.0      0.0833      4.25155    4.25151
   9.0      0.1111      4.25039    4.25035
   7.0      0.1429      4.24923    4.24920
  14.0      0.0714      4.24808    4.24805
  14.0      0.0714      4.24694    4.24690
  12.0      0.0833      4.24580    4.24577
  13.0      0.0769      4.24467    4.24463
  12.0      0.0833      4.24355    4.24351
  14.0      0.0714      4.24243    4.24239
   6.0      0.1667      4.24132    4.24128
  15.0      0.0667      4.24021    4.24017
  11.0      0.0909      4.23911    4.23907
   7.0      0.1429      4.23801    4.23798
  15.0      0.0667      4.23693    4.23689
  14.0      0.0714      4.23584    4.23581
  14.0      0.0714      4.23477    4.23473
  12.0      0.0833      4.23370    4.23366
  10.0      0.1000      4.23263   11.34857
  12.0      0.0833      4.23157   11.61790
  13.0      0.0769      4.23052   11.90280
  13.0      0.0769      4.22948   12.20457
  16.0      0.0625      4.22844   12.52466
   9.0      0.1111      4.22740   12.86447
   9.0      0.1111      4.22637   13.22564
  15.0      0.0667      4.22535   13.60986
  10.0      0.1000      4.22433   14.01926
  13.0      0.0769      4.22332   14.45618
  14.0      0.0714      4.22232   14.92299
  10.0      0.1000      4.22132   15.42247
  17.0      0.0588      4.22033   15.95754
  18.0      0.0556      4.21934   16.53182
  15.0      0.0667      4.21836   17.14936
  25.0      0.0400      4.21738   17.81441
  17.0      0.0588      4.21642   18.53193
  20.0      0.0500      4.21545   19.30728
  20.0      0.0500      4.21450   20.14705
  17.0      0.0588      4.21354   21.05877
  24.0      0.0417      4.21260   22.05053
  28.0      0.0357      4.21166   23.13189
  23.0      0.0435      4.21072   24.31348
  27.0      0.0370      4.20980   25.60832
  26.0      0.0385      4.20887   27.03161
  32.0      0.03125     4.20796   28.60023
  41.0      0.02439     4.20705   30.33437
  27.0      0.0370      4.20614   32.25725
  27.0      0.0370      4.20524   34.39746
  33.0      0.03030     4.20435   36.78928
  32.0      0.03125     4.20346   39.47244
  35.0      0.02857     4.20258   42.49599
  41.0      0.02439     4.20170   45.91961
  54.0      0.01852     4.20083   49.82131
  63.0      0.01587     4.19997   54.30479
  61.0      0.01639     4.19911   59.51174
  74.0      0.01351     4.19825   65.65249
  94.0      0.01064     4.19741   73.04884
  105.0     0.00952     4.19656   82.21441
  123.0     0.00813     4.19573   93.96313
  146.0     0.00685     4.19490   109.54807
  177.0     0.00565     4.19407   130.83592
  192.0     0.00521     4.19325   160.44058
  217.0     0.00461     4.19244   201.79860
  276.0     0.00362     4.19163   259.03867
  368.0     0.002717    4.19083   336.53625
  431.0     0.002320    4.19003   438.22342
  490.0     0.002041    4.18924   566.52155
  621.0     0.001610    4.18845   721.23541
  807.0     0.001239    4.18767   898.17261
  964.0     0.001037    4.18690   1087.46960
  1141.0    0.000876    4.18613   1271.95020
  1418.0    0.000705    4.18537   1426.08521
  1639.0    0.000610    4.18461   1519.63599
  1786.0    0.000560    4.18385   1529.11121
  1651.0    0.000606    4.18311   1451.84888
  1370.0    0.000730    4.18237   1307.91931
  1100.0    0.000909    4.18163   1127.49146
  964.0     0.001037    4.18090   937.55469
  727.0     0.001376    4.18017   756.96893
  597.0     0.001675    4.17945   597.01367
  484.0     0.002066    4.17874   462.97623
  360.0     0.002778    4.17803   355.83719
  292.0     0.003425    4.17733   273.55341
  217.0     0.00461     4.17663   212.39821
  231.0     0.00433     4.17594   168.03772
  156.0     0.00641     4.17525   136.25711
  125.0     0.00800     4.17457   113.46555
  113.0     0.00885     4.17389   96.85976
  103.0     0.00971     4.17322   84.42220
  94.0      0.01064     4.17256   74.78799
  74.0      0.01351     4.17190   67.06573
  53.0      0.01887     4.17125   60.69223
  60.0      0.01667     4.17060   55.30878
  49.0      0.02041     4.16995   50.68472
  57.0      0.01754     4.16931   46.66746
  47.0      0.02128     4.16868   43.14767
  36.0      0.02778     4.16805   40.04451
  41.0      0.02439     4.16743   37.29324
  28.0      0.0357      4.16681   34.84202
  24.0      0.0417      4.16620   32.64972
  26.0      0.0385      4.16560   30.68147
  25.0      0.0400      4.16499   28.90855
  29.0      0.03448     4.16440   27.30576
  24.0      0.0417      4.16381   25.85180
  28.0      0.0357      4.16322   24.52935
  29.0      0.03448     4.16264   23.32315
  23.0      0.0435      4.16207   22.22038
  27.0      0.0370      4.16150   21.20933
  23.0      0.0435      4.16093   20.27993
  18.0      0.0556      4.16037   19.42391
  20.0      0.0500      4.15982   18.63380
  20.0      0.0500      4.15927   17.90324
  11.0      0.0909      4.15873   17.22623
  12.0      0.0833      4.15819   16.59752
  14.0      0.0714      4.15765   16.01281
  15.0      0.0667      4.15713   15.46810
  15.0      0.0667      4.15660   14.95998
  17.0      0.0588      4.15609   14.48514
  18.0      0.0556      4.15557   14.04060
  17.0      0.0588      4.15507   13.62397
  23.0      0.0435      4.15456   13.23298
  13.0      0.0769      4.15407   12.86567
  12.0      0.0833      4.15357   12.52007
  18.0      0.0556      4.15309   12.19442
  11.0      0.0909      4.15260   11.88730
  14.0      0.0714      4.15213   11.59734
  12.0      0.0833      4.15166    4.15162
  12.0      0.0833      4.15119    4.15116
  15.0      0.0667      4.15073    4.15070
  12.0      0.0833      4.15027    4.15024
  12.0      0.0833      4.14982    4.14979
  13.0      0.0769      4.14937    4.14934
  13.0      0.0769      4.14893    4.14890
  14.0      0.0714      4.14849    4.14846
  15.0      0.0667      4.14806    4.14803
  18.0      0.0556      4.14763    4.14760
  14.0      0.0714      4.14721    4.14718
   7.0      0.1429      4.14680    4.14677
   7.0      0.1429      4.14639    4.14635
  13.0      0.0769      4.14598    4.14595
  11.0      0.0909      4.14558    4.14555
   6.0      0.1667      4.14518    4.14515
   7.0      0.1429      4.14479    4.14476
   6.0      0.1667      4.14440    4.89660
   5.0      0.2000      4.14402    4.96776
   4.0      0.2500      4.14364    5.04962
   9.0      0.1111      4.14327    5.14437
  13.0      0.0769      4.14290    5.25489
   8.0      0.1250      4.14254    5.38490
  13.0      0.0769      4.14218    5.53917
   6.0      0.1667      4.14183    5.72409
   7.0      0.1429      4.14148    5.94822
   4.0      0.2500      4.14114    6.22347
   8.0      0.1250      4.14080    6.56662
  11.0      0.0909      4.14047    7.00165
  18.0      0.0556      4.14014    7.56416
  16.0      0.0625      4.13981    8.30838
  17.0      0.0588      4.13949    9.32201
  13.0      0.0769      4.13918   10.76385
  13.0      0.0769      4.13887   13.01188
  27.0      0.0370      4.13857   17.25479
  52.0      0.01923     4.13827   27.11682
  85.0      0.01176     4.13797   50.80276
  145.0     0.00690     4.13768   98.98431
  224.0     0.00446     4.13739   170.09894
  323.0     0.003096    4.13711   230.80055
  356.0     0.002809    4.13684   228.24646
  258.0     0.00388     4.13657   159.05965
  143.0     0.00699     4.13630   86.89440
  69.0      0.01449     4.13604   42.94574
  37.0      0.02703     4.13578   23.36992
  25.0      0.0400      4.13553   15.74232
  18.0      0.0556      4.13528   12.34363
  18.0      0.0556      4.13504   10.38274
  16.0      0.0625      4.13480    9.06462
  14.0      0.0714      4.13456    8.12160
  14.0      0.0714      4.13434    7.42342
   5.0      0.2000      4.13411    6.89246
   5.0      0.2000      4.13389    6.47949
   6.0      0.1667      4.13368    6.15224
   8.0      0.1250      4.13346    5.88862
   5.0      0.2000      4.13326    5.67325
   7.0      0.1429      4.13306    5.49503
  12.0      0.0833      4.13286    5.34586
   6.0      0.1667      4.13267    5.21980
  12.0      0.0833      4.13248    5.11232
  13.0      0.0769      4.13230    5.01997
   9.0      0.1111      4.13212    4.94001
   8.0      0.1250      4.13194    4.13192
  12.0      0.0833      4.13177    4.13175
   5.0      0.2000      4.13161    4.13158
   8.0      0.1250      4.13145    4.13142
   8.0      0.1250      4.13129    4.13126
   4.0      0.2500      4.13114    4.13111
  11.0      0.0909      4.13099    4.13097
   9.0      0.1111      4.13085    4.13082
   8.0      0.1250      4.13071    4.13069
  12.0      0.0833      4.13058    4.13055
  11.0      0.0909      4.13045    4.13042
   7.0      0.1429      4.13033    4.13030
   3.0      0.3333      4.13021    4.13018
   6.0      0.1667      4.13009    4.13006
   8.0      0.1250      4.12998    4.12995
   5.0      0.2000      4.12987    4.12984
   7.0      0.1429      4.12977    4.12974
   9.0      0.1111      4.12967    4.12964
   7.0      0.1429      4.12958    4.12955
   6.0      0.1667      4.12949    4.12946
   7.0      0.1429      4.12941    4.12938
   4.0      0.2500      4.12933    4.12930
   4.0      0.2500      4.12925    4.12922
   7.0      0.1429      4.12918    4.12915
   7.0      0.1429      4.12911    4.12908
   8.0      0.1250      4.12905    4.12902
  12.0      0.0833      4.12899    4.12896
  10.0      0.1000      4.12893    4.12891
   4.0      0.2500      4.12888    4.12886
   2.0      0.500       4.12884    4.12881
   4.0      0.2500      4.12880    4.12877
   8.0      0.1250      4.12876    4.12873
   9.0      0.1111      4.12873    4.12870
   7.0      0.1429      4.12870    4.12867
   8.0      0.1250      4.12868    4.12865
   4.0      0.2500      4.12866    4.12863
   2.0      0.500       4.12864    4.12861
   6.0      0.1667      4.12863    4.12860
   8.0      0.1250      4.12862    4.12859
   8.0      0.1250      4.12862    4.12859
   8.0      0.1250      4.12862    4.12859
   9.0      0.1111      4.12863    4.12860
   7.0      0.1429      4.12864    4.12861
   5.0      0.2000      4.12865    4.12862
   4.0      0.2500      4.12867    4.12864
   6.0      0.1667      4.12869    4.12866
  10.0      0.1000      4.12872    4.12869
   9.0      0.1111      4.12875    4.12872
   7.0      0.1429      4.12878    4.12876
   5.0      0.2000      4.12882    4.12879
   6.0      0.1667      4.12887    4.12884
   6.0      0.1667      4.12891    4.12889
   4.0      0.2500      4.12896    4.12894
   5.0      0.2000      4.12902    4.12899
   6.0      0.1667      4.12908    4.12905
  11.0      0.0909      4.12914    4.12912
   7.0      0.1429      4.12921    4.12918
   4.0      0.2500      4.12928    4.12926
   3.0      0.3333      4.12936    4.12933
   4.0      0.2500      4.12944    4.12941
   4.0      0.2500      4.12952    4.12950
   5.0      0.2000      4.12961    4.12959
   7.0      0.1429      4.12971    4.12968
   8.0      0.1250      4.12980    4.12978
   2.0      0.500       4.12990    4.12988
   2.0      0.500       4.13001    4.12998
   8.0      0.1250      4.13012    4.13009
   6.0      0.1667      4.13023    4.13020
   4.0      0.2500      4.13035    4.13032
  12.0      0.0833      4.13047    4.13044
   6.0      0.1667      4.13059    4.13057
   7.0      0.1429      4.13072    4.13069
   5.0      0.2000      4.13085    4.13083
   4.0      0.2500      4.13099    4.13096
   2.0      0.500       4.13113    4.13110
   8.0      0.1250      4.13128    4.13125
   4.0      0.2500      4.13142    4.13140
   7.0      0.1429      4.13158    4.13155
   7.0      0.1429      4.13173    4.13171
   6.0      0.1667      4.13189    4.13187
  11.0      0.0909      4.13206    4.13203
   8.0      0.1250      4.13223    4.13220
   7.0      0.1429      4.13240    4.13237
   9.0      0.1111      4.13257    4.13255
   9.0      0.1111      4.13275    4.13273
   5.0      0.2000      4.13294    4.13291
   7.0      0.1429      4.13313    4.13310
   3.0      0.3333      4.13332    4.13329
   3.0      0.3333      4.13351    4.13349
   3.0      0.3333      4.13371    4.13369
   4.0      0.2500      4.13391    4.13389
   7.0      0.1429      4.13412    4.13410
   8.0      0.1250      4.13433    4.13431
   7.0      0.1429      4.13455    4.13452
   7.0      0.1429      4.13477    4.13474
   6.0      0.1667      4.13499    4.13496
   5.0      0.2000      4.13521    4.13519
   4.0      0.2500      4.13544    4.13542
   3.0      0.3333      4.13568    4.13565
   5.0      0.2000      4.13592    4.13589
   6.0      0.1667      4.13616    4.13613
   4.0      0.2500      4.13640    4.13638
   6.0      0.1667      4.13665    4.13663
   5.0      0.2000      4.13690    4.13688
   5.0      0.2000      4.13716    4.13713
   6.0      0.1667      4.13742    4.13739
   4.0      0.2500      4.13768    4.13766
   7.0      0.1429      4.13795    4.13793
   5.0      0.2000      4.13822    4.13820
   4.0      0.2500      4.13850    4.13847
   7.0      0.1429      4.13878    4.13875
   5.0      0.2000      4.13906    4.13903
   5.0      0.2000      4.13934    4.13932
   4.0      0.2500      4.13963    4.13961
   4.0      0.2500      4.13993    4.13990
   3.0      0.3333      4.14022    4.14020
   8.0      0.1250      4.14052    4.14050
   3.0      0.3333      4.14083    4.14080
   1.0      1.000       4.14114    4.14111
   5.0      0.2000      4.14145    4.14142
   3.0      0.3333      4.14176    4.14174
   3.0      0.3333      4.14208    4.14206
   3.0      0.3333      4.14240    4.14238
   5.0      0.2000      4.14273    4.14271
   9.0      0.1111      4.14306    4.14304
   7.0      0.1429      4.14339    4.14337
   8.0      0.1250      4.14373    4.14371
   7.0      0.1429      4.14407    4.14405
   6.0      0.1667      4.14441    4.14439
   8.0      0.1250      4.14476    4.14474
   6.0      0.1667      4.14511    4.14509
   7.0      0.1429      4.14547    4.14544
   4.0      0.2500      4.14583    4.14580
   5.0      0.2000      4.14619    4.14616
   7.0      0.1429      4.14655    4.14653
   4.0      0.2500      4.14692    4.14690
   1.0      1.000       4.14729    4.14727
   4.0      0.2500      4.14767    4.14765
   7.0      0.1429      4.14805    4.14803
   3.0      0.3333      4.14843    4.14841
   5.0      0.2000      4.14882    4.14879
   4.0      0.2500      4.14921    4.14918
   4.0      0.2500      4.14960    4.14958
   6.0      0.1667      4.15000    4.14997
   3.0      0.3333      4.15040    4.15037
   3.0      0.3333      4.15080    4.15078
   5.0      0.2000      4.15121    4.15118
   5.0      0.2000      4.15162    4.15160
   5.0      0.2000      4.15203    4.15201
   6.0      0.1667      4.15245    4.15243
   5.0      0.2000      4.15287    4.15285
   4.0      0.2500      4.15330    4.15327
   4.0      0.2500      4.15372    4.15370
   7.0      0.1429      4.15415    4.15413
   6.0      0.1667      4.15459    4.15456
   4.0      0.2500      4.15503    4.15500
   4.0      0.2500      4.15547    4.15544
   5.0      0.2000      4.15591    4.15589
   5.0      0.2000      4.15636    4.15633
   4.0      0.2500      4.15681    4.15679
   5.0      0.2000      4.15726    4.15724
   8.0      0.1250      4.15772    4.15770
   3.0      0.3333      4.15818    4.15816
   4.0      0.2500      4.15865    4.15862
   5.0      0.2000      4.15911    4.15909
   5.0      0.2000      4.15959    4.15956
   4.0      0.2500      4.16006    4.16004
   5.0      0.2000      4.16054    4.16051
   5.0      0.2000      4.16102    4.16100
   3.0      0.3333      4.16150    4.16148
   1.0      1.000       4.16199    4.16197
   4.0      0.2500      4.16248    4.16246
   7.0      0.1429      4.16298    4.16295
   4.0      0.2500      4.16347    4.16345
   8.0      0.1250      4.16397    4.16395
   7.0      0.1429      4.16448    4.16445
   7.0      0.1429      4.16498    4.16496
   6.0      0.1667      4.16549    4.16547
   5.0      0.2000      4.16601    4.16598
   3.0      0.3333      4.16652    4.16650
   4.0      0.2500      4.16704    4.16702
   9.0      0.1111      4.16757    4.16754
   8.0      0.1250      4.16809    4.16807
   6.0      0.1667      4.16862    4.16860
   2.0      0.500       4.16915    4.16913
   3.0      0.3333      4.16969    4.16967
   8.0      0.1250      4.17023    4.17021
   5.0      0.2000      4.17077    4.17075
   3.0      0.3333      4.17132    4.17129
   7.0      0.1429      4.17186    4.17184
   8.0      0.1250      4.17242    4.17239
   5.0      0.2000      4.17297    4.17295
   3.0      0.3333      4.17353    4.17351
   5.0      0.2000      4.17409    4.17407
   5.0      0.2000      4.17465    4.17463
   3.0      0.3333      4.17522    4.17520
   5.0      0.2000      4.17579    4.17577
   4.0      0.2500      4.17636    4.17634
   2.0      0.500       4.17694    4.17692
   4.0      0.2500      4.17752    4.17750
   4.0      0.2500      4.17810    4.17808
   4.0      0.2500      4.17869    4.17867
   3.0      0.3333      4.17928    4.17925
   3.0      0.3333      4.17987    4.17985
   4.0      0.2500      4.18046    4.18044
   7.0      0.1429      4.18106    4.18104
   7.0      0.1429      4.18166    4.18164
   5.0      0.2000      4.18226    4.18224
   7.0      0.1429      4.18287    4.18285
   7.0      0.1429      4.18348    4.18346
   5.0      0.2000      4.18409    4.18407
   5.0      0.2000      4.18471    4.18469
   3.0      0.3333      4.18533    4.18531
   4.0      0.2500      4.18595    4.18593
   3.0      0.3333      4.18657    4.18655
   5.0      0.2000      4.18720    4.18718
   6.0      0.1667      4.18783    4.18781
   5.0      0.2000      4.18847    4.18844
   4.0      0.2500      4.18910    4.18908
   2.0      0.500       4.18974    4.18972
   3.0      0.3333      4.19038    4.19036
   4.0      0.2500      4.19103    4.19101
   7.0      0.1429      4.19168    4.19166
   5.0      0.2000      4.19233    4.19231
   4.0      0.2500      4.19298    4.19296
   3.0      0.3333      4.19364    4.19362
   3.0      0.3333      4.19430    4.19428
   6.0      0.1667      4.19496    4.19494
   5.0      0.2000      4.19563    4.19561
   2.0      0.500       4.19630    4.19627
   5.0      0.2000      4.19697    4.19695
   3.0      0.3333      4.19764    4.19762
   6.0      0.1667      4.19832    4.19830
   3.0      0.3333      4.19900    4.19898
   4.0      0.2500      4.19968    4.19966
   3.0      0.3333      4.20037    4.20035
   4.0      0.2500      4.20106    4.20103
   6.0      0.1667      4.20175    4.20173
   3.0      0.3333      4.20244    4.20242
   5.0      0.2000      4.20314    4.20312
   3.0      0.3333      4.20384    4.20382
   7.0      0.1429      4.20454    4.20452
   2.0      0.500       4.20525    4.20522
   7.0      0.1429      4.20595    4.20593
   5.0      0.2000      4.20666    4.20664
   6.0      0.1667      4.20738    4.20736
   7.0      0.1429      4.20809    4.20807
   7.0      0.1429      4.20881    4.20879
   3.0      0.3333      4.20954    4.20951
   5.0      0.2000      4.21026    4.21024
   7.0      0.1429      4.21099    4.21097
   5.0      0.2000      4.21172    4.21170
   3.0      0.3333      4.21245    4.21243
   5.0      0.2000      4.21319    4.21316
   6.0      0.1667      4.21392    4.21390
   2.0      0.500       4.21466    4.21464
   3.0      0.3333      4.21541    4.21539
   2.0      0.500       4.21616    4.21613
   2.0      0.500       4.21690    4.21688
   2.0      0.500       4.21766    4.21763
   5.0      0.2000      4.21841    4.21839
   5.0      0.2000      4.21917    4.21915
   4.0      0.2500      4.21993    4.21991
   4.0      0.2500      4.22069    4.22067
   4.0      0.2500      4.22145    4.22143
   3.0      0.3333      4.22222    4.22220
   4.0      0.2500      4.22299    4.22297
   5.0      0.2000      4.22376    4.22374
   5.0      0.2000      4.22454    4.22452
   4.0      0.2500      4.22532    4.22530
   3.0      0.3333      4.22610    4.22608
   7.0      0.1429      4.22688    4.22686
   6.0      0.1667      4.22767    4.22765
   2.0      0.500       4.22846    4.22844
   5.0      0.2000      4.22925    4.22923
   5.0      0.2000      4.23004    4.23002
   3.0      0.3333      4.23084    4.23082
   3.0      0.3333      4.23164    4.23162
   4.0      0.2500      4.23244    4.23242
   7.0      0.1429      4.23324    4.23322
   7.0      0.1429      4.23405    4.23403
   6.0      0.1667      4.23486    4.23484
   3.0      0.3333      4.23567    4.23565
   5.0      0.2000      4.23648    4.23646
   4.0      0.2500      4.23730    4.23728
   5.0      0.2000      4.23812    4.23810
   3.0      0.3333      4.23894    4.23892
   6.0      0.1667      4.23977    4.23974
   4.0      0.2500      4.24059    4.24057
   3.0      0.3333      4.24142    4.24140
   6.0      0.1667      4.24225    4.24223
   7.0      0.1429      4.24309    4.24307
   4.0      0.2500      4.24392    4.24390
   5.0      0.2000      4.24476    4.24474
   3.0      0.3333      4.24560    4.24558
   3.0      0.3333      4.24645    4.24643
   4.0      0.2500      4.24729    4.24727
   3.0      0.3333      4.24814    4.24812
   4.0      0.2500      4.24899    4.24897
   5.0      0.2000      4.24985    4.24983
   5.0      0.2000      4.25070    4.25068
   3.0      0.3333      4.25156    4.25154
   4.0      0.2500      4.25242    4.25240
   5.0      0.2000      4.25329    4.25327
   7.0      0.1429      4.25415    4.25413
   4.0      0.2500      4.25502    4.25500
   4.0      0.2500      4.25589    4.25587
   7.0      0.1429      4.25677    4.25675
   7.0      0.1429      4.25764    4.25762
   4.0      0.2500      4.25852    4.25850
   6.0      0.1667      4.25940    4.25938
   7.0      0.1429      4.26028    4.26026
   6.0      0.1667      4.26117    4.26115
   4.0      0.2500      4.26205    4.26203
   5.0      0.2000      4.26294    4.26292
   8.0      0.1250      4.26383    4.26381
  10.0      0.1000      4.26473    4.26471
   6.0      0.1667      4.26563    4.26561
   3.0      0.3333      4.26652    4.26650
   5.0      0.2000      4.26743    4.26741
   6.0      0.1667      4.26833    4.26831
   6.0      0.1667      4.26923    4.26921
   4.0      0.2500      4.27014    4.27012
   3.0      0.3333      4.27105    4.27103
   4.0      0.2500      4.27197    4.27194
   4.0      0.2500      4.27288    4.27286
   4.0      0.2500      4.27380    4.27378
   3.0      0.3333      4.27472    4.27470
   6.0      0.1667      4.27564    4.27562
   8.0      0.1250      4.27656    4.27654
   5.0      0.2000      4.27749    4.27747
   4.0      0.2500      4.27842    4.27840
   4.0      0.2500      4.27935    4.27933
   5.0      0.2000      4.28028    4.28026
   5.0      0.2000      4.28122    4.28120
   4.0      0.2500      4.28215    4.28213
   3.0      0.3333      4.28309    4.28307
   6.0      0.1667      4.28403    4.28401
   7.0      0.1429      4.28498    4.28496
   6.0      0.1667      4.28592    4.28590
   6.0      0.1667      4.28687    4.28685
   4.0      0.2500      4.28782    4.28780
   6.0      0.1667      4.28878    4.28876
   5.0      0.2000      4.28973    4.28971
   2.0      0.500       4.29069    4.29067
   6.0      0.1667      4.29165    4.29163
   5.0      0.2000      4.29261    4.29259
   3.0      0.3333      4.29357    4.29355
   4.0      0.2500      4.29454    4.29452
   5.0      0.2000      4.29550    4.29548
   4.0      0.2500      4.29647    4.29645
   4.0      0.2500      4.29745    4.29743
   5.0      0.2000      4.29842    4.29840
  10.0      0.1000      4.29940    4.29938
   5.0      0.2000      4.30037    4.30035
   3.0      0.3333      4.30135    4.30133
   3.0      0.3333      4.30234    4.30232
   5.0      0.2000      4.30332    4.30330
   2.0      0.500       4.30431    4.30429
   5.0      0.2000      4.30530    4.30528
   5.0      0.2000      4.30629    4.30627
   8.0      0.1250      4.30728    4.30726
   4.0      0.2500      4.30828    4.30826
   4.0      0.2500      4.30927    4.30925
   1.0      1.000       4.31027    4.31025
   4.0      0.2500      4.31127    4.31125
   3.0      0.3333      4.31228    4.31226
   7.0      0.1429      4.31328    4.31326
   4.0      0.2500      4.31429    4.31427
   2.0      0.500       4.31530    4.31528
   3.0      0.3333      4.31631    4.31629
   3.0      0.3333      4.31732    4.31730
   6.0      0.1667      4.31834    4.31832
   8.0      0.1250      4.31935    4.31933
   4.0      0.2500      4.32037    4.32035
   6.0      0.1667      4.32139    4.32137
   7.0      0.1429      4.32242    4.32240
   4.0      0.2500      4.32344    4.32342
   6.0      0.1667      4.32447    4.32445
   4.0      0.2500      4.32550    4.32548
   4.0      0.2500      4.32653    4.32651
   5.0      0.2000      4.32756    4.32754
   3.0      0.3333      4.32860    4.32858
   4.0      0.2500      4.32963    4.32962
   6.0      0.1667      4.33067    4.33065
   7.0      0.1429      4.33171    4.33169
   5.0      0.2000      4.33276    4.33274
   3.0      0.3333      4.33380    4.33378
   5.0      0.2000      4.33485    4.33483
   5.0      0.2000      4.33590    4.33588
   4.0      0.2500      4.33695    4.33693
  11.0      0.0909      4.33800    4.33798
   8.0      0.1250      4.33905    4.33903
   4.0      0.2500      4.34011    4.34009
   4.0      0.2500      4.34117    4.34115
   2.0      0.500       4.34223    4.34221
   3.0      0.3333      4.34329    4.34327
   6.0      0.1667      4.34435    4.34433
   3.0      0.3333      4.34542    4.34540
   4.0      0.2500      4.34648    4.34646
   5.0      0.2000      4.34755    4.34753
   3.0      0.3333      4.34862    4.34860
   7.0      0.1429      4.34970    4.34968
   2.0      0.500       4.35077    4.35075
   5.0      0.2000      4.35185    4.35183
  10.0      0.1000      4.35292    4.35291
   7.0      0.1429      4.35400    4.35399
   1.0      1.000       4.35509    4.35507
   7.0      0.1429      4.35617    4.35615
   5.0      0.2000      4.35725    4.35724
   4.0      0.2500      4.35834    4.35832
   4.0      0.2500      4.35943    4.35941
   3.0      0.3333      4.36052    4.36050
   2.0      0.500       4.36161    4.36160
   7.0      0.1429      4.36271    4.36269
   7.0      0.1429      4.36380    4.36379
   1.0      1.000       4.36490    4.36488
   5.0      0.2000      4.36600    4.36598
   6.0      0.1667      4.36710    4.36709
   4.0      0.2500      4.36821    4.36819
   6.0      0.1667      4.36931    4.36929
   4.0      0.2500      4.37042    4.37040
   4.0      0.2500      4.37153    4.37151
   3.0      0.3333      4.37264    4.37262
   6.0      0.1667      4.37375    4.37373
   4.0      0.2500      4.37486    4.37484
   4.0      0.2500      4.37598    4.37596
   4.0      0.2500      4.37709    4.37708
   3.0      0.3333      4.37821    4.37819
   3.0      0.3333      4.37933    4.37931
   4.0      0.2500      4.38045    4.38044
   6.0      0.1667      4.38158    4.38156
   5.0      0.2000      4.38270    4.38268
   5.0      0.2000      4.38383    4.38381
   5.0      0.2000      4.38496    4.38494
   6.0      0.1667      4.38609    4.38607
   7.0      0.1429      4.38722    4.38720
   8.0      0.1250      4.38835    4.38834
   7.0      0.1429      4.38949    4.38947
   3.0      0.3333      4.39063    4.39061
   4.0      0.2500      4.39176    4.39175
   3.0      0.3333      4.39290    4.39289
   2.0      0.500       4.39405    4.39403
   5.0      0.2000      4.39519    4.39517
   6.0      0.1667      4.39633    4.39632
   7.0      0.1429      4.39748    4.39746
   7.0      0.1429      4.39863    4.39861
   6.0      0.1667      4.39978    4.39976
   6.0      0.1667      4.40093    4.40091
   7.0      0.1429      4.40208    4.40206
   8.0      0.1250      4.40324    4.40322
   6.0      0.1667      4.40439    4.40438
   9.0      0.1111      4.40555    4.40553
   8.0      0.1250      4.40671    4.40669
   6.0      0.1667      4.40787    4.40785
   1.0      1.000       4.40903    4.40902
   5.0      0.2000      4.41020    4.41018
   3.0      0.3333      4.41136    4.41135
   4.0      0.2500      4.41253    4.41251
   4.0      0.2500      4.41370    4.41368
   5.0      0.2000      4.41487    4.41485
   3.0      0.3333      4.41604    4.41602
   6.0      0.1667      4.41721    4.41720
   3.0      0.3333      4.41839    4.41837
   6.0      0.1667      4.41956    4.41955
   5.0      0.2000      4.42074    4.42072
   2.0      0.500       4.42192    4.42190
   5.0      0.2000      4.42310    4.42308
   5.0      0.2000      4.42428    4.42427
   5.0      0.2000      4.42547    4.42545
   5.0      0.2000      4.42665    4.42663
   3.0      0.3333      4.42784    4.42782
   8.0      0.1250      4.42903    4.42901
   8.0      0.1250      4.43022    4.43020
   8.0      0.1250      4.43141    4.43139
   3.0      0.3333      4.43260    4.43258
   3.0      0.3333      4.43379    4.43378
   9.0      0.1111      4.43499    4.43497
   2.0      0.500       4.43619    4.43617
   3.0      0.3333      4.43738    4.43737
   5.0      0.2000      4.43858    4.43857
   4.0      0.2500      4.43978    4.43977
   6.0      0.1667      4.44099    4.44097
   4.0      0.2500      4.44219    4.44217
   3.0      0.3333      4.44340    4.44338
   2.0      0.500       4.44460    4.44458
   3.0      0.3333      4.44581    4.44579
   4.0      0.2500      4.44702    4.44700
   4.0      0.2500      4.44823    4.44821
   3.0      0.3333      4.44944    4.44942
   4.0      0.2500      4.45066    4.45064
   6.0      0.1667      4.45187    4.45185
   4.0      0.2500      4.45309    4.45307
   3.0      0.3333      4.45431    4.45429
   1.0      1.000       4.45552    4.45551
   5.0      0.2000      4.45674    4.45673
   8.0      0.1250      4.45797    4.45795
   3.0      0.3333      4.45919    4.45917
   3.0      0.3333      4.46041    4.46040
   5.0      0.2000      4.46164    4.46162
   5.0      0.2000      4.46287    4.46285
   9.0      0.1111      4.46410    4.46408
   8.0      0.1250      4.46533    4.46531
   5.0      0.2000      4.46656    4.46654
   8.0      0.1250      4.46779    4.46777
  10.0      0.1000      4.46902    4.46900
   5.0      0.2000      4.47026    4.47024
   4.0      0.2500      4.47149    4.47148
   4.0      0.2500      4.47273    4.47271
   4.0      0.2500      4.47397    4.47395
   4.0      0.2500      4.47521    4.47519
   3.0      0.3333      4.47645    4.47643
   4.0      0.2500      4.47769    4.47768
   2.0      0.500       4.47894    4.47892
   3.0      0.3333      4.48018    4.48017
   5.0      0.2000      4.48143    4.48141
   4.0      0.2500      4.48268    4.48266
   1.0      1.000       4.48393    4.48391
   4.0      0.2500      4.48518    4.48516
   3.0      0.3333      4.48643    4.48641
  10.0      0.1000      4.48768    4.48766
   4.0      0.2500      4.48893    4.48892
   6.0      0.1667      4.49019    4.49017
   6.0      0.1667      4.49145    4.49143
   7.0      0.1429      4.49270    4.49269
   4.0      0.2500      4.49396    4.49395
   2.0      0.500       4.49522    4.49521
   5.0      0.2000      4.49648    4.49647
   2.0      0.500       4.49775    4.49773
  11.0      0.0909      4.49901    4.49899
   3.0      0.3333      4.50027    4.50026
  10.0      0.1000      4.50154    4.50152
   7.0      0.1429      4.50281    4.50279
   4.0      0.2500      4.50408    4.50406
   2.0      0.500       4.50535    4.50533
   4.0      0.2500      4.50662    4.50660
   4.0      0.2500      4.50789    4.50787
   6.0      0.1667      4.50916    4.50914
   5.0      0.2000      4.51044    4.51042
   5.0      0.2000      4.51171    4.51169
   3.0      0.3333      4.51299    4.51297
   3.0      0.3333      4.51426    4.51425
   2.0      0.500       4.51554    4.51553
   0.0      0.0         4.51682   .
   2.0      0.500       4.51810    4.51809
   5.0      0.2000      4.51939    4.51937
   5.0      0.2000      4.52067    4.52065
   1.0      1.000       4.52195    4.52194
   3.0      0.3333      4.52324    4.52322
   4.0      0.2500      4.52452    4.52451
   4.0      0.2500      4.52581    4.52579
   4.0      0.2500      4.52710    4.52708
   3.0      0.3333      4.52839    4.52837
   3.0      0.3333      4.52968    4.52966
   2.0      0.500       4.53097    4.53096
   2.0      0.500       4.53227    4.53225
   3.0      0.3333      4.53356    4.53354
   4.0      0.2500      4.53486    4.53484
   2.0      0.500       4.53615    4.53613
   5.0      0.2000      4.53745    4.53743
   4.0      0.2500      4.53875    4.53873
   4.0      0.2500      4.54005    4.54003
   4.0      0.2500      4.54135    4.54133
   3.0      0.3333      4.54265    4.54263
   3.0      0.3333      4.54395    4.54393
   3.0      0.3333      4.54525    4.54524
   6.0      0.1667      4.54656    4.54654
   4.0      0.2500      4.54786    4.54785
   2.0      0.500       4.54917    4.54915
   4.0      0.2500      4.55048    4.55046
   4.0      0.2500      4.55179    4.55177
   5.0      0.2000      4.55310    4.55308
   6.0      0.1667      4.55441    4.55439
   2.0      0.500       4.55572    4.55570
   5.0      0.2000      4.55703    4.55701
   7.0      0.1429      4.55834    4.55833
   5.0      0.2000      4.55966    4.55964
   4.0      0.2500      4.56097    4.56096
   1.0      1.000       4.56229    4.56227
   4.0      0.2500      4.56361    4.56359
   3.0      0.3333      4.56492    4.56491
   6.0      0.1667      4.56624    4.56623
   4.0      0.2500      4.56756    4.56755
   3.0      0.3333      4.56889    4.56887
   3.0      0.3333      4.57021    4.57019
   3.0      0.3333      4.57153    4.57151
   7.0      0.1429      4.57285    4.57284
   5.0      0.2000      4.57418    4.57416
   7.0      0.1429      4.57550    4.57549
   5.0      0.2000      4.57683    4.57681
   3.0      0.3333      4.57816    4.57814
   3.0      0.3333      4.57949    4.57947
   4.0      0.2500      4.58082    4.58080
  10.0      0.1000      4.58215    4.58213
   9.0      0.1111      4.58348    4.58346
   4.0      0.2500      4.58481    4.58479
   3.0      0.3333      4.58614    4.58613
   9.0      0.1111      4.58748    4.58746
   6.0      0.1667      4.58881    4.58880
   9.0      0.1111      4.59015    4.59013
   6.0      0.1667      4.59148    4.59147
   7.0      0.1429      4.59282    4.59280
   4.0      0.2500      4.59416    4.59414
   4.0      0.2500      4.59550    4.59548
   4.0      0.2500      4.59684    4.59682
   3.0      0.3333      4.59818    4.59816
   4.0      0.2500      4.59952    4.59950
   2.0      0.500       4.60086    4.60085
   2.0      0.500       4.60221    4.60219
   4.0      0.2500      4.60355    4.60353
   6.0      0.1667      4.60490    4.60488
   6.0      0.1667      4.60624    4.60623
   4.0      0.2500      4.60759    4.60757
   1.0      1.000       4.60894    4.60892
   4.0      0.2500      4.61028    4.61027
   5.0      0.2000      4.61163    4.61162
   3.0      0.3333      4.61298    4.61297
   4.0      0.2500      4.61433    4.61432
   4.0      0.2500      4.61569    4.61567
   5.0      0.2000      4.61704    4.61702
   5.0      0.2000      4.61839    4.61837
   7.0      0.1429      4.61974    4.61973
   5.0      0.2000      4.62110    4.62108
   6.0      0.1667      4.62245    4.62244
   6.0      0.1667      4.62381    4.62379
   3.0      0.3333      4.62517    4.62515
   5.0      0.2000      4.62653    4.62651
   5.0      0.2000      4.62788    4.62787
   1.0      1.000       4.62924    4.62923
   7.0      0.1429      4.63060    4.63059
   4.0      0.2500      4.63196    4.63195
   3.0      0.3333      4.63333    4.63331
   6.0      0.1667      4.63469    4.63467
   7.0      0.1429      4.63605    4.63603
   5.0      0.2000      4.63741    4.63740
   2.0      0.500       4.63878    4.63876
   6.0      0.1667      4.64014    4.64013
   4.0      0.2500      4.64151    4.64149
   4.0      0.2500      4.64288    4.64286
   2.0      0.500       4.64424    4.64423
   3.0      0.3333      4.64561    4.64559
   5.0      0.2000      4.64698    4.64696
   8.0      0.1250      4.64835    4.64833
   8.0      0.1250      4.64972    4.64970
   1.0      1.000       4.65109    4.65107
   4.0      0.2500      4.65246    4.65244
   4.0      0.2500      4.65383    4.65382
   2.0      0.500       4.65521    4.65519
   6.0      0.1667      4.65658    4.65656
   5.0      0.2000      4.65795    4.65794
   4.0      0.2500      4.65933    4.65931
   7.0      0.1429      4.66070    4.66069
   3.0      0.3333      4.66208    4.66206
   5.0      0.2000      4.66346    4.66344
   4.0      0.2500      4.66483    4.66482
   5.0      0.2000      4.66621    4.66619
   5.0      0.2000      4.66759    4.66757
   6.0      0.1667      4.66897    4.66895
   3.0      0.3333      4.67035    4.67033
   4.0      0.2500      4.67173    4.67171
   5.0      0.2000      4.67311    4.67309
   4.0      0.2500      4.67449    4.67448
   4.0      0.2500      4.67588    4.67586
   5.0      0.2000      4.67726    4.67724
   5.0      0.2000      4.67864    4.67862
   3.0      0.3333      4.68003    4.68001
   5.0      0.2000      4.68141    4.68139
   5.0      0.2000      4.68280    4.68278
   4.0      0.2500      4.68418    4.68417
   2.0      0.500       4.68557    4.68555
   3.0      0.3333      4.68696    4.68694
   4.0      0.2500      4.68834    4.68833
   4.0      0.2500      4.68973    4.68972
   3.0      0.3333      4.69112    4.69110
   4.0      0.2500      4.69251    4.69249
   4.0      0.2500      4.69390    4.69388
   4.0      0.2500      4.69529    4.69527
   7.0      0.1429      4.69668    4.69667
   5.0      0.2000      4.69807    4.69806
   5.0      0.2000      4.69947    4.69945
   7.0      0.1429      4.70086    4.70084
   3.0      0.3333      4.70225    4.70224
   3.0      0.3333      4.70365    4.70363
   4.0      0.2500      4.70504    4.70502
   4.0      0.2500      4.70644    4.70642
   6.0      0.1667      4.70783    4.70781
   4.0      0.2500      4.70923    4.70921
   4.0      0.2500      4.71062    4.71061
   3.0      0.3333      4.71202    4.71200
   6.0      0.1667      4.71342    4.71340
   5.0      0.2000      4.71482    4.71480
   9.0      0.1111      4.71622    4.71620
   6.0      0.1667      4.71761    4.71760
   5.0      0.2000      4.71901    4.71900
   6.0      0.1667      4.72041    4.72040
   6.0      0.1667      4.72181    4.72180
   4.0      0.2500      4.72322    4.72320
   3.0      0.3333      4.72462    4.72460
   5.0      0.2000      4.72602    4.72600
   4.0      0.2500      4.72742    4.72740
   5.0      0.2000      4.72882    4.72881
   3.0      0.3333      4.73023    4.73021
   7.0      0.1429      4.73163    4.73162
   6.0      0.1667      4.73304    4.73302
   4.0      0.2500      4.73444    4.73442
   5.0      0.2000      4.73585    4.73583
   4.0      0.2500      4.73725    4.73723
   2.0      0.500       4.73866    4.73864
   3.0      0.3333      4.74006    4.74005
   6.0      0.1667      4.74147    4.74145
   4.0      0.2500      4.74288    4.74286
   2.0      0.500       4.74429    4.74427
   4.0      0.2500      4.74570    4.74568
   1.0      1.000       4.74710    4.74709
   0.0      0.0         4.74851   .
   4.0      0.2500      4.74992    4.74991
   8.0      0.1250      4.75133    4.75132
   3.0      0.3333      4.75274    4.75273
   4.0      0.2500      4.75415    4.75414
   6.0      0.1667      4.75556    4.75555
   5.0      0.2000      4.75698    4.75696
   5.0      0.2000      4.75839    4.75837
   9.0      0.1111      4.75980    4.75978
   6.0      0.1667      4.76121    4.76120
   5.0      0.2000      4.76263    4.76261
   3.0      0.3333      4.76404    4.76402
   3.0      0.3333      4.76545    4.76544
   3.0      0.3333      4.76687    4.76685
   3.0      0.3333      4.76828    4.76827
   4.0      0.2500      4.76970    4.76968
   5.0      0.2000      4.77111    4.77110
   6.0      0.1667      4.77253    4.77251
   5.0      0.2000      4.77394    4.77393
   5.0      0.2000      4.77536    4.77534
   4.0      0.2500      4.77678    4.77676
   2.0      0.500       4.77819    4.77818
   2.0      0.500       4.77961    4.77960
   3.0      0.3333      4.78103    4.78101
   7.0      0.1429      4.78245    4.78243
   4.0      0.2500      4.78387    4.78385
   2.0      0.500       4.78529    4.78527
   5.0      0.2000      4.78670    4.78669
   5.0      0.2000      4.78812    4.78811
   3.0      0.3333      4.78954    4.78953
   3.0      0.3333      4.79096    4.79095
   2.0      0.500       4.79238    4.79237
   4.0      0.2500      4.79380    4.79379
   6.0      0.1667      4.79523    4.79521
   6.0      0.1667      4.79665    4.79663
   4.0      0.2500      4.79807    4.79805
   6.0      0.1667      4.79949    4.79947
   3.0      0.3333      4.80091    4.80089
   7.0      0.1429      4.80233    4.80232
   5.0      0.2000      4.80376    4.80374
   3.0      0.3333      4.80518    4.80516
   7.0      0.1429      4.80660    4.80659
   2.0      0.500       4.80803    4.80801
   4.0      0.2500      4.80945    4.80943
   4.0      0.2500      4.81087    4.81086
   4.0      0.2500      4.81230    4.81228
  10.0      0.1000      4.81372    4.81370
   5.0      0.2000      4.81515    4.81513
   5.0      0.2000      4.81657    4.81656
   5.0      0.2000      4.81800    4.81798
   5.0      0.2000      4.81942    4.81941
   6.0      0.1667      4.82085    4.82083
   5.0      0.2000      4.82227    4.82226
   4.0      0.2500      4.82370    4.82368
   3.0      0.3333      4.82513    4.82511
   2.0      0.500       4.82655    4.82654
   4.0      0.2500      4.82798    4.82796
   5.0      0.2000      4.82941    4.82939
   7.0      0.1429      4.83083    4.83082
   6.0      0.1667      4.83226    4.83224
   3.0      0.3333      4.83369    4.83367
   5.0      0.2000      4.83512    4.83510
   7.0      0.1429      4.83655    4.83653
   5.0      0.2000      4.83797    4.83796
   4.0      0.2500      4.83940    4.83939
   3.0      0.3333      4.84083    4.84081
   3.0      0.3333      4.84226    4.84224
   4.0      0.2500      4.84369    4.84367
   3.0      0.3333      4.84512    4.84510
   4.0      0.2500      4.84655    4.84653
   5.0      0.2000      4.84798    4.84796
   4.0      0.2500      4.84941    4.84939
   7.0      0.1429      4.85084    4.85082
   7.0      0.1429      4.85227    4.85225
   4.0      0.2500      4.85370    4.85368
   6.0      0.1667      4.85513    4.85511
   7.0      0.1429      4.85656    4.85654
   7.0      0.1429      4.85799    4.85797
   7.0      0.1429      4.85942    4.85940
   7.0      0.1429      4.86085    4.86083
   5.0      0.2000      4.86228    4.86226
   3.0      0.3333      4.86371    4.86370
   3.0      0.3333      4.86514    4.86513
   2.0      0.500       4.86658    4.86656
   3.0      0.3333      4.86801    4.86799
   4.0      0.2500      4.86944    4.86942
   4.0      0.2500      4.87087    4.87085
   4.0      0.2500      4.87230    4.87228
   5.0      0.2000      4.87373    4.87372
   5.0      0.2000      4.87517    4.87515
   5.0      0.2000      4.87660    4.87658
   5.0      0.2000      4.87803    4.87801
   7.0      0.1429      4.87946    4.87945
   6.0      0.1667      4.88090    4.88088
   6.0      0.1667      4.88233    4.88231
   4.0      0.2500      4.88376    4.88375
   7.0      0.1429      4.88520    4.88518
   3.0      0.3333      4.88663    4.88661
   2.0      0.500       4.88806    4.88804
   4.0      0.2500      4.88949    4.88948
   6.0      0.1667      4.89093    4.89091
   2.0      0.500       4.89236    4.89234
   6.0      0.1667      4.89379    4.89378
   5.0      0.2000      4.89523    4.89521
   5.0      0.2000      4.89666    4.89664
   3.0      0.3333      4.89810    4.89808
   6.0      0.1667      4.89953    4.89951
   7.0      0.1429      4.90096    4.90095
   5.0      0.2000      4.90240    4.90238
   4.0      0.2500      4.90383    4.90381
   3.0      0.3333      4.90526    4.90525
   2.0      0.500       4.90670    4.90668
   6.0      0.1667      4.90813    4.90811
   8.0      0.1250      4.90957    4.90955
   5.0      0.2000      4.91100    4.91098
   9.0      0.1111      4.91243    4.91242
   4.0      0.2500      4.91387    4.91385
   4.0      0.2500      4.91530    4.91528
   3.0      0.3333      4.91674    4.91672
   5.0      0.2000      4.91817    4.91815
   5.0      0.2000      4.91960    4.91959
   5.0      0.2000      4.92104    4.92102
   5.0      0.2000      4.92247    4.92245
   3.0      0.3333      4.92391    4.92389
   4.0      0.2500      4.92534    4.92532
   6.0      0.1667      4.92677    4.92676
   5.0      0.2000      4.92821    4.92819
   4.0      0.2500      4.92964    4.92963
   4.0      0.2500      4.93108    4.93106
   3.0      0.3333      4.93251    4.93249
   6.0      0.1667      4.93395    4.93393
   6.0      0.1667      4.93538    4.93536
   2.0      0.500       4.93681    4.93680
   2.0      0.500       4.93825    4.93823
   5.0      0.2000      4.93968    4.93966
   6.0      0.1667      4.94112    4.94110
   5.0      0.2000      4.94255    4.94253
   5.0      0.2000      4.94398    4.94397
   4.0      0.2500      4.94542    4.94540
   5.0      0.2000      4.94685    4.94683
   3.0      0.3333      4.94829    4.94827
   3.0      0.3333      4.94972    4.94970
   4.0      0.2500      4.95115    4.95114
   5.0      0.2000      4.95259    4.95257
   5.0      0.2000      4.95402    4.95400
  11.0      0.0909      4.95545    4.95544
  11.0      0.0909      4.95689    4.95687
   5.0      0.2000      4.95832    4.95830
   5.0      0.2000      4.95975    4.95974
   8.0      0.1250      4.96119    4.96117
   2.0      0.500       4.96262    4.96260
   2.0      0.500       4.96405    4.96404
   5.0      0.2000      4.96549    4.96547
   6.0      0.1667      4.96692    4.96690
   4.0      0.2500      4.96835    4.96833
   4.0      0.2500      4.96978    4.96977
   9.0      0.1111      4.97122    4.97120
   6.0      0.1667      4.97265    4.97263
   2.0      0.500       4.97408    4.97407
   6.0      0.1667      4.97551    4.97550
   4.0      0.2500      4.97695    4.97693
   6.0      0.1667      4.97838    4.97836
   5.0      0.2000      4.97981    4.97979
   6.0      0.1667      4.98124    4.98123
   4.0      0.2500      4.98268    4.98266
   4.0      0.2500      4.98411    4.98409
   5.0      0.2000      4.98554    4.98552
  11.0      0.0909      4.98697    4.98695
   9.0      0.1111      4.98840    4.98838
   7.0      0.1429      4.98983    4.98981
   8.0      0.1250      4.99126    4.99125
   4.0      0.2500      4.99269    4.99268
   4.0      0.2500      4.99412    4.99411
   5.0      0.2000      4.99556    4.99554
   8.0      0.1250      4.99699    4.99697
   6.0      0.1667      4.99842    4.99840
   6.0      0.1667      4.99985    4.99983
   7.0      0.1429      5.00128    5.00126
   9.0      0.1111      5.00271    5.00269
   6.0      0.1667      5.00414    5.00412
   5.0      0.2000      5.00557    5.00555
   4.0      0.2500      5.00700    5.00698
   3.0      0.3333      5.00843    5.00841
   6.0      0.1667      5.00985    5.00984
   5.0      0.2000      5.01128    5.01127
   4.0      0.2500      5.01271    5.01269
   6.0      0.1667      5.01414    5.01412
   6.0      0.1667      5.01557    5.01555
   5.0      0.2000      5.01700    5.01698
   7.0      0.1429      5.01842    5.01841
   7.0      0.1429      5.01985    5.01983
   4.0      0.2500      5.02128    5.02126
   6.0      0.1667      5.02271    5.02269
   6.0      0.1667      5.02414    5.02412
   4.0      0.2500      5.02556    5.02554
   3.0      0.3333      5.02699    5.02697
   4.0      0.2500      5.02842    5.02840
   6.0      0.1667      5.02984    5.02983
   6.0      0.1667      5.03127    5.03125
   5.0      0.2000      5.03269    5.03268
   4.0      0.2500      5.03412    5.03410
   5.0      0.2000      5.03555    5.03553
   9.0      0.1111      5.03697    5.03695
  11.0      0.0909      5.03840    5.03838
   8.0      0.1250      5.03982    5.03980
   6.0      0.1667      5.04125    5.04123
   9.0      0.1111      5.04267    5.04265
  11.0      0.0909      5.04410    5.04408
   6.0      0.1667      5.04552    5.04550
   5.0      0.2000      5.04694    5.04693
   4.0      0.2500      5.04837    5.04835
   9.0      0.1111      5.04979    5.04977
  11.0      0.0909      5.05121    5.05120
   5.0      0.2000      5.05264    5.05262
   4.0      0.2500      5.05406    5.05404
   7.0      0.1429      5.05548    5.05546
   5.0      0.2000      5.05690    5.05689
   1.0      1.000       5.05833    5.05831
   6.0      0.1667      5.05975    5.05973
   4.0      0.2500      5.06117    5.06115
   9.0      0.1111      5.06259    5.06257
   4.0      0.2500      5.06401    5.06399
   4.0      0.2500      5.06543    5.06541
   4.0      0.2500      5.06685    5.06683
   3.0      0.3333      5.06827    5.06825
   5.0      0.2000      5.06969    5.06967
   6.0      0.1667      5.07111    5.07109
  12.0      0.0833      5.07253    5.07251
   5.0      0.2000      5.07395    5.07393
   4.0      0.2500      5.07537    5.07535
   4.0      0.2500      5.07678    5.07677
   5.0      0.2000      5.07820    5.07818
   8.0      0.1250      5.07962    5.07960
  10.0      0.1000      5.08104    5.08102
   8.0      0.1250      5.08245    5.08244
   6.0      0.1667      5.08387    5.08385
  11.0      0.0909      5.08529    5.08527
   9.0      0.1111      5.08670    5.08669
   4.0      0.2500      5.08812    5.08810
   3.0      0.3333      5.08953    5.08952
   5.0      0.2000      5.09095    5.09093
   6.0      0.1667      5.09236    5.09235
   5.0      0.2000      5.09378    5.09376
   6.0      0.1667      5.09519    5.09518
   4.0      0.2500      5.09661    5.09659
   5.0      0.2000      5.09802    5.09800
  10.0      0.1000      5.09943    5.09942
   8.0      0.1250      5.10085    5.10083
   5.0      0.2000      5.10226    5.10224
   4.0      0.2500      5.10367    5.10365
   4.0      0.2500      5.10508    5.10507
   8.0      0.1250      5.10650    5.10648
   6.0      0.1667      5.10791    5.10789
   4.0      0.2500      5.10932    5.10930
   3.0      0.3333      5.11073    5.11071
   7.0      0.1429      5.11214    5.11212
   6.0      0.1667      5.11355    5.11353
   4.0      0.2500      5.11496    5.11494
   5.0      0.2000      5.11637    5.11635
   4.0      0.2500      5.11777    5.11776
   5.0      0.2000      5.11918    5.11916
   6.0      0.1667      5.12059    5.12057
   5.0      0.2000      5.12200    5.12198
   4.0      0.2500      5.12341    5.12339
   6.0      0.1667      5.12481    5.12479
  11.0      0.0909      5.12622    5.12620
   4.0      0.2500      5.12763    5.12761
   6.0      0.1667      5.12903    5.12901
   6.0      0.1667      5.13044    5.13042
   5.0      0.2000      5.13184    5.13182
  10.0      0.1000      5.13325    5.13323
   4.0      0.2500      5.13465    5.13463
   6.0      0.1667      5.13605    5.13604
   4.0      0.2500      5.13746    5.13744
   4.0      0.2500      5.13886    5.13884
   6.0      0.1667      5.14026    5.14024
   5.0      0.2000      5.14167    5.14165
   9.0      0.1111      5.14307    5.14305
   9.0      0.1111      5.14447    5.14445
   5.0      0.2000      5.14587    5.14585
   7.0      0.1429      5.14727    5.14725
   6.0      0.1667      5.14867    5.14865
   3.0      0.3333      5.15007    5.15005
   6.0      0.1667      5.15147    5.15145
   5.0      0.2000      5.15287    5.15285
   5.0      0.2000      5.15427    5.15425
   2.0      0.500       5.15566    5.15565
   6.0      0.1667      5.15706    5.15704
   4.0      0.2500      5.15846    5.15844
   3.0      0.3333      5.15986    5.15984
   5.0      0.2000      5.16125    5.16123
   9.0      0.1111      5.16265    5.16263
  10.0      0.1000      5.16404    5.16403
   6.0      0.1667      5.16544    5.16542
   6.0      0.1667      5.16683    5.16682
   8.0      0.1250      5.16823    5.16821
   7.0      0.1429      5.16962    5.16960
   6.0      0.1667      5.17101    5.17100
   5.0      0.2000      5.17241    5.17239
   6.0      0.1667      5.17380    5.17378
   4.0      0.2500      5.17519    5.17517
   7.0      0.1429      5.17658    5.17656
   8.0      0.1250      5.17797    5.17796
   7.0      0.1429      5.17936    5.17935
   8.0      0.1250      5.18075    5.18074
   6.0      0.1667      5.18214    5.18213
   5.0      0.2000      5.18353    5.18351
   6.0      0.1667      5.18492    5.18490
   7.0      0.1429      5.18631    5.18629
   5.0      0.2000      5.18770    5.18768
   8.0      0.1250      5.18908    5.18907
   8.0      0.1250      5.19047    5.19045
   6.0      0.1667      5.19186    5.19184
   6.0      0.1667      5.19324    5.19323
   7.0      0.1429      5.19463    5.19461
   5.0      0.2000      5.19601    5.19599
   6.0      0.1667      5.19740    5.19738
   9.0      0.1111      5.19878    5.19876
   5.0      0.2000      5.20016    5.20015
   3.0      0.3333      5.20155    5.20153
   2.0      0.500       5.20293    5.20291
   4.0      0.2500      5.20431    5.20429
   5.0      0.2000      5.20569    5.20567
   9.0      0.1111      5.20707    5.20706
   7.0      0.1429      5.20845    5.20844
   5.0      0.2000      5.20983    5.20982
  10.0      0.1000      5.21121    5.21119
   5.0      0.2000      5.21259    5.21257
   9.0      0.1111      5.21397    5.21395
   7.0      0.1429      5.21535    5.21533
   9.0      0.1111      5.21672    5.21671
   5.0      0.2000      5.21810    5.21808
   4.0      0.2500      5.21948    5.21946
  10.0      0.1000      5.22085    5.22084
   9.0      0.1111      5.22223    5.22221
   6.0      0.1667      5.22360    5.22358
   1.0      1.000       5.22498    5.22496
  10.0      0.1000      5.22635    5.22633
  10.0      0.1000      5.22772    5.22771
   4.0      0.2500      5.22910    5.22908
   6.0      0.1667      5.23047    5.23045
   4.0      0.2500      5.23184    5.23182
   4.0      0.2500      5.23321    5.23319
   7.0      0.1429      5.23458    5.23456
   6.0      0.1667      5.23595    5.23593
   6.0      0.1667      5.23732    5.23730
   5.0      0.2000      5.23869    5.23867
   6.0      0.1667      5.24006    5.24004
   5.0      0.2000      5.24142    5.24141
   6.0      0.1667      5.24279    5.24277
   8.0      0.1250      5.24416    5.24414
   3.0      0.3333      5.24552    5.24550
   5.0      0.2000      5.24689    5.24687
   7.0      0.1429      5.24825    5.24823
   3.0      0.3333      5.24962    5.24960
   6.0      0.1667      5.25098    5.25096
   5.0      0.2000      5.25234    5.25233
   5.0      0.2000      5.25371    5.25369
   6.0      0.1667      5.25507    5.25505
   9.0      0.1111      5.25643    5.25641
   7.0      0.1429      5.25779    5.25777
   4.0      0.2500      5.25915    5.25913
   4.0      0.2500      5.26051    5.26049
   5.0      0.2000      5.26187    5.26185
   6.0      0.1667      5.26323    5.26321
   6.0      0.1667      5.26459    5.26457
   5.0      0.2000      5.26594    5.26592
   7.0      0.1429      5.26730    5.26728
  10.0      0.1000      5.26866    5.26864
   9.0      0.1111      5.27001    5.26999
   6.0      0.1667      5.27136    5.27135
   6.0      0.1667      5.27272    5.27270
   6.0      0.1667      5.27407    5.27405
   8.0      0.1250      5.27543    5.27541
   8.0      0.1250      5.27678    5.27676
   6.0      0.1667      5.27813    5.27811
   8.0      0.1250      5.27948    5.27946
   7.0      0.1429      5.28083    5.28081
   6.0      0.1667      5.28218    5.28216
   4.0      0.2500      5.28353    5.28351
   6.0      0.1667      5.28488    5.28486
   7.0      0.1429      5.28623    5.28621
   6.0      0.1667      5.28758    5.28756
   5.0      0.2000      5.28892    5.28890
   4.0      0.2500      5.29027    5.29025
  10.0      0.1000      5.29161    5.29160
  11.0      0.0909      5.29296    5.29294
   3.0      0.3333      5.29430    5.29429
   6.0      0.1667      5.29565    5.29563
   6.0      0.1667      5.29699    5.29697
   7.0      0.1429      5.29833    5.29831
   9.0      0.1111      5.29967    5.29966
   4.0      0.2500      5.30102    5.30100
   9.0      0.1111      5.30236    5.30234
  12.0      0.0833      5.30370    5.30368
   7.0      0.1429      5.30504    5.30502
  11.0      0.0909      5.30637    5.30635
   6.0      0.1667      5.30771    5.30769
  14.0      0.0714      5.30905    5.30903
   5.0      0.2000      5.31039    5.31037
   6.0      0.1667      5.31172    5.31170
  10.0      0.1000      5.31306    5.31304
   5.0      0.2000      5.31439    5.31437
   6.0      0.1667      5.31573    5.31571
   7.0      0.1429      5.31706    5.31704
  10.0      0.1000      5.31839    5.31837
   4.0      0.2500      5.31973    5.31971
   7.0      0.1429      5.32106    5.32104
  11.0      0.0909      5.32239    5.32237
   7.0      0.1429      5.32372    5.32370
   5.0      0.2000      5.32505    5.32503
   4.0      0.2500      5.32638    5.32636
   5.0      0.2000      5.32770    5.32768
   8.0      0.1250      5.32903    5.32901
   9.0      0.1111      5.33036    5.33034
   4.0      0.2500      5.33168    5.33166
   6.0      0.1667      5.33301    5.33299
   9.0      0.1111      5.33433    5.33431
  11.0      0.0909      5.33566    5.33564
  12.0      0.0833      5.33698    5.33696
  10.0      0.1000      5.33830    5.33828
   9.0      0.1111      5.33963    5.33961
  10.0      0.1000      5.34095    5.34093
   9.0      0.1111      5.34227    5.34225
   6.0      0.1667      5.34359    5.34357
  10.0      0.1000      5.34491    5.34489
  11.0      0.0909      5.34623    5.34621
  12.0      0.0833      5.34754    5.34752
   9.0      0.1111      5.34886    5.34884
   9.0      0.1111      5.35018    5.35016
   9.0      0.1111      5.35149    5.35147
   6.0      0.1667      5.35281    5.35279
   6.0      0.1667      5.35412    5.35410
   6.0      0.1667      5.35544    5.35542
   6.0      0.1667      5.35675    5.35673
   6.0      0.1667      5.35806    5.35804
   9.0      0.1111      5.35937    5.35935
   7.0      0.1429      5.36068    5.36066
   9.0      0.1111      5.36199    5.36197
  10.0      0.1000      5.36330    5.36328
   9.0      0.1111      5.36461    5.36459
   9.0      0.1111      5.36592    5.36590
  14.0      0.0714      5.36723    5.36721
  11.0      0.0909      5.36853    5.36851
   6.0      0.1667      5.36984    5.36982
   4.0      0.2500      5.37114    5.37112
   7.0      0.1429      5.37245    5.37243
   6.0      0.1667      5.37375    5.37373
   8.0      0.1250      5.37505    8.04785
   8.0      0.1250      5.37635    8.11550
   8.0      0.1250      5.37766    8.18566
   7.0      0.1429      5.37896    8.25845
   6.0      0.1667      5.38026    8.33401
  11.0      0.0909      5.38156    8.41247
   9.0      0.1111      5.38285    8.49396
  12.0      0.0833      5.38415    8.57867
   9.0      0.1111      5.38545    8.66679
  10.0      0.1000      5.38674    8.75849
   7.0      0.1429      5.38804    8.85398
  11.0      0.0909      5.38934    8.95342
   9.0      0.1111      5.39063    9.05708
  10.0      0.1000      5.39192    9.16523
   9.0      0.1111      5.39321    9.27811
  10.0      0.1000      5.39451    9.39600
   8.0      0.1250      5.39580    9.51916
  12.0      0.0833      5.39709    9.64796
  12.0      0.0833      5.39838    9.78279
  10.0      0.1000      5.39967    9.92398
   7.0      0.1429      5.40095   10.07196
  11.0      0.0909      5.40224   10.22712
  12.0      0.0833      5.40353   10.38998
  12.0      0.0833      5.40481   10.56110
  10.0      0.1000      5.40610   10.74103
  12.0      0.0833      5.40738   10.93036
  12.0      0.0833      5.40866   11.12971
  12.0      0.0833      5.40995   11.33985
  16.0      0.0625      5.41123   11.56166
  12.0      0.0833      5.41251   11.79595
   6.0      0.1667      5.41379   12.04366
   9.0      0.1111      5.41507   12.30578
  10.0      0.1000      5.41635   12.58351
  14.0      0.0714      5.41762   12.87820
  13.0      0.0769      5.41890   13.19119
  17.0      0.0588      5.42018   13.52400
  18.0      0.0556      5.42145   13.87825
  12.0      0.0833      5.42273   14.25592
  12.0      0.0833      5.42400   14.65923
  16.0      0.0625      5.42528   15.09042
  16.0      0.0625      5.42655   15.55211
  16.0      0.0625      5.42782   16.04709
  18.0      0.0556      5.42909   16.57876
  18.0      0.0556      5.43036   17.15100
  18.0      0.0556      5.43163   17.76782
  19.0      0.0526      5.43290   18.43396
  22.0      0.0455      5.43417   19.15454
  20.0      0.0500      5.43543   19.93584
  17.0      0.0588      5.43670   20.78505
  25.0      0.0400      5.43796   21.70993
  25.0      0.0400      5.43923   22.71963
  21.0      0.0476      5.44049   23.82436
  28.0      0.0357      5.44175   25.03664
  26.0      0.0385      5.44302   26.37109
  27.0      0.0370      5.44428   27.84403
  24.0      0.0417      5.44554   29.47506
  41.0      0.02439     5.44680   31.28695
  37.0      0.02703     5.44806   33.30813
  37.0      0.02703     5.44931   35.57347
  50.0      0.02000     5.45057   38.12511
  36.0      0.02778     5.45183   41.01773
  53.0      0.01887     5.45308   44.32240
  60.0      0.01667     5.45434   48.13750
  64.0      0.01563     5.45559   52.59970
  45.0      0.02222     5.45685   57.89783
  75.0      0.01333     5.45810   64.29818
  96.0      0.01042     5.45935   72.16714
  95.0      0.01053     5.46060   82.00525
  113.0     0.00885     5.46185   94.46938
  143.0     0.00699     5.46310   110.37632
  159.0     0.00629     5.46435   130.70082
  182.0     0.00549     5.46559   156.52251
  229.0     0.00437     5.46684   188.96445
  266.0     0.00376     5.46808   229.06253
  316.0     0.003165    5.46933   277.56567
  378.0     0.002646    5.47057   334.73505
  425.0     0.002353    5.47182   399.99680
  536.0     0.001866    5.47306   471.52600
  633.0     0.001580    5.47430   545.54510
  682.0     0.001466    5.47554   615.55365
  738.0     0.001355    5.47678   672.30316
  802.0     0.001247    5.47802   705.50006
  772.0     0.001295    5.47926   707.79004
  713.0     0.001403    5.48049   678.61206
  626.0     0.001597    5.48173   624.56732
  535.0     0.001869    5.48297   555.81146
  468.0     0.002137    5.48420   481.92004
  361.0     0.002770    5.48543   409.76157
  307.0     0.003257    5.48667   343.45398
  252.0     0.00397     5.48790   285.09091
  197.0     0.00508     5.48913   235.37437
  167.0     0.00599     5.49036   194.14630
  144.0     0.00694     5.49159   160.68886
  133.0     0.00752     5.49282   133.99806
  108.0     0.00926     5.49405   112.97039
  87.0      0.01149     5.49528   96.50768
  70.0      0.01429     5.49650   83.61909
  58.0      0.01724     5.49773   73.45766
  57.0      0.01754     5.49895   65.34543
  45.0      0.02222     5.50017   58.76595
  48.0      0.02083     5.50140   53.33366
  44.0      0.02273     5.50262   48.77069
  37.0      0.02703     5.50384   44.87641
  34.0      0.02941     5.50506   41.50810
  34.0      0.02941     5.50628   38.56479
  30.0      0.03333     5.50750   35.97137
  26.0      0.0385      5.50872   33.67174
  28.0      0.0357      5.50993   31.62101
  25.0      0.0400      5.51115   29.78345
  18.0      0.0556      5.51236   28.13092
  21.0      0.0476      5.51358   26.63952
  28.0      0.0357      5.51479   25.28954
  13.0      0.0769      5.51600   24.06351
  27.0      0.0370      5.51721   22.94658
  13.0      0.0769      5.51842   21.92664
  17.0      0.0588      5.51963   20.99291
  14.0      0.0714      5.52084   20.13629
  21.0      0.0476      5.52205   19.34839
  28.0      0.0357      5.52326   18.62192
  15.0      0.0667      5.52446   17.95092
  18.0      0.0556      5.52567   17.32994
  24.0      0.0417      5.52687   16.75434
  20.0      0.0500      5.52808   16.21969
  13.0      0.0769      5.52928   15.72210
  16.0      0.0625      5.53048   15.25837
  11.0      0.0909      5.53168   14.82554
  13.0      0.0769      5.53288   14.42105
  13.0      0.0769      5.53408   14.04239
  13.0      0.0769      5.53528   13.68734
  10.0      0.1000      5.53647   13.35408
  12.0      0.0833      5.53767   13.04088
  13.0      0.0769      5.53887   12.74626
  10.0      0.1000      5.54006   12.46870
  11.0      0.0909      5.54125   12.20687
  14.0      0.0714      5.54245   11.95966
  12.0      0.0833      5.54364   11.72602
  10.0      0.1000      5.54483   11.50504
  13.0      0.0769      5.54602   11.29578
  12.0      0.0833      5.54721   11.09738
  10.0      0.1000      5.54840   10.90915
   8.0      0.1250      5.54958   10.73042
   8.0      0.1250      5.55077   10.56061
  11.0      0.0909      5.55196   10.39910
   8.0      0.1250      5.55314   10.24531
  10.0      0.1000      5.55432   10.09882
  10.0      0.1000      5.55551    9.95917
  10.0      0.1000      5.55669    9.82598
  11.0      0.0909      5.55787    9.69883
  10.0      0.1000      5.55905    9.57733
  12.0      0.0833      5.56023    9.46119
  14.0      0.0714      5.56141    9.35009
  13.0      0.0769      5.56258    9.24379
  11.0      0.0909      5.56376    9.14199
  13.0      0.0769      5.56494    9.04441
  15.0      0.0667      5.56611    8.95085
  16.0      0.0625      5.56728    8.86110
  12.0      0.0833      5.56846    8.77498
   8.0      0.1250      5.56963    8.69227
   8.0      0.1250      5.57080    8.61279
   8.0      0.1250      5.57197    8.53638
   7.0      0.1429      5.57314    8.46289
   8.0      0.1250      5.57431    8.39220
   8.0      0.1250      5.57547    8.32416
  13.0      0.0769      5.57664    5.57662
  10.0      0.1000      5.57780    5.57778
  10.0      0.1000      5.57897    5.57895
  10.0      0.1000      5.58013    5.58011
  10.0      0.1000      5.58129    5.58127
   8.0      0.1250      5.58246    5.58243
  11.0      0.0909      5.58362    5.58360
   9.0      0.1111      5.58478    5.58476
   9.0      0.1111      5.58593    5.58591
   8.0      0.1250      5.58709    5.58707
  10.0      0.1000      5.58825    5.58823
  11.0      0.0909      5.58941    5.58938
  10.0      0.1000      5.59056    5.59054
  14.0      0.0714      5.59171    5.59169
   9.0      0.1111      5.59287    5.59285
  14.0      0.0714      5.59402    5.59400
   8.0      0.1250      5.59517    5.59515
  10.0      0.1000      5.59632    5.59630
   9.0      0.1111      5.59747    5.59745
   6.0      0.1667      5.59862    5.59860
   5.0      0.2000      5.59977    5.59975
   9.0      0.1111      5.60091    5.60089
   7.0      0.1429      5.60206    5.60204
   8.0      0.1250      5.60320    5.60318
   6.0      0.1667      5.60435    5.60433
   9.0      0.1111      5.60549    5.60547
   6.0      0.1667      5.60663    5.60661
   7.0      0.1429      5.60777    5.60775
   8.0      0.1250      5.60891    5.60889
   7.0      0.1429      5.61005    5.61003
  10.0      0.1000      5.61119    5.61117
   7.0      0.1429      5.61233    5.61230
  10.0      0.1000      5.61346    5.61344
  11.0      0.0909      5.61460    5.94439
   7.0      0.1429      5.61573    5.96737
   5.0      0.2000      5.61686    5.99260
   7.0      0.1429      5.61800    6.02039
   9.0      0.1111      5.61913    6.05111
   8.0      0.1250      5.62026    6.08520
   5.0      0.2000      5.62139    6.12320
   7.0      0.1429      5.62252    6.16577
  10.0      0.1000      5.62364    6.21368
  10.0      0.1000      5.62477    6.26789
   7.0      0.1429      5.62590    6.32954
  10.0      0.1000      5.62702    6.40014
   8.0      0.1250      5.62814    6.48153
   7.0      0.1429      5.62927    6.57605
   7.0      0.1429      5.63039    6.68671
   9.0      0.1111      5.63151    6.81739
   6.0      0.1667      5.63263    6.97329
   7.0      0.1429      5.63375    7.16144
  11.0      0.0909      5.63487    7.39130
  11.0      0.0909      5.63598    7.67614
   5.0      0.2000      5.63710    8.03477
   9.0      0.1111      5.63821    8.49495
  10.0      0.1000      5.63933    9.09860
   7.0      0.1429      5.64044    9.91092
   9.0      0.1111      5.64155   11.04022
  13.0      0.0769      5.64266   12.69114
  11.0      0.0909      5.64377   15.35507
  18.0      0.0556      5.64488   20.38523
  28.0      0.0357      5.64599   31.00016
  46.0      0.02174     5.64710   52.28893
  81.0      0.01235     5.64820   87.05352
  89.0      0.01124     5.64931   123.77202
  87.0      0.01149     5.65041   126.03888
  58.0      0.01724     5.65152   90.75835
  34.0      0.02941     5.65262   54.94936
  12.0      0.0833      5.65372   32.44492
  20.0      0.0500      5.65482   21.07514
   6.0      0.1667      5.65592   15.70126
   9.0      0.1111      5.65702   12.89729
  13.0      0.0769      5.65812   11.18246
   5.0      0.2000      5.65921   10.01844
   9.0      0.1111      5.66031    9.18470
   7.0      0.1429      5.66140    8.56714
  14.0      0.0714      5.66250    8.09781
   8.0      0.1250      5.66359    7.73324
   6.0      0.1667      5.66468    7.44477
   9.0      0.1111      5.66577    7.21273
   8.0      0.1250      5.66686    7.02337
  10.0      0.1000      5.66795    6.86698
   8.0      0.1250      5.66904    6.73638
   6.0      0.1667      5.67012    6.62629
   5.0      0.2000      5.67121    6.53265
   6.0      0.1667      5.67229    6.45236
   9.0      0.1111      5.67338    6.38304
   7.0      0.1429      5.67446    6.32282
   9.0      0.1111      5.67554    6.27020
   8.0      0.1250      5.67662    6.22397
   7.0      0.1429      5.67770    6.18315
   6.0      0.1667      5.67878    6.14695
   7.0      0.1429      5.67986    6.11472
   6.0      0.1667      5.68093    6.08593
   4.0      0.2500      5.68201    6.06010
   6.0      0.1667      5.68308    6.03686
  10.0      0.1000      5.68416    5.68413
  10.0      0.1000      5.68523    5.68521
   5.0      0.2000      5.68630    5.68628
   6.0      0.1667      5.68737    5.68735
   8.0      0.1250      5.68844    5.68842
   6.0      0.1667      5.68951    5.68949
   9.0      0.1111      5.69058    5.69056
   9.0      0.1111      5.69165    5.69162
   6.0      0.1667      5.69271    5.69269
   7.0      0.1429      5.69378    5.69375
   5.0      0.2000      5.69484    5.69482
   5.0      0.2000      5.69590    5.69588
   7.0      0.1429      5.69696    5.69694
   6.0      0.1667      5.69802    5.69800
   8.0      0.1250      5.69908    5.69906
   7.0      0.1429      5.70014    5.70012
   6.0      0.1667      5.70120    5.70118
   8.0      0.1250      5.70226    5.70223
  11.0      0.0909      5.70331    5.70329
   6.0      0.1667      5.70437    5.70434
   8.0      0.1250      5.70542    5.70540
   7.0      0.1429      5.70647    5.70645
   8.0      0.1250      5.70753    5.70750
   8.0      0.1250      5.70858    5.70855
   9.0      0.1111      5.70963    5.70960
   9.0      0.1111      5.71067    5.71065
   9.0      0.1111      5.71172    5.71170
   4.0      0.2500      5.71277    5.71275
   5.0      0.2000      5.71381    5.71379
   9.0      0.1111      5.71486    5.71484
   5.0      0.2000      5.71590    5.71588
  11.0      0.0909      5.71695    5.71692
   6.0      0.1667      5.71799    5.71796
   6.0      0.1667      5.71903    5.71900
   6.0      0.1667      5.72007    5.72004
   6.0      0.1667      5.72111    5.72108
   5.0      0.2000      5.72214    5.72212
   6.0      0.1667      5.72318    5.72316
   8.0      0.1250      5.72421    5.72419
   9.0      0.1111      5.72525    5.72523
   6.0      0.1667      5.72628    5.72626
   6.0      0.1667      5.72732    5.72729
   8.0      0.1250      5.72835    5.72832
   9.0      0.1111      5.72938    5.72935
   6.0      0.1667      5.73041    5.73038
   9.0      0.1111      5.73143    5.73141
   7.0      0.1429      5.73246    5.73244
   6.0      0.1667      5.73349    5.73347
   9.0      0.1111      5.73451    5.73449
   9.0      0.1111      5.73554    5.73552
   9.0      0.1111      5.73656    5.73654
   9.0      0.1111      5.73758    5.73756
   6.0      0.1667      5.73861    5.73858
   6.0      0.1667      5.73963    5.73960
   7.0      0.1429      5.74064    5.74062
   6.0      0.1667      5.74166    5.74164
   5.0      0.2000      5.74268    5.74266
   8.0      0.1250      5.74370    5.74367
  12.0      0.0833      5.74471    5.74469
   9.0      0.1111      5.74573    5.74570
   9.0      0.1111      5.74674    5.74672
   9.0      0.1111      5.74775    5.74773
   7.0      0.1429      5.74876    5.74874
   7.0      0.1429      5.74977    5.74975
   8.0      0.1250      5.75078    5.75076
   6.0      0.1667      5.75179    5.75177
   7.0      0.1429      5.75280    5.75277
   6.0      0.1667      5.75380    5.75378
   6.0      0.1667      5.75481    5.75478
   7.0      0.1429      5.75581    5.75579
  10.0      0.1000      5.75681    5.75679
  12.0      0.0833      5.75782    5.75779
   7.0      0.1429      5.75882    5.75879
   4.0      0.2500      5.75982    5.75979
   5.0      0.2000      5.76082    5.76079
  10.0      0.1000      5.76181    5.76179
   5.0      0.2000      5.76281    5.76279
   4.0      0.2500      5.76381    5.76378
   7.0      0.1429      5.76480    5.76478
  10.0      0.1000      5.76580    5.76577
   7.0      0.1429      5.76679    5.76677
   6.0      0.1667      5.76778    5.76776
   8.0      0.1250      5.76877    5.76875
   9.0      0.1111      5.76976    5.76974
   7.0      0.1429      5.77075    5.77073
   5.0      0.2000      5.77174    5.77171
   5.0      0.2000      5.77272    5.77270
   5.0      0.2000      5.77371    5.77369
   5.0      0.2000      5.77469    5.77467
   1.0      1.000       5.77568    5.77565
   3.0      0.3333      5.77666    5.77664
   5.0      0.2000      5.77764    5.77762
  10.0      0.1000      5.77862    5.77860
   4.0      0.2500      5.77960    5.77958
   5.0      0.2000      5.78058    5.78055
   3.0      0.3333      5.78156    5.78153
   4.0      0.2500      5.78253    5.78251
   3.0      0.3333      5.78351    5.78348
   8.0      0.1250      5.78448    5.78446
   6.0      0.1667      5.78545    5.78543
   6.0      0.1667      5.78643    5.78640
   6.0      0.1667      5.78740    5.78737
   9.0      0.1111      5.78837    5.78834
   6.0      0.1667      5.78934    5.78931
   5.0      0.2000      5.79030    5.79028
   3.0      0.3333      5.79127    5.79125
   7.0      0.1429      5.79224    5.79221
   5.0      0.2000      5.79320    5.79318
   7.0      0.1429      5.79417    5.79414
   8.0      0.1250      5.79513    5.79511
   5.0      0.2000      5.79609    5.79607
   7.0      0.1429      5.79705    5.79703
   5.0      0.2000      5.79801    5.79799
   5.0      0.2000      5.79897    5.79895
   4.0      0.2500      5.79993    5.79991
   7.0      0.1429      5.80089    5.80086
   8.0      0.1250      5.80184    5.80182
   8.0      0.1250      5.80280    5.80277
   6.0      0.1667      5.80375    5.80373
   7.0      0.1429      5.80470    5.80468
  11.0      0.0909      5.80565    5.80563
   9.0      0.1111      5.80660    5.80658
   9.0      0.1111      5.80755    5.80753
   9.0      0.1111      5.80850    5.80848
   6.0      0.1667      5.80945    5.80943
   4.0      0.2500      5.81040    5.81037
   7.0      0.1429      5.81134    5.81132
   5.0      0.2000      5.81228    5.81226
   8.0      0.1250      5.81323    5.81320
   5.0      0.2000      5.81417    5.81415
   5.0      0.2000      5.81511    5.81509
  10.0      0.1000      5.81605    5.81603
   6.0      0.1667      5.81699    5.81697
   6.0      0.1667      5.81793    5.81790
   4.0      0.2500      5.81887    5.81884
   4.0      0.2500      5.81980    5.81978
   5.0      0.2000      5.82074    5.82071
   5.0      0.2000      5.82167    5.82165
   7.0      0.1429      5.82260    5.82258
   6.0      0.1667      5.82354    5.82351
   8.0      0.1250      5.82447    5.82444
   6.0      0.1667      5.82540    5.82537
   5.0      0.2000      5.82632    5.82630
   6.0      0.1667      5.82725    5.82723
   6.0      0.1667      5.82818    5.82816
   6.0      0.1667      5.82911    5.82908
   4.0      0.2500      5.83003    5.83001
   4.0      0.2500      5.83095    5.83093
   9.0      0.1111      5.83188    5.83185
   4.0      0.2500      5.83280    5.83277
   8.0      0.1250      5.83372    5.83369
   5.0      0.2000      5.83464    5.83461
   5.0      0.2000      5.83556    5.83553
   3.0      0.3333      5.83647    5.83645
   5.0      0.2000      5.83739    5.83737
   5.0      0.2000      5.83830    5.83828
   3.0      0.3333      5.83922    5.83920
   5.0      0.2000      5.84013    5.84011
   5.0      0.2000      5.84104    5.84102
   6.0      0.1667      5.84196    5.84193
   7.0      0.1429      5.84287    5.84284
   7.0      0.1429      5.84378    5.84375
   9.0      0.1111      5.84468    5.84466
   5.0      0.2000      5.84559    5.84557
   8.0      0.1250      5.84650    5.84647
   7.0      0.1429      5.84740    5.84738
   5.0      0.2000      5.84831    5.84828
   9.0      0.1111      5.84921    5.84918
   8.0      0.1250      5.85011    5.85009
   4.0      0.2500      5.85101    5.85099
   4.0      0.2500      5.85191    5.85189
   6.0      0.1667      5.85281    5.85279
  10.0      0.1000      5.85371    5.85368
   8.0      0.1250      5.85460    5.85458
   8.0      0.1250      5.85550    5.85547
   8.0      0.1250      5.85639    5.85637
   8.0      0.1250      5.85729    5.85726
   7.0      0.1429      5.85818    5.85816
   8.0      0.1250      5.85907    5.85905
   8.0      0.1250      5.85996    5.85994
   9.0      0.1111      5.86085    5.86083
   6.0      0.1667      5.86174    5.86172
   6.0      0.1667      5.86263    5.86260
   9.0      0.1111      5.86351    5.86349
   8.0      0.1250      5.86440    5.86437
   5.0      0.2000      5.86528    5.86526
   7.0      0.1429      5.86617    5.86614
   5.0      0.2000      5.86705    5.86702
   2.0      0.500       5.86793    5.86791
   3.0      0.3333      5.86881    5.86879
   6.0      0.1667      5.86969    5.86966
  10.0      0.1000      5.87057    5.87054
  11.0      0.0909      5.87144    5.87142
   7.0      0.1429      5.87232    5.87230
   4.0      0.2500      5.87320    5.87317
   9.0      0.1111      5.87407    5.87404
  10.0      0.1000      5.87494    5.87492
   5.0      0.2000      5.87581    5.87579
   8.0      0.1250      5.87668    5.87666
   4.0      0.2500      5.87755    5.87753
   5.0      0.2000      5.87842    5.87840
   9.0      0.1111      5.87929    5.87927
   6.0      0.1667      5.88016    5.88013
   8.0      0.1250      5.88102    5.88100
   9.0      0.1111      5.88189    5.88186
   9.0      0.1111      5.88275    5.88273
  12.0      0.0833      5.88361    5.88359
   6.0      0.1667      5.88448    5.88445
   5.0      0.2000      5.88534    5.88531
   3.0      0.3333      5.88620    5.88617
   5.0      0.2000      5.88705    5.88703
   4.0      0.2500      5.88791    5.88789
   6.0      0.1667      5.88877    5.88874
   9.0      0.1111      5.88962    5.88960
   6.0      0.1667      5.89048    5.89045
   6.0      0.1667      5.89133    5.89131
   6.0      0.1667      5.89218    5.89216
   7.0      0.1429      5.89303    5.89301
  11.0      0.0909      5.89388    5.89386
   9.0      0.1111      5.89473    5.89471
  10.0      0.1000      5.89558    5.89556
   5.0      0.2000      5.89643    5.89640
   8.0      0.1250      5.89728    5.89725
   4.0      0.2500      5.89812    5.89810
   5.0      0.2000      5.89896    5.89894
   8.0      0.1250      5.89981    5.89978
   6.0      0.1667      5.90065    5.90062
   5.0      0.2000      5.90149    5.90147
   6.0      0.1667      5.90233    5.90231
   3.0      0.3333      5.90317    5.90314
   6.0      0.1667      5.90401    5.90398
   7.0      0.1429      5.90484    5.90482
   6.0      0.1667      5.90568    5.90565
   6.0      0.1667      5.90651    5.90649
   8.0      0.1250      5.90735    5.90732
   8.0      0.1250      5.90818    5.90816
   5.0      0.2000      5.90901    5.90899
   5.0      0.2000      5.90984    5.90982
   7.0      0.1429      5.91067    5.91065
   7.0      0.1429      5.91150    5.91148
   8.0      0.1250      5.91233    5.91230
  10.0      0.1000      5.91316    5.91313
   6.0      0.1667      5.91398    5.91396
   4.0      0.2500      5.91481    5.91478
   6.0      0.1667      5.91563    5.91560
   9.0      0.1111      5.91645    5.91643
   9.0      0.1111      5.91727    5.91725
   5.0      0.2000      5.91809    5.91807
   3.0      0.3333      5.91891    5.91889
   5.0      0.2000      5.91973    5.91971
   5.0      0.2000      5.92055    5.92052
   8.0      0.1250      5.92137    5.92134
   9.0      0.1111      5.92218    5.92216
   7.0      0.1429      5.92300    5.92297
   4.0      0.2500      5.92381    5.92378
   5.0      0.2000      5.92462    5.92460
   9.0      0.1111      5.92543    5.92541
   9.0      0.1111      5.92624    5.92622
   8.0      0.1250      5.92705    5.92703
   5.0      0.2000      5.92786    5.92783
   2.0      0.500       5.92867    5.92864
   4.0      0.2500      5.92947    5.92945
   8.0      0.1250      5.93028    5.93025
   8.0      0.1250      5.93108    5.93106
   9.0      0.1111      5.93189    5.93186
   9.0      0.1111      5.93269    5.93266
   8.0      0.1250      5.93349    5.93346
  10.0      0.1000      5.93429    5.93426
   4.0      0.2500      5.93509    5.93506
  10.0      0.1000      5.93589    5.93586
   5.0      0.2000      5.93668    5.93666
   6.0      0.1667      5.93748    5.93745
   6.0      0.1667      5.93827    5.93825
  10.0      0.1000      5.93907    5.93904
   7.0      0.1429      5.93986    5.93984
  10.0      0.1000      5.94065    5.94063
  11.0      0.0909      5.94144    5.94142
   5.0      0.2000      5.94223    5.94221
   7.0      0.1429      5.94302    5.94300
   6.0      0.1667      5.94381    5.94379
   4.0      0.2500      5.94460    5.94457
   3.0      0.3333      5.94538    5.94536
   7.0      0.1429      5.94617    5.94614
   8.0      0.1250      5.94695    5.94693
   8.0      0.1250      5.94773    5.94771
   6.0      0.1667      5.94852    5.94849
   3.0      0.3333      5.94930    5.94927
   4.0      0.2500      5.95008    5.95005
   5.0      0.2000      5.95086    5.95083
   5.0      0.2000      5.95163    5.95161
   5.0      0.2000      5.95241    5.95239
   4.0      0.2500      5.95319    5.95316
   5.0      0.2000      5.95396    5.95394
   7.0      0.1429      5.95473    5.95471
   6.0      0.1667      5.95551    5.95548
   7.0      0.1429      5.95628    5.95625
   6.0      0.1667      5.95705    5.95703
   6.0      0.1667      5.95782    5.95779
   7.0      0.1429      5.95859    5.95856
   6.0      0.1667      5.95936    5.95933
   6.0      0.1667      5.96012    5.96010
   7.0      0.1429      5.96089    5.96086
   7.0      0.1429      5.96165    5.96163
  10.0      0.1000      5.96242    5.96239
   5.0      0.2000      5.96318    5.96315
   4.0      0.2500      5.96394    5.96392
   5.0      0.2000      5.96470    5.96468
   6.0      0.1667      5.96546    5.96544
   5.0      0.2000      5.96622    5.96620
   9.0      0.1111      5.96698    5.96695
   5.0      0.2000      5.96774    5.96771
   7.0      0.1429      5.96849    5.96847
   6.0      0.1667      5.96925    5.96922
   6.0      0.1667      5.97000    5.96997
   8.0      0.1250      5.97075    5.97073
   5.0      0.2000      5.97150    5.97148
   9.0      0.1111      5.97225    5.97223
   6.0      0.1667      5.97300    5.97298
   3.0      0.3333      5.97375    5.97373
   4.0      0.2500      5.97450    5.97447
   8.0      0.1250      5.97525    5.97522
   4.0      0.2500      5.97599    5.97597
   2.0      0.500       5.97674    5.97671
   4.0      0.2500      5.97748    5.97746
   8.0      0.1250      5.97822    5.97820
   6.0      0.1667      5.97897    5.97894
   9.0      0.1111      5.97971    5.97968
   8.0      0.1250      5.98045    5.98042
   8.0      0.1250      5.98119    5.98116
   9.0      0.1111      5.98192    5.98190
   5.0      0.2000      5.98266    5.98263
   5.0      0.2000      5.98340    5.98337
   2.0      0.500       5.98413    5.98411
   6.0      0.1667      5.98486    5.98484
   6.0      0.1667      5.98560    5.98557
   8.0      0.1250      5.98633    5.98630
   7.0      0.1429      5.98706    5.98703
   9.0      0.1111      5.98779    5.98776
   8.0      0.1250      5.98852    5.98849
   5.0      0.2000      5.98925    5.98922
   9.0      0.1111      5.98997    5.98995
   5.0      0.2000      5.99070    5.99067
   5.0      0.2000      5.99142    5.99140
   6.0      0.1667      5.99215    5.99212
   6.0      0.1667      5.99287    5.99285
  10.0      0.1000      5.99359    5.99357
   8.0      0.1250      5.99431    5.99429
   7.0      0.1429      5.99503    5.99501
   7.0      0.1429      5.99575    5.99573
  11.0      0.0909      5.99647    5.99645
   9.0      0.1111      5.99719    5.99716
   6.0      0.1667      5.99791    5.99788
   9.0      0.1111      5.99862    5.99859
  11.0      0.0909      5.99933    5.99931
   6.0      0.1667      6.00005    6.00002
   5.0      0.2000      6.00076    6.00073
   7.0      0.1429      6.00147    6.00145
   6.0      0.1667      6.00218    6.00216
   8.0      0.1250      6.00289    6.00286
  10.0      0.1000      6.00360    6.00357
   9.0      0.1111      6.00431    6.00428
  10.0      0.1000      6.00501    6.00499
  13.0      0.0769      6.00572    6.00569
   7.0      0.1429      6.00642    6.00640
   8.0      0.1250      6.00713    6.00710
   9.0      0.1111      6.00783    6.00780
   6.0      0.1667      6.00853    6.00850
   4.0      0.2500      6.00923    6.00921
   4.0      0.2500      6.00993    6.00990
   5.0      0.2000      6.01063    6.01060
   5.0      0.2000      6.01133    6.01130
   8.0      0.1250      6.01202    6.01200
   6.0      0.1667      6.01272    6.01269
   2.0      0.500       6.01341    6.01339
   4.0      0.2500      6.01411    6.01408
   6.0      0.1667      6.01480    6.01477
   3.0      0.3333      6.01549    6.01547
   5.0      0.2000      6.01618    6.01616
   5.0      0.2000      6.01687    6.01685
   7.0      0.1429      6.01756    6.01754
   8.0      0.1250      6.01825    6.01822
   5.0      0.2000      6.01894    6.01891
   7.0      0.1429      6.01962    6.01960
   6.0      0.1667      6.02031    6.02028
  10.0      0.1000      6.02099    6.02097
   7.0      0.1429      6.02168    6.02165
   6.0      0.1667      6.02236    6.02233
   6.0      0.1667      6.02304    6.02301
   7.0      0.1429      6.02372    6.02369
   8.0      0.1250      6.02440    6.02437
  11.0      0.0909      6.02508    6.02505
  12.0      0.0833      6.02576    6.02573
   9.0      0.1111      6.02643    6.02641
   5.0      0.2000      6.02711    6.02708
   4.0      0.2500      6.02778    6.02776
   6.0      0.1667      6.02846    6.02843
   9.0      0.1111      6.02913    6.02910
   8.0      0.1250      6.02980    6.02977
   6.0      0.1667      6.03047    6.03044
   7.0      0.1429      6.03114    6.03111
   7.0      0.1429      6.03181    6.03178
   5.0      0.2000      6.03248    6.03245
   9.0      0.1111      6.03314    6.03312
   9.0      0.1111      6.03381    6.03378
   6.0      0.1667      6.03448    6.03445
   7.0      0.1429      6.03514    6.03511
   6.0      0.1667      6.03580    6.03578
   7.0      0.1429      6.03647    6.03644
   8.0      0.1250      6.03713    6.03710
   6.0      0.1667      6.03779    6.03776
   5.0      0.2000      6.03845    6.03842
   4.0      0.2500      6.03911    6.03908
   6.0      0.1667      6.03976    6.03974
   7.0      0.1429      6.04042    6.04039
   6.0      0.1667      6.04108    6.04105
   5.0      0.2000      6.04173    6.04170
   5.0      0.2000      6.04238    6.04236
  12.0      0.0833      6.04304    6.04301
   8.0      0.1250      6.04369    6.04366
   6.0      0.1667      6.04434    6.04431
   5.0      0.2000      6.04499    6.04496
   3.0      0.3333      6.04564    6.04561
   7.0      0.1429      6.04629    6.04626
   8.0      0.1250      6.04693    6.04691
   5.0      0.2000      6.04758    6.04756
   9.0      0.1111      6.04823    6.04820
   6.0      0.1667      6.04887    6.04885
   6.0      0.1667      6.04952    6.04949
   7.0      0.1429      6.05016    6.05013
   6.0      0.1667      6.05080    6.05077
   7.0      0.1429      6.05144    6.05141
   6.0      0.1667      6.05208    6.05205
   4.0      0.2500      6.05272    6.05269
   7.0      0.1429      6.05336    6.05333
   7.0      0.1429      6.05399    6.05397
   5.0      0.2000      6.05463    6.05460
   8.0      0.1250      6.05527    6.05524
   5.0      0.2000      6.05590    6.05587
   8.0      0.1250      6.05653    6.05651
   3.0      0.3333      6.05717    6.05714
   8.0      0.1250      6.05780    6.05777
  10.0      0.1000      6.05843    6.05840
   9.0      0.1111      6.05906    6.05903
   5.0      0.2000      6.05969    6.05966
   8.0      0.1250      6.06032    6.06029
   6.0      0.1667      6.06094    6.06092
   8.0      0.1250      6.06157    6.06154
   4.0      0.2500      6.06219    6.06217
   5.0      0.2000      6.06282    6.06279
   9.0      0.1111      6.06344    6.06342
   5.0      0.2000      6.06406    6.06404
   9.0      0.1111      6.06469    6.06466
   9.0      0.1111      6.06531    6.06528
   4.0      0.2500      6.06593    6.06590
   6.0      0.1667      6.06655    6.06652
   9.0      0.1111      6.06716    6.06714
   6.0      0.1667      6.06778    6.06775
   9.0      0.1111      6.06840    6.06837
  11.0      0.0909      6.06901    6.06898
   9.0      0.1111      6.06963    6.06960
   6.0      0.1667      6.07024    6.07021
   8.0      0.1250      6.07085    6.07083
  10.0      0.1000      6.07146    6.07144
   9.0      0.1111      6.07207    6.07205
   7.0      0.1429      6.07268    6.07266
   6.0      0.1667      6.07329    6.07327
   7.0      0.1429      6.07390    6.07387
   7.0      0.1429      6.07451    6.07448
   5.0      0.2000      6.07511    6.07509
   5.0      0.2000      6.07572    6.07569
   7.0      0.1429      6.07632    6.07630
   7.0      0.1429      6.07693    6.07690
   4.0      0.2500      6.07753    6.07750
   5.0      0.2000      6.07813    6.07810
   7.0      0.1429      6.07873    6.07871
   8.0      0.1250      6.07933    6.07931
   8.0      0.1250      6.07993    6.07991
   9.0      0.1111      6.08053    6.08050
   6.0      0.1667      6.08113    6.08110
   4.0      0.2500      6.08172    6.08170
   7.0      0.1429      6.08232    6.08229
   6.0      0.1667      6.08291    6.08289
   4.0      0.2500      6.08351    6.08348
   4.0      0.2500      6.08410    6.08407
   3.0      0.3333      6.08469    6.08467
  10.0      0.1000      6.08528    6.08526
   9.0      0.1111      6.08588    6.08585
   4.0      0.2500      6.08646    6.08644
   5.0      0.2000      6.08705    6.08703
   7.0      0.1429      6.08764    6.08761
   6.0      0.1667      6.08823    6.08820
   9.0      0.1111      6.08881    6.08879
  10.0      0.1000      6.08940    6.08937
   6.0      0.1667      6.08998    6.08996
   7.0      0.1429      6.09057    6.09054
   5.0      0.2000      6.09115    6.09112
  12.0      0.0833      6.09173    6.09170
   8.0      0.1250      6.09231    6.09228
   7.0      0.1429      6.09289    6.09286
   4.0      0.2500      6.09347    6.09344
   5.0      0.2000      6.09405    6.09402
   8.0      0.1250      6.09462    6.09460
   9.0      0.1111      6.09520    6.09517
   5.0      0.2000      6.09578    6.09575
   4.0      0.2500      6.09635    6.09632
   8.0      0.1250      6.09692    6.09690
   8.0      0.1250      6.09750    6.09747
   5.0      0.2000      6.09807    6.09804
   8.0      0.1250      6.09864    6.09861
   4.0      0.2500      6.09921    6.09918
   6.0      0.1667      6.09978    6.09975
   6.0      0.1667      6.10035    6.10032
   7.0      0.1429      6.10092    6.10089
   7.0      0.1429      6.10148    6.10146
   6.0      0.1667      6.10205    6.10202
   7.0      0.1429      6.10262    6.10259
   6.0      0.1667      6.10318    6.10315
   7.0      0.1429      6.10374    6.10372
   8.0      0.1250      6.10431    6.10428
  11.0      0.0909      6.10487    6.10484
   7.0      0.1429      6.10543    6.10540
   6.0      0.1667      6.10599    6.10596
   7.0      0.1429      6.10655    6.10652
   7.0      0.1429      6.10711    6.10708
   7.0      0.1429      6.10766    6.10764
   7.0      0.1429      6.10822    6.10819
   5.0      0.2000      6.10878    6.10875
   4.0      0.2500      6.10933    6.10931
   5.0      0.2000      6.10989    6.10986
   5.0      0.2000      6.11044    6.11041
   7.0      0.1429      6.11099    6.11097
   6.0      0.1667      6.11154    6.11152
   5.0      0.2000      6.11210    6.11207
   5.0      0.2000      6.11264    6.11262
   9.0      0.1111      6.11319    6.11317
   7.0      0.1429      6.11374    6.11372
  10.0      0.1000      6.11429    6.11426
   7.0      0.1429      6.11484    6.11481
   6.0      0.1667      6.11538    6.11536
   8.0      0.1250      6.11593    6.11590
   6.0      0.1667      6.11647    6.11645
   6.0      0.1667      6.11702    6.11699
   9.0      0.1111      6.11756    6.11753
   7.0      0.1429      6.11810    6.11807
   8.0      0.1250      6.11864    6.11861
   5.0      0.2000      6.11918    6.11915
  10.0      0.1000      6.11972    6.11969
   8.0      0.1250      6.12026    6.12023
   6.0      0.1667      6.12080    6.12077
   8.0      0.1250      6.12133    6.12131
   5.0      0.2000      6.12187    6.12184
   4.0      0.2500      6.12241    6.12238
   9.0      0.1111      6.12294    6.12291
   7.0      0.1429      6.12347    6.12345
   9.0      0.1111      6.12401    6.12398
   8.0      0.1250      6.12454    6.12451
   5.0      0.2000      6.12507    6.12504
  11.0      0.0909      6.12560    6.12557
   3.0      0.3333      6.12613    6.12610
   9.0      0.1111      6.12666    6.12663
   6.0      0.1667      6.12719    6.12716
   8.0      0.1250      6.12771    6.12769
   3.0      0.3333      6.12824    6.12821
   5.0      0.2000      6.12876    6.12874
   6.0      0.1667      6.12929    6.12926
   6.0      0.1667      6.12981    6.12979
  12.0      0.0833      6.13034    6.13031
  10.0      0.1000      6.13086    6.13083
   3.0      0.3333      6.13138    6.13135
   4.0      0.2500      6.13190    6.13187
   3.0      0.3333      6.13242    6.13239
   2.0      0.500       6.13294    6.13291
   2.0      0.500       6.13346    6.13343
   4.0      0.2500      6.13398    6.13395
   9.0      0.1111      6.13449    6.13447
   9.0      0.1111      6.13501    6.13498
   9.0      0.1111      6.13552    6.13550
   9.0      0.1111      6.13604    6.13601
  10.0      0.1000      6.13655    6.13653
  10.0      0.1000      6.13707    6.13704
   8.0      0.1250      6.13758    6.13755
   8.0      0.1250      6.13809    6.13806
   8.0      0.1250      6.13860    6.13857
   8.0      0.1250      6.13911    6.13908
   8.0      0.1250      6.13962    6.13959
   9.0      0.1111      6.14013    6.14010
  12.0      0.0833      6.14063    6.14061
  10.0      0.1000      6.14114    6.14111
   9.0      0.1111      6.14165    6.14162
   9.0      0.1111      6.14215    6.14212
   9.0      0.1111      6.14265    6.14263
  10.0      0.1000      6.14316    6.14313
   7.0      0.1429      6.14366    6.14363
   5.0      0.2000      6.14416    6.14414
   4.0      0.2500      6.14466    6.14464
   5.0      0.2000      6.14516    6.14514
  11.0      0.0909      6.14567    6.14564
   9.0      0.1111      6.14616    6.14614
   7.0      0.1429      6.14666    6.14663
   6.0      0.1667      6.14716    6.14713
   8.0      0.1250      6.14766    6.14763
   6.0      0.1667      6.14815    6.14812
   4.0      0.2500      6.14865    6.14862
   2.0      0.500       6.14914    6.14911
   7.0      0.1429      6.14964    6.14961
   9.0      0.1111      6.15013    6.15010
   5.0      0.2000      6.15062    6.15059
   8.0      0.1250      6.15111    6.15108
   7.0      0.1429      6.15160    6.15157
  11.0      0.0909      6.15209    6.15206
   8.0      0.1250      6.15258    6.15255
   7.0      0.1429      6.15307    6.15304
   6.0      0.1667      6.15356    6.15353
  11.0      0.0909      6.15404    6.15402
   9.0      0.1111      6.15453    6.15450
   5.0      0.2000      6.15501    6.15499
   6.0      0.1667      6.15550    6.15547
   4.0      0.2500      6.15598    6.15596
   9.0      0.1111      6.15647    6.15644
  10.0      0.1000      6.15695    6.15692
   8.0      0.1250      6.15743    6.15740
   6.0      0.1667      6.15791    6.15789
   8.0      0.1250      6.15839    6.15837
  10.0      0.1000      6.15887    6.15884
   9.0      0.1111      6.15935    6.15932
   8.0      0.1250      6.15983    6.15980
   8.0      0.1250      6.16031    6.45544
   8.0      0.1250      6.16078    6.46202
  13.0      0.0769      6.16126    6.46879
  13.0      0.0769      6.16173    6.47576
   7.0      0.1429      6.16221    6.48293
   5.0      0.2000      6.16268    6.49032
   5.0      0.2000      6.16315    6.49794
   7.0      0.1429      6.16363    6.50578
   6.0      0.1667      6.16410    6.51388
   7.0      0.1429      6.16457    6.52222
   7.0      0.1429      6.16504    6.53085
   7.0      0.1429      6.16551    6.53975
   5.0      0.2000      6.16598    6.54893
  10.0      0.1000      6.16644    6.55843
  10.0      0.1000      6.16691    6.56825
   5.0      0.2000      6.16738    6.57842
   7.0      0.1429      6.16784    6.58893
   9.0      0.1111      6.16831    6.59980
   8.0      0.1250      6.16877    6.61108
   9.0      0.1111      6.16924    6.62276
   6.0      0.1667      6.16970    6.63488
   4.0      0.2500      6.17016    6.64745
   4.0      0.2500      6.17062    6.66048
   7.0      0.1429      6.17108    6.67403
   8.0      0.1250      6.17154    6.68809
   9.0      0.1111      6.17200    6.70273
  10.0      0.1000      6.17246    6.71796
  12.0      0.0833      6.17292    6.73378
  10.0      0.1000      6.17338    6.75029
   6.0      0.1667      6.17383    6.76747
   8.0      0.1250      6.17429    6.78541
  11.0      0.0909      6.17475    6.80412
   9.0      0.1111      6.17520    6.82363
   5.0      0.2000      6.17565    6.84406
   7.0      0.1429      6.17611    6.86539
   7.0      0.1429      6.17656    6.88773
   8.0      0.1250      6.17701    6.91112
   5.0      0.2000      6.17746    6.93560
   9.0      0.1111      6.17791    6.96131
  12.0      0.0833      6.17836    6.98828
   6.0      0.1667      6.17881    7.01663
  11.0      0.0909      6.17926    7.04643
  10.0      0.1000      6.17971    7.07776
   9.0      0.1111      6.18016    7.11081
   7.0      0.1429      6.18060    7.14562
   6.0      0.1667      6.18105    7.18239
   5.0      0.2000      6.18149    7.22122
   9.0      0.1111      6.18194    7.26224
   8.0      0.1250      6.18238    7.30574
  11.0      0.0909      6.18282    7.35179
   9.0      0.1111      6.18327    7.40071
  13.0      0.0769      6.18371    7.45265
   5.0      0.2000      6.18415    7.50785
   8.0      0.1250      6.18459    7.56673
   9.0      0.1111      6.18503    7.62947
  11.0      0.0909      6.18547    7.69655
  10.0      0.1000      6.18591    7.76827
  10.0      0.1000      6.18634    7.84500
  10.0      0.1000      6.18678    7.92748
   5.0      0.2000      6.18722    8.01602
   7.0      0.1429      6.18765    8.11145
   9.0      0.1111      6.18809    8.21433
   7.0      0.1429      6.18852    8.32537
  12.0      0.0833      6.18896    8.44580
  12.0      0.0833      6.18939    8.57632
   8.0      0.1250      6.18982    8.71841
  10.0      0.1000      6.19026    8.87319
  11.0      0.0909      6.19069    9.04208
   9.0      0.1111      6.19112    9.22740
  12.0      0.0833      6.19155    9.43071
  15.0      0.0667      6.19198    9.65495
  13.0      0.0769      6.19241    9.90267
  11.0      0.0909      6.19283   10.17715
  14.0      0.0714      6.19326   10.48347
  15.0      0.0667      6.19369   10.82602
  11.0      0.0909      6.19411   11.21222
  12.0      0.0833      6.19454   11.64994
  17.0      0.0588      6.19496   12.14973
  18.0      0.0556      6.19539   12.72745
  15.0      0.0667      6.19581   13.40024
  15.0      0.0667      6.19623   14.19407
  20.0      0.0500      6.19666   15.13903
  22.0      0.0455      6.19708   16.27360
  23.0      0.0435      6.19750   17.64975
  24.0      0.0417      6.19792   19.32154
  22.0      0.0455      6.19834   21.35942
  26.0      0.0385      6.19876   23.83351
  31.0      0.03226     6.19918   26.81774
  37.0      0.02703     6.19960   30.39576
  41.0      0.02439     6.20001   34.62250
  44.0      0.02273     6.20043   39.55102
  56.0      0.01786     6.20085   45.17730
  61.0      0.01639     6.20126   51.43255
  64.0      0.01563     6.20168   58.16096
  68.0      0.01471     6.20209   65.00409
  74.0      0.01351     6.20251   71.42486
  91.0      0.01099     6.20292   76.65931
  92.0      0.01087     6.20333   79.89523
  91.0      0.01099     6.20374   80.53484
  108.0     0.00926     6.20415   78.44505
  80.0      0.01250     6.20457   74.03215
  57.0      0.01754     6.20498   68.05793
  56.0      0.01786     6.20538   61.33538
  55.0      0.01818     6.20579   54.49691
  50.0      0.02000     6.20620   47.99566
  51.0      0.01961     6.20661   42.06035
  38.0      0.02632     6.20702   36.81025
  40.0      0.02500     6.20742   32.26959
  28.0      0.0357      6.20783   28.39803
  18.0      0.0556      6.20823   25.15070
  17.0      0.0588      6.20864   22.44885
  15.0      0.0667      6.20904   20.22109
  16.0      0.0625      6.20945   18.39225
  16.0      0.0625      6.20985   16.88743
  15.0      0.0667      6.21025   15.64927
  16.0      0.0625      6.21066   14.62203
  13.0      0.0769      6.21106   13.76408
  16.0      0.0625      6.21146   13.04058
  12.0      0.0833      6.21186   12.42212
   9.0      0.1111      6.21226   11.88940
   8.0      0.1250      6.21266   11.42493
  12.0      0.0833      6.21305   11.01715
  10.0      0.1000      6.21345   10.65663
  13.0      0.0769      6.21385   10.33498
  10.0      0.1000      6.21425   10.04730
   9.0      0.1111      6.21464    9.78826
   9.0      0.1111      6.21504    9.55450
   9.0      0.1111      6.21543    9.34294
   8.0      0.1250      6.21583    9.15032
   6.0      0.1667      6.21622    8.97497
   6.0      0.1667      6.21662    8.81454
   9.0      0.1111      6.21701    8.66766
  10.0      0.1000      6.21740    8.53294
   8.0      0.1250      6.21779    8.40874
   9.0      0.1111      6.21818    8.29435
  12.0      0.0833      6.21857    8.18853
  11.0      0.0909      6.21896    8.09062
   9.0      0.1111      6.21935    7.99991
   9.0      0.1111      6.21974    7.91549
   6.0      0.1667      6.22013    7.83702
   4.0      0.2500      6.22052    7.76379
   8.0      0.1250      6.22091    7.69547
   8.0      0.1250      6.22129    7.63168
   8.0      0.1250      6.22168    7.57185
   9.0      0.1111      6.22207    7.51583
   8.0      0.1250      6.22245    7.46319
   7.0      0.1429      6.22284    7.41375
   9.0      0.1111      6.22322    7.36729
   8.0      0.1250      6.22360    7.32344
   9.0      0.1111      6.22399    7.28214
   8.0      0.1250      6.22437    7.24310
   8.0      0.1250      6.22475    7.20624
   5.0      0.2000      6.22513    7.17141
   8.0      0.1250      6.22551    7.13838
   8.0      0.1250      6.22589    7.10711
   8.0      0.1250      6.22627    7.07741
   8.0      0.1250      6.22665    7.04924
   9.0      0.1111      6.22703    7.02250
  10.0      0.1000      6.22741    6.99704
  10.0      0.1000      6.22779    6.97283
   9.0      0.1111      6.22817    6.94975
   8.0      0.1250      6.22854    6.92777
  11.0      0.0909      6.22892    6.90684
   7.0      0.1429      6.22930    6.88682
  10.0      0.1000      6.22967    6.86773
   9.0      0.1111      6.23005    6.84946
  10.0      0.1000      6.23042    6.83201
   8.0      0.1250      6.23079    6.81533
  11.0      0.0909      6.23117    6.79934
   7.0      0.1429      6.23154    6.78404
  12.0      0.0833      6.23191    6.76936
   9.0      0.1111      6.23229    6.75529
   6.0      0.1667      6.23266    6.74181
   5.0      0.2000      6.23303    6.72885
   6.0      0.1667      6.23340    6.71642
   9.0      0.1111      6.23377    6.70446
  13.0      0.0769      6.23414    6.69297
   8.0      0.1250      6.23451    6.68194
   6.0      0.1667      6.23487    6.67130
   7.0      0.1429      6.23524    6.66108
   7.0      0.1429      6.23561    6.65123
  12.0      0.0833      6.23598    6.64174
  11.0      0.0909      6.23634    6.63261
  11.0      0.0909      6.23671    6.62379
  13.0      0.0769      6.23707    6.61529
  14.0      0.0714      6.23744    6.60709
   7.0      0.1429      6.23780    6.59918
   7.0      0.1429      6.23817    6.59155
   8.0      0.1250      6.23853    6.58417
   6.0      0.1667      6.23890    6.57705
   7.0      0.1429      6.23926    6.57016
   9.0      0.1111      6.23962    6.56350
   8.0      0.1250      6.23998    6.55707
   7.0      0.1429      6.24034    6.55084
   9.0      0.1111      6.24071    6.54482
   9.0      0.1111      6.24107    6.53899
   9.0      0.1111      6.24143    6.24140
   8.0      0.1250      6.24179    6.24176
  10.0      0.1000      6.24214    6.24212
   9.0      0.1111      6.24250    6.24248
   9.0      0.1111      6.24286    6.24283
   7.0      0.1429      6.24322    6.24319
   9.0      0.1111      6.24358    6.24355
   9.0      0.1111      6.24393    6.24391
  14.0      0.0714      6.24429    6.24426
   9.0      0.1111      6.24465    6.24462
   8.0      0.1250      6.24500    6.24497
   8.0      0.1250      6.24536    6.24533
   9.0      0.1111      6.24571    6.24568
  10.0      0.1000      6.24606    6.24604
   9.0      0.1111      6.24642    6.24639
   8.0      0.1250      6.24677    6.24674
   8.0      0.1250      6.24712    6.24710
  12.0      0.0833      6.24748    6.24745
   8.0      0.1250      6.24783    6.24780
  16.0      0.0625      6.24818    6.24815
   4.0      0.2500      6.24853    6.24850
   8.0      0.1250      6.24888    6.24885
   9.0      0.1111      6.24923    6.24921
   8.0      0.1250      6.24958    6.24955
  12.0      0.0833      6.24993    6.24990
   9.0      0.1111      6.25028    6.25025
   5.0      0.2000      6.25063    6.25060
   6.0      0.1667      6.25098    6.25095
   7.0      0.1429      6.25133    6.25130
   5.0      0.2000      6.25167    6.25165
   8.0      0.1250      6.25202    6.25199
  12.0      0.0833      6.25237    6.25234
  10.0      0.1000      6.25271    6.25269
   8.0      0.1250      6.25306    6.25303
   9.0      0.1111      6.25340    6.25338
   9.0      0.1111      6.25375    6.25372
   7.0      0.1429      6.25409    6.25407
   8.0      0.1250      6.25444    6.25441
   8.0      0.1250      6.25478    6.25475
  10.0      0.1000      6.25513    6.25510
  10.0      0.1000      6.25547    6.25544
   8.0      0.1250      6.25581    6.25578
   7.0      0.1429      6.25615    6.25613
   8.0      0.1250      6.25649    6.25647
  10.0      0.1000      6.25684    6.25681
   9.0      0.1111      6.25718    6.25715
  10.0      0.1000      6.25752    6.25749
  10.0      0.1000      6.25786    6.25783
   8.0      0.1250      6.25820    6.25817
  10.0      0.1000      6.25854    6.25851
   9.0      0.1111      6.25888    6.25885
   7.0      0.1429      6.25922    6.25919
   9.0      0.1111      6.25955    6.53795
   9.0      0.1111      6.25989    6.55214
  10.0      0.1000      6.26023    6.56742
  10.0      0.1000      6.26057    6.58385
   9.0      0.1111      6.26090    6.60156
   9.0      0.1111      6.26124    6.62075
   8.0      0.1250      6.26158    6.64152
   5.0      0.2000      6.26191    6.66410
   8.0      0.1250      6.26225    6.68868
   9.0      0.1111      6.26258    6.71548
  10.0      0.1000      6.26292    6.74487
   9.0      0.1111      6.26325    6.77710
   8.0      0.1250      6.26359    6.81265
  12.0      0.0833      6.26392    6.85191
  10.0      0.1000      6.26425    6.89541
   8.0      0.1250      6.26459    6.94391
   7.0      0.1429      6.26492    6.99807
   4.0      0.2500      6.26525    7.05894
   9.0      0.1111      6.26558    7.12756
  14.0      0.0714      6.26591    7.20527
   9.0      0.1111      6.26625    7.29401
  10.0      0.1000      6.26658    7.39567
  14.0      0.0714      6.26691    7.51316
   9.0      0.1111      6.26724    7.64971
  15.0      0.0667      6.26757    7.80955
   9.0      0.1111      6.26790    7.99886
   6.0      0.1667      6.26823    8.22464
   5.0      0.2000      6.26856    8.49748
  15.0      0.0667      6.26888    8.83074
   8.0      0.1250      6.26921    9.24320
  12.0      0.0833      6.26954    9.76341
  14.0      0.0714      6.26987   10.42978
  14.0      0.0714      6.27020   11.30382
  13.0      0.0769      6.27052   12.47760
  11.0      0.0909      6.27085   14.10303
  11.0      0.0909      6.27117   16.46466
  20.0      0.0500      6.27150   20.14182
  34.0      0.02941     6.27183   26.46635
  42.0      0.02381     6.27215   38.11782
  70.0      0.01429     6.27248   59.16265
  106.0     0.00943     6.27280   92.56259
  119.0     0.00840     6.27313   128.23206
  107.0     0.00935     6.27345   130.39386
  80.0      0.01250     6.27377   96.03355
  65.0      0.01538     6.27410   61.70270
  41.0      0.02439     6.27442   39.56003
  30.0      0.03333     6.27474   27.24931
  23.0      0.0435      6.27507   21.43311
  22.0      0.0455      6.27539   17.60423
  16.0      0.0625      6.27571   15.17728
  13.0      0.0769      6.27603   13.51621
  16.0      0.0625      6.27635   12.32975
  13.0      0.0769      6.27668   11.45368
  13.0      0.0769      6.27700   10.79237
  13.0      0.0769      6.27732   10.28354
  10.0      0.1000      6.27764    9.88457
   8.0      0.1250      6.27796    9.56856
  13.0      0.0769      6.27828    9.31502
  14.0      0.0714      6.27860    9.11030
  11.0      0.0909      6.27892    8.94408
  13.0      0.0769      6.27923    8.80825
  10.0      0.1000      6.27955    8.69744
  10.0      0.1000      6.27987    8.60694
  14.0      0.0714      6.28019    8.53351
  13.0      0.0769      6.28051    8.47444
  11.0      0.0909      6.28083    8.42746
  10.0      0.1000      6.28114    8.39103
  11.0      0.0909      6.28146    8.36369
   9.0      0.1111      6.28178    8.34442
   7.0      0.1429      6.28209    8.33231
  12.0      0.0833      6.28241    8.32662
  12.0      0.0833      6.28273    8.32678
   9.0      0.1111      6.28304    8.33233
   8.0      0.1250      6.28336    8.34287
   9.0      0.1111      6.28367    8.35808
  10.0      0.1000      6.28399    8.37778
  11.0      0.0909      6.28430    8.40172
   6.0      0.1667      6.28462    8.42981
  10.0      0.1000      6.28493    8.46194
  10.0      0.1000      6.28525    8.49800
  14.0      0.0714      6.28556    8.53808
   8.0      0.1250      6.28587    8.58208
  13.0      0.0769      6.28619    8.63014
  11.0      0.0909      6.28650    8.68226
  11.0      0.0909      6.28681    8.47182
  14.0      0.0714      6.28713    8.54453
  12.0      0.0833      6.28744    8.62080
  15.0      0.0667      6.28775    8.70103
   9.0      0.1111      6.28806    8.78537
   8.0      0.1250      6.28837    8.87405
  11.0      0.0909      6.28868    8.96763
  11.0      0.0909      6.28900    9.06621
  10.0      0.1000      6.28931    9.17038
   8.0      0.1250      6.28962    9.28038
  10.0      0.1000      6.28993    9.39658
   9.0      0.1111      6.29024    9.51982
  10.0      0.1000      6.29055    9.65029
  17.0      0.0588      6.29086    9.78889
  13.0      0.0769      6.29117    9.93605
  12.0      0.0833      6.29148   10.09239
  13.0      0.0769      6.29179   10.25916
  12.0      0.0833      6.29210   10.43680
  10.0      0.1000      6.29241   10.62670
  17.0      0.0588      6.29272   10.82965
  17.0      0.0588      6.29302   11.04674
  13.0      0.0769      6.29333   11.27997
  10.0      0.1000      6.29364   11.53024
  12.0      0.0833      6.29395   11.79986
  12.0      0.0833      6.29426   12.09034
  13.0      0.0769      6.29456   12.40367
  15.0      0.0667      6.29487   12.74328
  15.0      0.0667      6.29518   13.11105
  16.0      0.0625      6.29549   13.51109
  18.0      0.0556      6.29579   13.94645
  18.0      0.0556      6.29610   14.42108
  16.0      0.0625      6.29641   14.94131
  15.0      0.0667      6.29671   15.51144
  13.0      0.0769      6.29702   16.13956
  10.0      0.1000      6.29733   16.83265
  20.0      0.0500      6.29763   17.59974
  23.0      0.0435      6.29794   18.45479
  21.0      0.0476      6.29824   19.40981
  20.0      0.0500      6.29855   20.48502
  23.0      0.0435      6.29885   21.70148
  32.0      0.03125     6.29916   23.08713
  27.0      0.0370      6.29946   24.68330
  28.0      0.0357      6.29977   26.53306
  29.0      0.03448     6.30007   28.70096
  39.0      0.02564     6.30038   31.25895
  42.0      0.02381     6.30068   34.29703
  43.0      0.02326     6.30098   37.93567
  53.0      0.01887     6.30129   42.29495
  61.0      0.01639     6.30159   47.53241
  68.0      0.01471     6.30190   53.80060
  73.0      0.01370     6.30220   61.26036
  79.0      0.01266     6.30250   70.09778
  104.0     0.00962     6.30281   80.43229
  110.0     0.00909     6.30311   92.38692
  107.0     0.00935     6.30341   105.95781
  151.0     0.00662     6.30371   121.00224
  172.0     0.00581     6.30402   137.19432
  193.0     0.00518     6.30432   153.76041
  210.0     0.00476     6.30462   169.54556
  196.0     0.00510     6.30492   182.87321
  224.0     0.00446     6.30523   191.89198
  225.0     0.00444     6.30553   195.09760
  213.0     0.00469     6.30583   191.87845
  183.0     0.00546     6.30613   182.82892
  166.0     0.00602     6.30643   169.48853
  149.0     0.00671     6.30674   153.72607
  137.0     0.00730     6.30704   137.14133
  105.0     0.00952     6.30734   120.97072
  99.0      0.01010     6.30764   105.90519
  87.0      0.01149     6.30794   92.34120
  60.0      0.01667     6.30824   80.41281
  58.0      0.01724     6.30854   70.07144
  50.0      0.02000     6.30884   61.24884
  39.0      0.02564     6.30914   53.78077
  40.0      0.02500     6.30944   47.51761
  35.0      0.02857     6.30974   42.29274
  31.0      0.03226     6.31005   37.93127
  31.0      0.03226     6.31035   34.29927
  27.0      0.0370      6.31065   31.25821
  22.0      0.0455      6.31095   28.70254
  22.0      0.0455      6.31125   26.54007
  26.0      0.0385      6.31155   24.68958
  21.0      0.0476      6.31185   23.09650
  14.0      0.0714      6.31215   21.70964
  14.0      0.0714      6.31245   20.49440
  17.0      0.0588      6.31274   19.42204
  15.0      0.0667      6.31304   18.46684
  12.0      0.0833      6.31334   17.61365
   9.0      0.1111      6.31364   16.84609
  12.0      0.0833      6.31394   16.15388
  15.0      0.0667      6.31424   15.52763
  18.0      0.0556      6.31454   14.95760
  13.0      0.0769      6.31484   14.43871
  11.0      0.0909      6.31514   13.96400
  14.0      0.0714      6.31544   13.52939
  13.0      0.0769      6.31574   13.13075
   9.0      0.1111      6.31603   12.76324
  11.0      0.0909      6.31633   12.42471
  11.0      0.0909      6.31663   12.11153
  10.0      0.1000      6.31693   11.82174
  11.0      0.0909      6.31723   11.55325
   9.0      0.1111      6.31753   11.30335
  12.0      0.0833      6.31783   11.07104
  14.0      0.0714      6.31812   10.85423
  10.0      0.1000      6.31842   10.65194
  11.0      0.0909      6.31872   10.46301
   8.0      0.1250      6.31902   10.28581
  14.0      0.0714      6.31932   10.11987
  11.0      0.0909      6.31962    9.96390
  12.0      0.0833      6.31991    9.81738
  10.0      0.1000      6.32021    9.67966
  12.0      0.0833      6.32051    9.54966
  15.0      0.0667      6.32081    9.42719
  14.0      0.0714      6.32111    9.31142
  10.0      0.1000      6.32140    9.20205
   9.0      0.1111      6.32170    9.09869
  14.0      0.0714      6.32200    9.00062
   7.0      0.1429      6.32230    8.90777
  11.0      0.0909      6.32260    8.81957
  11.0      0.0909      6.32290    8.73585
  14.0      0.0714      6.32319    8.65638
   9.0      0.1111      6.32349    8.58065
  10.0      0.1000      6.32379    8.50864
   8.0      0.1250      6.32409    8.43995
   8.0      0.1250      6.32438    8.37451
   7.0      0.1429      6.32468    8.31214
   9.0      0.1111      6.32498    8.25248
   6.0      0.1667      6.32528    8.19555
  10.0      0.1000      6.32558    8.14107
  11.0      0.0909      6.32587    8.08897
  13.0      0.0769      6.32617    8.03916
  10.0      0.1000      6.32647    7.99136
   7.0      0.1429      6.32677    7.94561
  10.0      0.1000      6.32706    7.90169
   9.0      0.1111      6.32736    7.85957
   7.0      0.1429      6.32766    7.81918
  11.0      0.0909      6.32796    7.78032
  11.0      0.0909      6.32826    7.74302
  11.0      0.0909      6.32855    7.70712
  11.0      0.0909      6.32885    7.67260
  10.0      0.1000      6.32915    7.63942
   8.0      0.1250      6.32945    7.60742
  10.0      0.1000      6.32975    7.57663
  10.0      0.1000      6.33004    7.54692
  13.0      0.0769      6.33034    7.51830
  13.0      0.0769      6.33064    7.49072
   9.0      0.1111      6.33094    7.46407
   7.0      0.1429      6.33124    7.43837
   8.0      0.1250      6.33153    7.41353
   7.0      0.1429      6.33183    7.38954
   6.0      0.1667      6.33213    7.36639
   9.0      0.1111      6.33243    7.34397
   8.0      0.1250      6.33273    7.32231
   8.0      0.1250      6.33303    7.30134
   8.0      0.1250      6.33332    7.28105
  13.0      0.0769      6.33362    7.26144
   9.0      0.1111      6.33392    7.24241
   9.0      0.1111      6.33422    7.22400
   8.0      0.1250      6.33452    7.20613
   7.0      0.1429      6.33482    6.33479
   5.0      0.2000      6.33512    6.33509
   8.0      0.1250      6.33541    6.33539
   7.0      0.1429      6.33571    6.33569
   9.0      0.1111      6.33601    6.33599
   8.0      0.1250      6.33631    6.33628
   5.0      0.2000      6.33661    6.33658
   7.0      0.1429      6.33691    6.33688
   7.0      0.1429      6.33721    6.33718
   8.0      0.1250      6.33751    6.33748
   9.0      0.1111      6.33781    6.33778
   9.0      0.1111      6.33811    6.33808
   7.0      0.1429      6.33841    6.33838
  11.0      0.0909      6.33871    6.33868
   7.0      0.1429      6.33901    6.33898
  11.0      0.0909      6.33931    6.33928
   7.0      0.1429      6.33961    6.33958
   7.0      0.1429      6.33991    6.33988
   9.0      0.1111      6.34021    6.34018
   7.0      0.1429      6.34051    6.34048
   8.0      0.1250      6.34081    6.34078
   7.0      0.1429      6.34111    6.34108
   8.0      0.1250      6.34141    6.34138
   8.0      0.1250      6.34171    6.34168
   6.0      0.1667      6.34201    6.34198
   6.0      0.1667      6.34231    6.34228
   9.0      0.1111      6.34261    6.34258
   6.0      0.1667      6.34291    6.34288
   8.0      0.1250      6.34321    6.34318
   6.0      0.1667      6.34351    6.34349
   4.0      0.2500      6.34381    6.34379
   5.0      0.2000      6.34411    6.34409
   7.0      0.1429      6.34442    6.34439
   7.0      0.1429      6.34472    6.34469
   5.0      0.2000      6.34502    6.34499
  10.0      0.1000      6.34532    6.34530
  12.0      0.0833      6.34562    6.34560
   8.0      0.1250      6.34593    6.34590
   7.0      0.1429      6.34623    6.34620
   8.0      0.1250      6.34653    6.34650
   7.0      0.1429      6.34683    6.34681
   7.0      0.1429      6.34714    6.34711
  10.0      0.1000      6.34744    6.34741
   7.0      0.1429      6.34774    6.34771
   7.0      0.1429      6.34804    6.34802
  10.0      0.1000      6.34835    6.34832
  12.0      0.0833      6.34865    6.34862
  13.0      0.0769      6.34895    6.34893
   8.0      0.1250      6.34926    6.34923
   6.0      0.1667      6.34956    6.34954
   5.0      0.2000      6.34987    6.34984
   7.0      0.1429      6.35017    6.35014
   7.0      0.1429      6.35047    6.35045
   8.0      0.1250      6.35078    6.35075
   8.0      0.1250      6.35108    6.35106
   5.0      0.2000      6.35139    6.35136
   7.0      0.1429      6.35169    6.35167
   9.0      0.1111      6.35200    6.35197
   6.0      0.1667      6.35230    6.35228
   8.0      0.1250      6.35261    6.35258
   9.0      0.1111      6.35291    6.35289
  11.0      0.0909      6.35322    6.35319
  12.0      0.0833      6.35353    6.35350
   6.0      0.1667      6.35383    6.35381
   6.0      0.1667      6.35414    6.35411
   8.0      0.1250      6.35444    6.35442
  11.0      0.0909      6.35475    6.35472
  13.0      0.0769      6.35506    6.35503
   5.0      0.2000      6.35536    6.35534
  15.0      0.0667      6.35567    6.35565
   6.0      0.1667      6.35598    6.44372
   8.0      0.1250      6.35629    6.44837
  10.0      0.1000      6.35660    6.45337
   9.0      0.1111      6.35690    6.45873
   9.0      0.1111      6.35721    6.46450
   8.0      0.1250      6.35752    6.47072
   7.0      0.1429      6.35783    6.47743
   9.0      0.1111      6.35814    6.48471
   7.0      0.1429      6.35845    6.49261
  11.0      0.0909      6.35876    6.50122
   5.0      0.2000      6.35906    6.51062
   7.0      0.1429      6.35937    6.52091
   9.0      0.1111      6.35968    6.53223
   8.0      0.1250      6.35999    6.54471
   7.0      0.1429      6.36030    6.55853
   8.0      0.1250      6.36061    6.57387
  10.0      0.1000      6.36093    6.59097
  10.0      0.1000      6.36124    6.61016
   8.0      0.1250      6.36155    6.63173
   9.0      0.1111      6.36186    6.65618
   6.0      0.1667      6.36217    6.68398
   7.0      0.1429      6.36248    6.71576
   9.0      0.1111      6.36279    6.75245
  11.0      0.0909      6.36311    6.79497
   8.0      0.1250      6.36342    6.84476
   8.0      0.1250      6.36373    6.90348
   8.0      0.1250      6.36404    6.97334
   5.0      0.2000      6.36436    7.05762
   5.0      0.2000      6.36467    7.16022
   6.0      0.1667      6.36499    7.28715
   8.0      0.1250      6.36530    7.44639
   8.0      0.1250      6.36561    7.64960
   6.0      0.1667      6.36593    7.91515
  10.0      0.1000      6.36624    8.26974
  14.0      0.0714      6.36656    8.75868
  11.0      0.0909      6.36687    9.45929
  11.0      0.0909      6.36719   10.52280
  19.0      0.0526      6.36750   12.27209
  34.0      0.02941     6.36782   15.33306
  52.0      0.01923     6.36814   20.72930
  64.0      0.01563     6.36845   29.41696
  82.0      0.01220     6.36877   39.59194
  79.0      0.01266     6.36909   42.05897
  51.0      0.01961     6.36940   33.43166
  38.0      0.02632     6.36972   23.61746
  31.0      0.03226     6.37004   17.04328
  21.0      0.0476      6.37036   13.23717
  20.0      0.0500      6.37068   11.08436
  14.0      0.0714      6.37100    9.81235
   8.0      0.1250      6.37132    8.99795
   8.0      0.1250      6.37163    8.44148
  10.0      0.1000      6.37195    8.04348
   9.0      0.1111      6.37227    7.74850
   7.0      0.1429      6.37259    7.52479
  10.0      0.1000      6.37292    7.35096
  11.0      0.0909      6.37324    7.21359
  15.0      0.0667      6.37356    7.10328
  11.0      0.0909      6.37388    7.01319
  10.0      0.1000      6.37420    6.93891
   9.0      0.1111      6.37452    6.87684
   7.0      0.1429      6.37485    6.82454
  10.0      0.1000      6.37517    6.78012
  13.0      0.0769      6.37549    6.74197
   8.0      0.1250      6.37581    6.70907
   4.0      0.2500      6.37614    6.68045
   8.0      0.1250      6.37646    6.65544
   7.0      0.1429      6.37679    6.63349
  10.0      0.1000      6.37711    6.61406
   7.0      0.1429      6.37744    6.59685
   8.0      0.1250      6.37776    6.58149
   9.0      0.1111      6.37809    6.56776
   9.0      0.1111      6.37841    6.55544
   7.0      0.1429      6.37874    6.54433
   7.0      0.1429      6.37907    6.53430
   5.0      0.2000      6.37939    6.52521
   7.0      0.1429      6.37972    6.51695
  12.0      0.0833      6.38005    6.50943
   9.0      0.1111      6.38037    6.50255
   9.0      0.1111      6.38070    6.49627
   8.0      0.1250      6.38103    6.49050
  10.0      0.1000      6.38136    6.48521
   9.0      0.1111      6.38169    6.48034
   9.0      0.1111      6.38202    6.47585
  10.0      0.1000      6.38235    6.47170
   9.0      0.1111      6.38268    6.38265
   7.0      0.1429      6.38301    6.38299
   8.0      0.1250      6.38334    6.38332
   6.0      0.1667      6.38367    6.38365
   4.0      0.2500      6.38400    6.38398
   5.0      0.2000      6.38434    6.38431
   7.0      0.1429      6.38467    6.38464
   9.0      0.1111      6.38500    6.38498
   9.0      0.1111      6.38534    6.38531
  13.0      0.0769      6.38567    6.38564
  13.0      0.0769      6.38600    6.38598
   7.0      0.1429      6.38634    6.38631
   8.0      0.1250      6.38667    6.38665
   8.0      0.1250      6.38701    6.38698
   4.0      0.2500      6.38734    6.38732
   5.0      0.2000      6.38768    6.38765
   7.0      0.1429      6.38802    6.38799
   8.0      0.1250      6.38835    6.38833
   8.0      0.1250      6.38869    6.38866
   7.0      0.1429      6.38903    6.38900
   8.0      0.1250      6.38936    6.38934
   6.0      0.1667      6.38970    6.38968
   4.0      0.2500      6.39004    6.39002
   7.0      0.1429      6.39038    6.39036
   7.0      0.1429      6.39072    6.39069
   8.0      0.1250      6.39106    6.39104
   5.0      0.2000      6.39140    6.39138
   7.0      0.1429      6.39174    6.39172
   7.0      0.1429      6.39208    6.39206
   3.0      0.3333      6.39242    6.39240
  10.0      0.1000      6.39277    6.39274
   9.0      0.1111      6.39311    6.39308
   7.0      0.1429      6.39345    6.39343
   7.0      0.1429      6.39379    6.39377
   8.0      0.1250      6.39414    6.39411
   8.0      0.1250      6.39448    6.39446
   7.0      0.1429      6.39483    6.39480
   5.0      0.2000      6.39517    6.39515
   6.0      0.1667      6.39552    6.39549
   5.0      0.2000      6.39586    6.39584
   7.0      0.1429      6.39621    6.39618
   7.0      0.1429      6.39656    6.39653
   3.0      0.3333      6.39690    6.39688
   8.0      0.1250      6.39725    6.39722
   8.0      0.1250      6.39760    6.39757
   6.0      0.1667      6.39795    6.39792
   5.0      0.2000      6.39829    6.39827
   5.0      0.2000      6.39864    6.39862
  11.0      0.0909      6.39899    6.39897
  10.0      0.1000      6.39934    6.39932
   9.0      0.1111      6.39969    6.39967
   8.0      0.1250      6.40005    6.40002
  12.0      0.0833      6.40040    6.40037
  13.0      0.0769      6.40075    6.40072
   9.0      0.1111      6.40110    6.40108
   7.0      0.1429      6.40146    6.40143
   6.0      0.1667      6.40181    6.40178
   6.0      0.1667      6.40216    6.40214
   4.0      0.2500      6.40252    6.40249
   9.0      0.1111      6.40287    6.40285
   9.0      0.1111      6.40323    6.40320
   6.0      0.1667      6.40358    6.40356
   5.0      0.2000      6.40394    6.40391
   7.0      0.1429      6.40430    6.40427
   8.0      0.1250      6.40465    6.40463
   9.0      0.1111      6.40501    6.40499
   7.0      0.1429      6.40537    6.40534
   7.0      0.1429      6.40573    6.40570
   8.0      0.1250      6.40609    6.40606
   8.0      0.1250      6.40645    6.40642
   6.0      0.1667      6.40681    6.40678
   6.0      0.1667      6.40717    6.40714
   7.0      0.1429      6.40753    6.40750
   9.0      0.1111      6.40789    6.40787
   7.0      0.1429      6.40825    6.40823
   7.0      0.1429      6.40862    6.40859
   8.0      0.1250      6.40898    6.40895
   8.0      0.1250      6.40934    6.40932
  10.0      0.1000      6.40971    6.40968
  14.0      0.0714      6.41007    6.41005
   5.0      0.2000      6.41044    6.41041
   6.0      0.1667      6.41080    6.41078
  12.0      0.0833      6.41117    6.41114
   9.0      0.1111      6.41153    6.41151
   8.0      0.1250      6.41190    6.41188
   6.0      0.1667      6.41227    6.41225
   5.0      0.2000      6.41264    6.41261
   6.0      0.1667      6.41301    6.41298
   7.0      0.1429      6.41338    6.41335
   8.0      0.1250      6.41375    6.41372
   5.0      0.2000      6.41412    6.41409
   6.0      0.1667      6.41449    6.41446
  12.0      0.0833      6.41486    6.41483
   8.0      0.1250      6.41523    6.41521
   8.0      0.1250      6.41560    6.41558
   7.0      0.1429      6.41598    6.41595
   8.0      0.1250      6.41635    6.41633
   5.0      0.2000      6.41673    6.41670
   7.0      0.1429      6.41710    6.41708
  10.0      0.1000      6.41748    6.41745
   7.0      0.1429      6.41785    6.41783
   5.0      0.2000      6.41823    6.41820
   7.0      0.1429      6.41860    6.41858
   6.0      0.1667      6.41898    6.41896
   8.0      0.1250      6.41936    6.41934
   8.0      0.1250      6.41974    6.41972
   5.0      0.2000      6.42012    6.42009
  11.0      0.0909      6.42050    6.42047
   9.0      0.1111      6.42088    6.42086
   8.0      0.1250      6.42126    6.42124
   6.0      0.1667      6.42164    6.42162
   6.0      0.1667      6.42202    6.42200
   8.0      0.1250      6.42241    6.42238
   7.0      0.1429      6.42279    6.42277
   7.0      0.1429      6.42317    6.42315
   7.0      0.1429      6.42356    6.42353
   6.0      0.1667      6.42394    6.42392
   4.0      0.2500      6.42433    6.42430
   3.0      0.3333      6.42472    6.42469
   3.0      0.3333      6.42510    6.42508
   6.0      0.1667      6.42549    6.42547
   6.0      0.1667      6.42588    6.42585
   6.0      0.1667      6.42627    6.42624
   9.0      0.1111      6.42666    6.42663
   8.0      0.1250      6.42705    6.42702
   5.0      0.2000      6.42744    6.42741
   4.0      0.2500      6.42783    6.42780
   4.0      0.2500      6.42822    6.42819
  10.0      0.1000      6.42861    6.42859
   7.0      0.1429      6.42900    6.42898
   3.0      0.3333      6.42940    6.42937
   6.0      0.1667      6.42979    6.42977
   5.0      0.2000      6.43019    6.43016
   8.0      0.1250      6.43058    6.43056
   7.0      0.1429      6.43098    6.43095
   5.0      0.2000      6.43138    6.43135
   8.0      0.1250      6.43177    6.43175
   7.0      0.1429      6.43217    6.43215
   7.0      0.1429      6.43257    6.43254
   2.0      0.500       6.43297    6.43294
   4.0      0.2500      6.43337    6.43334
   6.0      0.1667      6.43377    6.43374
   8.0      0.1250      6.43417    6.43414
   7.0      0.1429      6.43457    6.43455
   7.0      0.1429      6.43497    6.43495
  14.0      0.0714      6.43538    6.43535
   4.0      0.2500      6.43578    6.43576
   9.0      0.1111      6.43618    6.43616
   5.0      0.2000      6.43659    6.43656
   8.0      0.1250      6.43699    6.43697
   2.0      0.500       6.43740    6.43738
   8.0      0.1250      6.43781    6.43778
   4.0      0.2500      6.43821    6.43819
  10.0      0.1000      6.43862    6.43860
   6.0      0.1667      6.43903    6.43901
   4.0      0.2500      6.43944    6.43942
   4.0      0.2500      6.43985    6.43983
   9.0      0.1111      6.44026    6.44024
   4.0      0.2500      6.44067    6.44065
   4.0      0.2500      6.44109    6.44106
  10.0      0.1000      6.44150    6.44148
   8.0      0.1250      6.44191    6.44189
   6.0      0.1667      6.44233    6.44230
   5.0      0.2000      6.44274    6.44272
   8.0      0.1250      6.44316    6.44313
   9.0      0.1111      6.44357    6.44355
   8.0      0.1250      6.44399    6.44397
   5.0      0.2000      6.44441    6.44439
   6.0      0.1667      6.44483    6.44480
   7.0      0.1429      6.44525    6.44522
   7.0      0.1429      6.44567    6.44564
   8.0      0.1250      6.44609    6.44606
   8.0      0.1250      6.44651    6.44648
   7.0      0.1429      6.44693    6.44691
  10.0      0.1000      6.44735    6.44733
  10.0      0.1000      6.44778    6.44775
   9.0      0.1111      6.44820    6.44818
   9.0      0.1111      6.44862    6.44860
   7.0      0.1429      6.44905    6.44903
   6.0      0.1667      6.44948    6.44945
   7.0      0.1429      6.44990    6.44988
   8.0      0.1250      6.45033    6.45031
   9.0      0.1111      6.45076    6.45073
   9.0      0.1111      6.45119    6.45116
   8.0      0.1250      6.45162    6.45159
   8.0      0.1250      6.45205    6.45202
   8.0      0.1250      6.45248    6.45246
   6.0      0.1667      6.45291    6.45289
   5.0      0.2000      6.45334    6.45332
   9.0      0.1111      6.45378    6.45375
   7.0      0.1429      6.45421    6.45419
   5.0      0.2000      6.45465    6.45462
   6.0      0.1667      6.45508    6.45506
   7.0      0.1429      6.45552    6.45549
   8.0      0.1250      6.45595    6.45593
   8.0      0.1250      6.45639    6.45637
   5.0      0.2000      6.45683    6.45681
   7.0      0.1429      6.45727    6.45725
   7.0      0.1429      6.45771    6.45769
   9.0      0.1111      6.45815    6.45813
   6.0      0.1667      6.45859    6.45857
   4.0      0.2500      6.45903    6.45901
   4.0      0.2500      6.45948    6.45945
  10.0      0.1000      6.45992    6.45990
   8.0      0.1250      6.46037    6.46034
   9.0      0.1111      6.46081    6.46079
  11.0      0.0909      6.46126    6.46123
   5.0      0.2000      6.46170    6.46168
   7.0      0.1429      6.46215    6.46213
   8.0      0.1250      6.46260    6.46258
   6.0      0.1667      6.46305    6.46303
   7.0      0.1429      6.46350    6.46348
   9.0      0.1111      6.46395    6.46393
   7.0      0.1429      6.46440    6.46438
  11.0      0.0909      6.46485    6.46483
   8.0      0.1250      6.46531    6.46528
   8.0      0.1250      6.46576    6.46574
   5.0      0.2000      6.46622    6.46619
   6.0      0.1667      6.46667    6.46665
   9.0      0.1111      6.46713    6.46710
   7.0      0.1429      6.46759    6.46756
   6.0      0.1667      6.46804    6.46802
   4.0      0.2500      6.46850    6.46848
   6.0      0.1667      6.46896    6.46894
  11.0      0.0909      6.46942    6.46940
   7.0      0.1429      6.46988    6.46986
   5.0      0.2000      6.47035    6.47032
   8.0      0.1250      6.47081    6.47078
   7.0      0.1429      6.47127    6.47125
   7.0      0.1429      6.47174    6.47171
   6.0      0.1667      6.47220    6.47218
   4.0      0.2500      6.47267    6.47264
   4.0      0.2500      6.47313    6.47311
   6.0      0.1667      6.47360    6.47358
   6.0      0.1667      6.47407    6.47405
   5.0      0.2000      6.47454    6.47452
   8.0      0.1250      6.47501    6.47499
   8.0      0.1250      6.47548    6.47546
   5.0      0.2000      6.47595    6.47593
   6.0      0.1667      6.47642    6.47640
   8.0      0.1250      6.47690    6.47687
   6.0      0.1667      6.47737    6.47735
   4.0      0.2500      6.47785    6.47782
   5.0      0.2000      6.47832    6.47830
   9.0      0.1111      6.47880    6.47878
   6.0      0.1667      6.47928    6.47925
   4.0      0.2500      6.47976    6.47973
   4.0      0.2500      6.48023    6.48021
   6.0      0.1667      6.48072    6.48069
   9.0      0.1111      6.48120    6.48117
   6.0      0.1667      6.48168    6.48166
   6.0      0.1667      6.48216    6.48214
   5.0      0.2000      6.48264    6.48262
   4.0      0.2500      6.48313    6.48311
  11.0      0.0909      6.48361    6.48359
   8.0      0.1250      6.48410    6.48408
  11.0      0.0909      6.48459    6.48457
   5.0      0.2000      6.48507    6.48505
   8.0      0.1250      6.48556    6.48554
   5.0      0.2000      6.48605    6.48603
   7.0      0.1429      6.48654    6.48652
   7.0      0.1429      6.48704    6.48701
   8.0      0.1250      6.48753    6.48751
  10.0      0.1000      6.48802    6.48800
   5.0      0.2000      6.48852    6.48849
  11.0      0.0909      6.48901    6.48899
   3.0      0.3333      6.48951    6.48948
   8.0      0.1250      6.49000    6.48998
   5.0      0.2000      6.49050    6.49048
   9.0      0.1111      6.49100    6.49098
   4.0      0.2500      6.49150    6.49148
  10.0      0.1000      6.49200    6.49198
  10.0      0.1000      6.49250    6.49248
  10.0      0.1000      6.49300    6.49298
   8.0      0.1250      6.49351    6.49348
   9.0      0.1111      6.49401    6.49399
   7.0      0.1429      6.49451    6.49449
   7.0      0.1429      6.49502    6.49500
   8.0      0.1250      6.49553    6.49550
   8.0      0.1250      6.49603    6.49601
   6.0      0.1667      6.49654    6.49652
   6.0      0.1667      6.49705    6.49703
   7.0      0.1429      6.49756    6.49754
   6.0      0.1667      6.49807    6.49805
   8.0      0.1250      6.49859    6.49856
  10.0      0.1000      6.49910    6.49908
   7.0      0.1429      6.49961    6.49959
   4.0      0.2500      6.50013    6.50011
   4.0      0.2500      6.50064    6.50062
   7.0      0.1429      6.50116    6.50114
   9.0      0.1111      6.50168    6.50166
   9.0      0.1111      6.50220    6.50218
  10.0      0.1000      6.50272    6.50269
   7.0      0.1429      6.50324    6.50322
   7.0      0.1429      6.50376    6.50374
   8.0      0.1250      6.50428    6.50426
   6.0      0.1667      6.50481    6.50478
   9.0      0.1111      6.50533    6.50531
   9.0      0.1111      6.50585    6.50583
   6.0      0.1667      6.50638    6.50636
   7.0      0.1429      6.50691    6.50689
   5.0      0.2000      6.50744    6.50741
   7.0      0.1429      6.50797    6.50794
  10.0      0.1000      6.50850    6.50847
   7.0      0.1429      6.50903    6.50900
   4.0      0.2500      6.50956    6.50954
   6.0      0.1667      6.51009    6.51007
   7.0      0.1429      6.51062    6.51060
   5.0      0.2000      6.51116    6.51114
   8.0      0.1250      6.51170    6.51167
  10.0      0.1000      6.51223    6.51221
   7.0      0.1429      6.51277    6.51275
   9.0      0.1111      6.51331    6.51329
   7.0      0.1429      6.51385    6.51383
   4.0      0.2500      6.51439    6.51437
   4.0      0.2500      6.51493    6.51491
   9.0      0.1111      6.51548    6.51545
   9.0      0.1111      6.51602    6.51600
   7.0      0.1429      6.51656    6.51654
   5.0      0.2000      6.51711    6.51709
   8.0      0.1250      6.51766    6.51763
   3.0      0.3333      6.51820    6.51818
   9.0      0.1111      6.51875    6.51873
  10.0      0.1000      6.51930    6.51928
   5.0      0.2000      6.51985    6.51983
   4.0      0.2500      6.52041    6.52038
   7.0      0.1429      6.52096    6.52094
   4.0      0.2500      6.52151    6.52149
   9.0      0.1111      6.52207    6.52205
   8.0      0.1250      6.52262    6.52260
   5.0      0.2000      6.52318    6.52316
   3.0      0.3333      6.52374    6.52372
   5.0      0.2000      6.52430    6.52427
   7.0      0.1429      6.52486    6.52483
   6.0      0.1667      6.52542    6.52539
   6.0      0.1667      6.52598    6.52596
   4.0      0.2500      6.52654    6.52652
   5.0      0.2000      6.52710    6.52708
   6.0      0.1667      6.52767    6.52765
   6.0      0.1667      6.52824    6.52821
   4.0      0.2500      6.52880    6.52878
   6.0      0.1667      6.52937    6.52935
   7.0      0.1429      6.52994    6.52992
   4.0      0.2500      6.53051    6.53049
   7.0      0.1429      6.53108    6.53106
   7.0      0.1429      6.53165    6.53163
   7.0      0.1429      6.53223    6.53221
   8.0      0.1250      6.53280    6.53278
   8.0      0.1250      6.53338    6.53336
   8.0      0.1250      6.53395    6.53393
   8.0      0.1250      6.53453    6.53451
   9.0      0.1111      6.53511    6.53509
   6.0      0.1667      6.53569    6.53567
   4.0      0.2500      6.53627    6.53625
   7.0      0.1429      6.53685    6.53683
   9.0      0.1111      6.53743    6.53741
  10.0      0.1000      6.53802    6.53800
   7.0      0.1429      6.53860    6.53858
   6.0      0.1667      6.53919    6.53917
   5.0      0.2000      6.53978    6.53976
   6.0      0.1667      6.54036    6.54034
   6.0      0.1667      6.54095    6.54093
   6.0      0.1667      6.54154    6.54152
   7.0      0.1429      6.54214    6.54211
   8.0      0.1250      6.54273    6.54271
   5.0      0.2000      6.54332    6.54330
   7.0      0.1429      6.54392    6.54390
   4.0      0.2500      6.54451    6.54449
   6.0      0.1667      6.54511    6.54509
   5.0      0.2000      6.54571    6.54569
   7.0      0.1429      6.54631    6.54629
   8.0      0.1250      6.54691    6.54689
   4.0      0.2500      6.54751    6.54749
   4.0      0.2500      6.54811    6.54809
   6.0      0.1667      6.54871    6.54869
   2.0      0.500       6.54932    6.54930
   6.0      0.1667      6.54992    6.54990
   7.0      0.1429      6.55053    6.55051
   9.0      0.1111      6.55114    6.55112
   9.0      0.1111      6.55175    6.55173
   7.0      0.1429      6.55236    6.55234
   9.0      0.1111      6.55297    6.55295
   4.0      0.2500      6.55358    6.55356
   6.0      0.1667      6.55419    6.55417
  13.0      0.0769      6.55481    6.55479
   7.0      0.1429      6.55542    6.55540
   7.0      0.1429      6.55604    6.55602
  12.0      0.0833      6.55666    6.55664
   5.0      0.2000      6.55728    6.55726
   7.0      0.1429      6.55790    6.55788
   4.0      0.2500      6.55852    6.55850
   5.0      0.2000      6.55914    6.55912
   9.0      0.1111      6.55976    6.55974
  10.0      0.1000      6.56039    6.56037
   5.0      0.2000      6.56101    6.56099
   5.0      0.2000      6.56164    6.56162
   9.0      0.1111      6.56227    6.56225
   9.0      0.1111      6.56290    6.56288
   5.0      0.2000      6.56353    6.56351
   8.0      0.1250      6.56416    6.56414
   6.0      0.1667      6.56479    6.56477
   6.0      0.1667      6.56543    6.56541
   4.0      0.2500      6.56606    6.56604
   6.0      0.1667      6.56670    6.56668
   7.0      0.1429      6.56734    6.56732
   8.0      0.1250      6.56797    6.56796
  11.0      0.0909      6.56861    6.56859
   6.0      0.1667      6.56925    6.56923
   5.0      0.2000      6.56990    6.56988
   8.0      0.1250      6.57054    6.57052
   7.0      0.1429      6.57118    6.57116
   8.0      0.1250      6.57183    6.57181
   9.0      0.1111      6.57248    6.57246
   7.0      0.1429      6.57312    6.57310
   5.0      0.2000      6.57377    6.57375
   6.0      0.1667      6.57442    6.57440
   8.0      0.1250      6.57508    6.57506
   7.0      0.1429      6.57573    6.57571
   4.0      0.2500      6.57638    6.57636
   3.0      0.3333      6.57704    6.57702
   7.0      0.1429      6.57769    6.57767
   5.0      0.2000      6.57835    6.57833
   4.0      0.2500      6.57901    6.57899
   7.0      0.1429      6.57967    6.57965
   9.0      0.1111      6.58033    6.58031
   5.0      0.2000      6.58099    6.58097
   6.0      0.1667      6.58165    6.58163
   4.0      0.2500      6.58232    6.58230
   3.0      0.3333      6.58298    6.58297
   6.0      0.1667      6.58365    6.58363
   5.0      0.2000      6.58432    6.58430
   6.0      0.1667      6.58499    6.58497
   6.0      0.1667      6.58566    6.58564
   6.0      0.1667      6.58633    6.58631
   7.0      0.1429      6.58700    6.58698
   5.0      0.2000      6.58768    6.58766
   7.0      0.1429      6.58835    6.58834
  10.0      0.1000      6.58903    6.58901
   8.0      0.1250      6.58971    6.58969
   7.0      0.1429      6.59039    6.59037
   8.0      0.1250      6.59107    6.59105
   9.0      0.1111      6.59175    6.59173
   7.0      0.1429      6.59243    6.59241
   7.0      0.1429      6.59312    6.59310
   5.0      0.2000      6.59380    6.59378
  10.0      0.1000      6.59449    6.59447
   6.0      0.1667      6.59518    6.59516
   4.0      0.2500      6.59586    6.59585
   9.0      0.1111      6.59655    6.59654
   5.0      0.2000      6.59725    6.59723
  10.0      0.1000      6.59794    6.59792
   6.0      0.1667      6.59863    6.59861
   5.0      0.2000      6.59933    6.59931
   9.0      0.1111      6.60002    6.60001
   9.0      0.1111      6.60072    6.60070
   7.0      0.1429      6.60142    6.60140
   6.0      0.1667      6.60212    6.60210
   8.0      0.1250      6.60282    6.60280
   4.0      0.2500      6.60353    6.60351
   6.0      0.1667      6.60423    6.60421
   6.0      0.1667      6.60494    6.60492
   5.0      0.2000      6.60564    6.60562
   5.0      0.2000      6.60635    6.60633
   5.0      0.2000      6.60706    6.60704
   7.0      0.1429      6.60777    6.60775
   7.0      0.1429      6.60848    6.60846
   5.0      0.2000      6.60919    6.60918
   4.0      0.2500      6.60991    6.60989
   6.0      0.1667      6.61062    6.61061
   6.0      0.1667      6.61134    6.61132
   5.0      0.2000      6.61206    6.61204
   6.0      0.1667      6.61278    6.61276
   8.0      0.1250      6.61350    6.61348
  10.0      0.1000      6.61422    6.61420
   9.0      0.1111      6.61494    6.61492
   8.0      0.1250      6.61567    6.61565
   5.0      0.2000      6.61639    6.61638
   7.0      0.1429      6.61712    6.61710
   9.0      0.1111      6.61785    6.61783
   8.0      0.1250      6.61858    6.61856
   7.0      0.1429      6.61931    6.61929
  11.0      0.0909      6.62004    6.62002
   9.0      0.1111      6.62078    6.62076
   7.0      0.1429      6.62151    6.62149
   9.0      0.1111      6.62225    6.62223
   5.0      0.2000      6.62298    6.62297
   4.0      0.2500      6.62372    6.62371
   9.0      0.1111      6.62446    6.62445
   6.0      0.1667      6.62521    6.62519
   9.0      0.1111      6.62595    6.62593
   6.0      0.1667      6.62669    6.62667
   7.0      0.1429      6.62744    6.62742
   6.0      0.1667      6.62818    6.62817
   9.0      0.1111      6.62893    6.62891
   9.0      0.1111      6.62968    6.62966
   5.0      0.2000      6.63043    6.63042
   7.0      0.1429      6.63119    6.63117
   4.0      0.2500      6.63194    6.63192
   4.0      0.2500      6.63269    6.63268
   6.0      0.1667      6.63345    6.63343
   8.0      0.1250      6.63421    6.63419
   3.0      0.3333      6.63497    6.63495
   7.0      0.1429      6.63573    6.63571
   6.0      0.1667      6.63649    6.63647
   6.0      0.1667      6.63725    6.63723
   6.0      0.1667      6.63801    6.63800
   5.0      0.2000      6.63878    6.63876
   4.0      0.2500      6.63955    6.63953
   9.0      0.1111      6.64032    6.64030
   6.0      0.1667      6.64109    6.64107
   5.0      0.2000      6.64186    6.64184
   8.0      0.1250      6.64263    6.64261
   6.0      0.1667      6.64340    6.64338
   4.0      0.2500      6.64418    6.64416
   5.0      0.2000      6.64495    6.64494
   9.0      0.1111      6.64573    6.64571
   7.0      0.1429      6.64651    6.64649
   5.0      0.2000      6.64729    6.64727
   6.0      0.1667      6.64807    6.64806
  10.0      0.1000      6.64886    6.64884
   9.0      0.1111      6.64964    6.64962
   8.0      0.1250      6.65043    6.65041
   6.0      0.1667      6.65121    6.65120
   6.0      0.1667      6.65200    6.65199
   7.0      0.1429      6.65279    6.65278
   6.0      0.1667      6.65359    6.65357
   7.0      0.1429      6.65438    6.65436
   7.0      0.1429      6.65517    6.65516
   9.0      0.1111      6.65597    6.65595
   7.0      0.1429      6.65677    6.65675
   5.0      0.2000      6.65757    6.65755
   6.0      0.1667      6.65836    6.65835
   7.0      0.1429      6.65917    6.65915
   4.0      0.2500      6.65997    6.65995
   7.0      0.1429      6.66077    6.66076
   9.0      0.1111      6.66158    6.66156
   6.0      0.1667      6.66239    6.66237
   7.0      0.1429      6.66319    6.66318
   9.0      0.1111      6.66400    6.66399
   9.0      0.1111      6.66481    6.66480
  10.0      0.1000      6.66563    6.66561
   6.0      0.1667      6.66644    6.66643
   5.0      0.2000      6.66726    6.66724
   8.0      0.1250      6.66807    6.66806
   8.0      0.1250      6.66889    6.66888
   5.0      0.2000      6.66971    6.66970
   7.0      0.1429      6.67053    6.67052
   6.0      0.1667      6.67136    6.67134
   7.0      0.1429      6.67218    6.67216
   8.0      0.1250      6.67301    6.67299
   5.0      0.2000      6.67383    6.67382
   6.0      0.1667      6.67466    6.67464
   9.0      0.1111      6.67549    6.67547
   2.0      0.500       6.67632    6.67631
   7.0      0.1429      6.67715    6.67714
   8.0      0.1250      6.67799    6.67797
   8.0      0.1250      6.67882    6.67881
   9.0      0.1111      6.67966    6.67964
   4.0      0.2500      6.68050    6.68048
   8.0      0.1250      6.68134    6.68132
   7.0      0.1429      6.68218    6.68216
   4.0      0.2500      6.68302    6.68301
   9.0      0.1111      6.68387    6.68385
   5.0      0.2000      6.68471    6.68470
   6.0      0.1667      6.68556    6.68554
   6.0      0.1667      6.68641    6.68639
   6.0      0.1667      6.68726    6.68724
   7.0      0.1429      6.68811    6.68809
   7.0      0.1429      6.68896    6.68895
   6.0      0.1667      6.68982    6.68980
   6.0      0.1667      6.69067    6.69066
   8.0      0.1250      6.69153    6.69152
   7.0      0.1429      6.69239    6.69237
   5.0      0.2000      6.69325    6.69323
   6.0      0.1667      6.69411    6.69410
   8.0      0.1250      6.69498    6.69496
   4.0      0.2500      6.69584    6.69583
   5.0      0.2000      6.69671    6.69669
   7.0      0.1429      6.69758    6.69756
   7.0      0.1429      6.69844    6.69843
   8.0      0.1250      6.69932    6.69930
   6.0      0.1667      6.70019    6.70017
   3.0      0.3333      6.70106    6.70105
   6.0      0.1667      6.70194    6.70192
   9.0      0.1111      6.70281    6.70280
   7.0      0.1429      6.70369    6.70368
   7.0      0.1429      6.70457    6.70456
   9.0      0.1111      6.70545    6.70544
   8.0      0.1250      6.70633    6.70632
   7.0      0.1429      6.70722    6.70720
   7.0      0.1429      6.70811    6.70809
   8.0      0.1250      6.70899    6.70898
  10.0      0.1000      6.70988    6.70986
  10.0      0.1000      6.71077    6.71076
   9.0      0.1111      6.71166    6.71165
   8.0      0.1250      6.71256    6.71254
   5.0      0.2000      6.71345    6.71344
   5.0      0.2000      6.71435    6.71433
   4.0      0.2500      6.71525    6.71523
   6.0      0.1667      6.71614    6.71613
   7.0      0.1429      6.71705    6.71703
   5.0      0.2000      6.71795    6.71793
   7.0      0.1429      6.71885    6.71884
   5.0      0.2000      6.71976    6.71974
   6.0      0.1667      6.72066    6.72065
   4.0      0.2500      6.72157    6.72156
   3.0      0.3333      6.72248    6.72247
   6.0      0.1667      6.72339    6.72338
   5.0      0.2000      6.72431    6.72429
   5.0      0.2000      6.72522    6.72521
   7.0      0.1429      6.72614    6.72612
  14.0      0.0714      6.72706    6.72704
   6.0      0.1667      6.72797    6.72796
   5.0      0.2000      6.72890    6.72888
   7.0      0.1429      6.72982    6.72980
   5.0      0.2000      6.73074    6.73073
   7.0      0.1429      6.73167    6.73165
   8.0      0.1250      6.73259    6.73258
   9.0      0.1111      6.73352    6.73351
   9.0      0.1111      6.73445    6.73444
   6.0      0.1667      6.73538    6.73537
   7.0      0.1429      6.73632    6.73630
   4.0      0.2500      6.73725    6.73724
   8.0      0.1250      6.73819    6.73817
   7.0      0.1429      6.73913    6.73911
   7.0      0.1429      6.74007    6.74005
   6.0      0.1667      6.74101    6.74099
   6.0      0.1667      6.74195    6.74193
   9.0      0.1111      6.74289    6.74288
   8.0      0.1250      6.74384    6.74382
   2.0      0.500       6.74479    6.74477
   4.0      0.2500      6.74574    6.74572
   8.0      0.1250      6.74669    6.74667
   7.0      0.1429      6.74764    6.74762
   8.0      0.1250      6.74859    6.74858
   8.0      0.1250      6.74955    6.74953
   7.0      0.1429      6.75050    6.75049
   9.0      0.1111      6.75146    6.75145
   6.0      0.1667      6.75242    6.75241
   4.0      0.2500      6.75338    6.75337
   6.0      0.1667      6.75435    6.75433
   5.0      0.2000      6.75531    6.75530
   5.0      0.2000      6.75628    6.75626
   8.0      0.1250      6.75725    6.75723
   7.0      0.1429      6.75822    6.75820
   6.0      0.1667      6.75919    6.75917
   7.0      0.1429      6.76016    6.76015
   7.0      0.1429      6.76113    6.76112
   7.0      0.1429      6.76211    6.76210
  11.0      0.0909      6.76309    6.76307
   8.0      0.1250      6.76407    6.76405
   6.0      0.1667      6.76505    6.76503
   5.0      0.2000      6.76603    6.76602
   6.0      0.1667      6.76702    6.76700
   8.0      0.1250      6.76800    6.76799
   8.0      0.1250      6.76899    6.76897
   9.0      0.1111      6.76998    6.76996
   8.0      0.1250      6.77097    6.77095
   5.0      0.2000      6.77196    6.77195
   4.0      0.2500      6.77295    6.77294
   5.0      0.2000      6.77395    6.77393
   6.0      0.1667      6.77495    6.77493
   4.0      0.2500      6.77594    6.77593
   4.0      0.2500      6.77694    6.77693
   8.0      0.1250      6.77795    6.77793
   7.0      0.1429      6.77895    6.77894
   7.0      0.1429      6.77996    6.77994
   5.0      0.2000      6.78096    6.78095
   9.0      0.1111      6.78197    6.78196
   9.0      0.1111      6.78298    6.78297
   5.0      0.2000      6.78399    6.78398
   8.0      0.1250      6.78501    6.78499
   8.0      0.1250      6.78602    6.78601
   7.0      0.1429      6.78704    6.78702
   8.0      0.1250      6.78806    6.78804
   5.0      0.2000      6.78908    6.78906
   5.0      0.2000      6.79010    6.79008
   8.0      0.1250      6.79112    6.79111
   9.0      0.1111      6.79215    6.79213
   6.0      0.1667      6.79317    6.79316
   5.0      0.2000      6.79420    6.79419
   9.0      0.1111      6.79523    6.79522
   9.0      0.1111      6.79626    6.79625
   6.0      0.1667      6.79730    6.79728
   8.0      0.1250      6.79833    6.79832
   4.0      0.2500      6.79937    6.79935
   5.0      0.2000      6.80041    6.80039
   5.0      0.2000      6.80144    6.80143
   5.0      0.2000      6.80249    6.80247
   8.0      0.1250      6.80353    6.80352
   6.0      0.1667      6.80458    6.80456
   6.0      0.1667      6.80562    6.80561
   7.0      0.1429      6.80667    6.80666
   5.0      0.2000      6.80772    6.80771
   6.0      0.1667      6.80877    6.80876
   6.0      0.1667      6.80983    6.80981
   8.0      0.1250      6.81088    6.81087
   6.0      0.1667      6.81194    6.81192
   7.0      0.1429      6.81299    6.81298
   9.0      0.1111      6.81405    6.81404
   8.0      0.1250      6.81512    6.81510
   5.0      0.2000      6.81618    6.81617
   6.0      0.1667      6.81725    6.81723
   5.0      0.2000      6.81831    6.81830
   3.0      0.3333      6.81938    6.81937
   5.0      0.2000      6.82045    6.82044
   7.0      0.1429      6.82152    6.82151
   7.0      0.1429      6.82260    6.82258
   7.0      0.1429      6.82367    6.82366
   6.0      0.1667      6.82475    6.82474
   8.0      0.1250      6.82583    6.82582
   9.0      0.1111      6.82691    6.82690
   4.0      0.2500      6.82799    6.82798
   7.0      0.1429      6.82908    6.82906
   7.0      0.1429      6.83016    6.83015
   8.0      0.1250      6.83125    6.83124
  10.0      0.1000      6.83234    6.83233
   7.0      0.1429      6.83343    6.83342
   4.0      0.2500      6.83452    6.83451
   6.0      0.1667      6.83561    6.83560
   5.0      0.2000      6.83671    6.83670
   7.0      0.1429      6.83781    6.83780
   7.0      0.1429      6.83891    6.83890
   7.0      0.1429      6.84001    6.84000
  10.0      0.1000      6.84111    6.84110
   7.0      0.1429      6.84222    6.84221
   5.0      0.2000      6.84332    6.84331
   9.0      0.1111      6.84443    6.84442
   6.0      0.1667      6.84554    6.84553
  11.0      0.0909      6.84665    6.84664
   6.0      0.1667      6.84777    6.84775
   8.0      0.1250      6.84888    6.84887
   4.0      0.2500      6.85000    6.84999
   8.0      0.1250      6.85112    6.85110
  10.0      0.1000      6.85224    6.85222
   7.0      0.1429      6.85336    6.85335
   9.0      0.1111      6.85448    6.85447
   7.0      0.1429      6.85561    6.85560
   5.0      0.2000      6.85674    6.85672
   4.0      0.2500      6.85786    6.85785
   5.0      0.2000      6.85900    6.85898
   6.0      0.1667      6.86013    6.86012
   4.0      0.2500      6.86126    6.86125
   6.0      0.1667      6.86240    6.86239
   7.0      0.1429      6.86354    6.86352
   9.0      0.1111      6.86468    6.86466
   8.0      0.1250      6.86582    6.86581
   5.0      0.2000      6.86696    6.86695
   5.0      0.2000      6.86811    6.86809
   4.0      0.2500      6.86925    6.86924
   7.0      0.1429      6.87040    6.87039
   8.0      0.1250      6.87155    6.87154
   8.0      0.1250      6.87270    6.87269
   7.0      0.1429      6.87386    6.87385
   7.0      0.1429      6.87501    6.87500
   7.0      0.1429      6.87617    6.87616
   6.0      0.1667      6.87733    6.87732
   8.0      0.1250      6.87849    6.87848
  11.0      0.0909      6.87965    6.87964
   9.0      0.1111      6.88082    6.88081
   4.0      0.2500      6.88198    6.88197
   5.0      0.2000      6.88315    6.88314
   7.0      0.1429      6.88432    6.88431
   8.0      0.1250      6.88549    6.88548
   8.0      0.1250      6.88667    6.88666
   7.0      0.1429      6.88784    6.88783
   7.0      0.1429      6.88902    6.88901
   5.0      0.2000      6.89020    6.89019
   8.0      0.1250      6.89138    6.89137
   9.0      0.1111      6.89256    6.89255
   7.0      0.1429      6.89375    6.89374
   7.0      0.1429      6.89493    6.89492
   4.0      0.2500      6.89612    6.89611
   6.0      0.1667      6.89731    6.89730
  11.0      0.0909      6.89850    6.89849
  10.0      0.1000      6.89969    6.89968
   7.0      0.1429      6.90089    6.90088
   7.0      0.1429      6.90209    6.90207
  10.0      0.1000      6.90329    6.90327
   9.0      0.1111      6.90449    6.90447
   7.0      0.1429      6.90569    6.90568
   7.0      0.1429      6.90689    6.90688
   6.0      0.1667      6.90810    6.90809
   6.0      0.1667      6.90931    6.90930
   6.0      0.1667      6.91052    6.91050
   5.0      0.2000      6.91173    6.91172
   8.0      0.1250      6.91294    6.91293
   7.0      0.1429      6.91416    6.91414
   4.0      0.2500      6.91537    6.91536
   5.0      0.2000      6.91659    6.91658
   4.0      0.2500      6.91781    6.91780
   8.0      0.1250      6.91904    6.91903
   6.0      0.1667      6.92026    6.92025
   3.0      0.3333      6.92149    6.92147
   7.0      0.1429      6.92271    6.92270
   9.0      0.1111      6.92394    6.92393
   5.0      0.2000      6.92518    6.92517
   7.0      0.1429      6.92641    6.92640
   7.0      0.1429      6.92765    6.92763
   5.0      0.2000      6.92888    6.92887
   8.0      0.1250      6.93012    6.93011
   7.0      0.1429      6.93136    6.93135
   9.0      0.1111      6.93260    6.93259
   8.0      0.1250      6.93385    6.93384
   7.0      0.1429      6.93510    6.93508
   8.0      0.1250      6.93634    6.93633
   9.0      0.1111      6.93759    6.93758
   7.0      0.1429      6.93885    6.93884
   9.0      0.1111      6.94010    6.94009
   7.0      0.1429      6.94136    6.94135
   5.0      0.2000      6.94261    6.94260
   8.0      0.1250      6.94387    6.94386
   8.0      0.1250      6.94513    6.94512
   6.0      0.1667      6.94640    6.94639
   5.0      0.2000      6.94766    6.94765
   4.0      0.2500      6.94893    6.94892
   8.0      0.1250      6.95020    6.95019
   9.0      0.1111      6.95147    6.95146
   7.0      0.1429      6.95274    6.95273
   7.0      0.1429      6.95402    6.95401
   7.0      0.1429      6.95529    6.95528
   9.0      0.1111      6.95657    6.95656
  10.0      0.1000      6.95785    6.95784
  10.0      0.1000      6.95913    6.95912
   9.0      0.1111      6.96042    6.96041
   8.0      0.1250      6.96170    6.96169
  10.0      0.1000      6.96299    6.96298
   9.0      0.1111      6.96428    6.96427
   8.0      0.1250      6.96557    6.96556
   8.0      0.1250      6.96687    6.96686
   5.0      0.2000      6.96816    6.96815
   8.0      0.1250      6.96946    6.96945
   7.0      0.1429      6.97076    6.97075
   7.0      0.1429      6.97206    6.97205
   8.0      0.1250      6.97336    7.34204
   9.0      0.1111      6.97467    7.34888
   4.0      0.2500      6.97597    7.35584
   8.0      0.1250      6.97728    7.36293
   7.0      0.1429      6.97859    7.37017
   8.0      0.1250      6.97990    7.37753
   8.0      0.1250      6.98122    7.38505
   7.0      0.1429      6.98253    7.39271
   6.0      0.1667      6.98385    7.40051
  13.0      0.0769      6.98517    7.40848
  10.0      0.1000      6.98649    7.41661
  12.0      0.0833      6.98782    7.42491
   7.0      0.1429      6.98914    7.43339
   7.0      0.1429      6.99047    7.44202
   9.0      0.1111      6.99180    7.45086
   5.0      0.2000      6.99313    7.45988
   5.0      0.2000      6.99447    7.46911
   8.0      0.1250      6.99580    7.47853
   5.0      0.2000      6.99714    7.48815
   7.0      0.1429      6.99848    7.49801
   8.0      0.1250      6.99982    7.50807
   8.0      0.1250      7.00116    7.51839
  12.0      0.0833      7.00251    7.52894
   7.0      0.1429      7.00385    7.53972
   3.0      0.3333      7.00520    7.55078
   3.0      0.3333      7.00655    7.56210
   8.0      0.1250      7.00791    7.57370
  10.0      0.1000      7.00926    7.58559
   7.0      0.1429      7.01062    7.59776
   7.0      0.1429      7.01198    7.61026
   8.0      0.1250      7.01334    7.62306
   8.0      0.1250      7.01470    7.63622
   8.0      0.1250      7.01606    7.64971
   7.0      0.1429      7.01743    7.66355
   9.0      0.1111      7.01880    7.67778
   7.0      0.1429      7.02017    7.69239
   6.0      0.1667      7.02154    7.70741
   8.0      0.1250      7.02292    7.72285
   8.0      0.1250      7.02429    7.73871
   5.0      0.2000      7.02567    7.75505
   7.0      0.1429      7.02705    7.77185
  10.0      0.1000      7.02843    7.78916
   9.0      0.1111      7.02981    7.80697
   8.0      0.1250      7.03120    7.82531
   6.0      0.1667      7.03259    7.84423
   7.0      0.1429      7.03398    7.86373
   7.0      0.1429      7.03537    7.88385
   9.0      0.1111      7.03676    7.90461
  10.0      0.1000      7.03816    7.92601
   8.0      0.1250      7.03956    7.94815
   9.0      0.1111      7.04096    7.97100
  10.0      0.1000      7.04236    7.99464
  10.0      0.1000      7.04376    8.01907
   9.0      0.1111      7.04517    8.04432
   9.0      0.1111      7.04657    8.07049
   8.0      0.1250      7.04798    8.09757
  11.0      0.0909      7.04940    8.12565
   6.0      0.1667      7.05081    8.15474
   6.0      0.1667      7.05222    8.18487
   4.0      0.2500      7.05364    8.21619
   6.0      0.1667      7.05506    8.24867
   3.0      0.3333      7.05648    8.28244
   8.0      0.1250      7.05791    8.31752
   9.0      0.1111      7.05933    8.35396
   9.0      0.1111      7.06076    8.39193
  11.0      0.0909      7.06219    8.43142
   7.0      0.1429      7.06362    8.47261
   7.0      0.1429      7.06505    8.51552
   8.0      0.1250      7.06648    8.56022
   7.0      0.1429      7.06792    8.60696
   9.0      0.1111      7.06936    8.65573
   9.0      0.1111      7.07080    8.70675
  10.0      0.1000      7.07225    8.76009
  10.0      0.1000      7.07369    8.81585
   7.0      0.1429      7.07514    8.87436
  13.0      0.0769      7.07659    8.93563
   7.0      0.1429      7.07804    8.99998
   7.0      0.1429      7.07949    9.06751
   8.0      0.1250      7.08095    9.13839
   9.0      0.1111      7.08241    9.21308
  12.0      0.0833      7.08386    9.29161
   8.0      0.1250      7.08533    9.37445
   9.0      0.1111      7.08679    9.46178
   8.0      0.1250      7.08825    9.55387
   7.0      0.1429      7.08972    9.65135
   7.0      0.1429      7.09119    9.75437
   8.0      0.1250      7.09266    9.86359
   9.0      0.1111      7.09414    9.97934
   9.0      0.1111      7.09561   10.10205
   9.0      0.1111      7.09709   10.23270
   8.0      0.1250      7.09857   10.37155
   9.0      0.1111      7.10005   10.51966
  11.0      0.0909      7.10153   10.67759
  11.0      0.0909      7.10302   10.84612
  11.0      0.0909      7.10451   11.02673
   9.0      0.1111      7.10599   11.22003
  11.0      0.0909      7.10749   11.42772
   9.0      0.1111      7.10898   11.65085
  11.0      0.0909      7.11048   11.89082
  13.0      0.0769      7.11197   12.15014
  10.0      0.1000      7.11347   12.43009
  11.0      0.0909      7.11498   12.73362
  11.0      0.0909      7.11648   13.06290
  11.0      0.0909      7.11798   13.42069
  12.0      0.0833      7.11949   13.81159
  17.0      0.0588      7.12100   14.23860
  17.0      0.0588      7.12251   14.70749
  14.0      0.0714      7.12403   15.22313
  13.0      0.0769      7.12554   15.79171
  13.0      0.0769      7.12706   16.42270
  17.0      0.0588      7.12858   17.12354
  22.0      0.0455      7.13010   17.90669
  21.0      0.0476      7.13163   18.78360
  20.0      0.0500      7.13315   19.76836
  25.0      0.0400      7.13468   20.88121
  20.0      0.0500      7.13621   22.13899
  26.0      0.0385      7.13775   23.56745
  21.0      0.0476      7.13928   25.19013
  20.0      0.0500      7.14081   27.03444
  23.0      0.0435      7.14235   29.13773
  28.0      0.0357      7.14389   31.52859
  34.0      0.02941     7.14544   34.24878
  31.0      0.03226     7.14698   37.33055
  30.0      0.03333     7.14853   40.80573
  45.0      0.02222     7.15008   44.71315
  41.0      0.02439     7.15163   49.05787
  58.0      0.01724     7.15318   53.84344
  51.0      0.01961     7.15474   59.01922
  63.0      0.01587     7.15629   64.48437
  75.0      0.01333     7.15785   70.08370
  71.0      0.01408     7.15941   75.54075
  85.0      0.01176     7.16098   80.51687
  76.0      0.01316     7.16254   84.58959
  83.0      0.01205     7.16411   87.34780
  99.0      0.01010     7.16568   88.47871
  91.0      0.01099     7.16725   87.83732
  85.0      0.01176     7.16883   85.50300
  78.0      0.01282     7.17040   81.75597
  79.0      0.01266     7.17198   76.99732
  73.0      0.01370     7.17356   71.63336
  53.0      0.01887     7.17514   66.05108
  60.0      0.01667     7.17673   60.52446
  61.0      0.01639     7.17831   55.25786
  47.0      0.02128     7.17990   50.36900
  39.0      0.02564     7.18149   45.89993
  36.0      0.02778     7.18308   41.87877
  36.0      0.02778     7.18468   38.28537
  36.0      0.02778     7.18627   35.10047
  33.0      0.03030     7.18787   32.29152
  30.0      0.03333     7.18947   29.81439
  32.0      0.03125     7.19107   27.63997
  28.0      0.0357      7.19268   25.72821
  28.0      0.0357      7.19429   24.05000
  26.0      0.0385      7.19590   22.57603
  19.0      0.0526      7.19751   21.27554
  18.0      0.0556      7.19912   20.12877
  21.0      0.0476      7.20074   19.11235
  21.0      0.0476      7.20236   18.21013
  16.0      0.0625      7.20397   17.40683
  12.0      0.0833      7.20560   16.68694
  12.0      0.0833      7.20722   16.04127
  14.0      0.0714      7.20885   15.45871
  15.0      0.0667      7.21047   14.93215
  19.0      0.0526      7.21210   14.45483
  19.0      0.0526      7.21374   14.01953
  17.0      0.0588      7.21537   13.62255
  15.0      0.0667      7.21701   13.25868
  14.0      0.0714      7.21865   12.92489
  11.0      0.0909      7.22029   12.61815
  12.0      0.0833      7.22193   12.33483
  11.0      0.0909      7.22357   12.07338
  16.0      0.0625      7.22522   11.83109
   8.0      0.1250      7.22687   11.60655
  13.0      0.0769      7.22852   11.39821
  13.0      0.0769      7.23018   11.20405
  18.0      0.0556      7.23183   11.02333
  11.0      0.0909      7.23349   10.85451
  10.0      0.1000      7.23515   10.69684
  10.0      0.1000      7.23681   10.54948
   7.0      0.1429      7.23847   10.41117
  10.0      0.1000      7.24014   10.28157
  11.0      0.0909      7.24181   10.15972
  10.0      0.1000      7.24348   10.04522
  12.0      0.0833      7.24515    9.93756
   9.0      0.1111      7.24683    9.83593
  11.0      0.0909      7.24850    9.74018
  10.0      0.1000      7.25018    9.64967
   8.0      0.1250      7.25186    9.56418
  10.0      0.1000      7.25355    9.48340
  12.0      0.0833      7.25523    9.40679
  10.0      0.1000      7.25692    9.33428
   9.0      0.1111      7.25861    9.26543
  12.0      0.0833      7.26030    9.20012
   8.0      0.1250      7.26199    9.13815
   5.0      0.2000      7.26369    9.07915
   9.0      0.1111      7.26539    9.02309
  11.0      0.0909      7.26709    8.96966
   7.0      0.1429      7.26879    8.91880
   5.0      0.2000      7.27050    8.87037
   8.0      0.1250      7.27220    8.82411
   8.0      0.1250      7.27391    8.78000
   7.0      0.1429      7.27562    8.73784
   9.0      0.1111      7.27734    8.69758
   7.0      0.1429      7.27905    8.65914
   5.0      0.2000      7.28077    8.62230
   9.0      0.1111      7.28249    8.58710
  11.0      0.0909      7.28421    8.55335
   9.0      0.1111      7.28594    8.52104
  10.0      0.1000      7.28766    8.49011
  10.0      0.1000      7.28939    8.46040
   9.0      0.1111      7.29112    8.43194
  10.0      0.1000      7.29285    8.40460
   8.0      0.1250      7.29459    8.37837
   8.0      0.1250      7.29632    8.35320
   8.0      0.1250      7.29806    8.32898
   9.0      0.1111      7.29980    8.30573
   8.0      0.1250      7.30155    8.28335
   9.0      0.1111      7.30329    8.26184
   8.0      0.1250      7.30504    8.24117
  10.0      0.1000      7.30679    8.22124
   9.0      0.1111      7.30854    8.20208
   7.0      0.1429      7.31030    8.18360
   8.0      0.1250      7.31206    8.16581
   8.0      0.1250      7.31381    8.14870
   7.0      0.1429      7.31557    8.13217
   8.0      0.1250      7.31734    8.11625
  10.0      0.1000      7.31910    8.10089
   7.0      0.1429      7.32087    8.08608
   8.0      0.1250      7.32264    8.07180
   8.0      0.1250      7.32441    8.05801
   7.0      0.1429      7.32618    8.04471
   8.0      0.1250      7.32796    8.03185
   8.0      0.1250      7.32974    8.01945
   8.0      0.1250      7.33152    8.00748
  10.0      0.1000      7.33330    7.99591
   9.0      0.1111      7.33509    7.98474
   8.0      0.1250      7.33687    7.97393
  10.0      0.1000      7.33866    7.96349
   9.0      0.1111      7.34045    7.95342
   9.0      0.1111      7.34225    7.94366
   7.0      0.1429      7.34404    7.93424
  13.0      0.0769      7.34584    7.92513
   8.0      0.1250      7.34764    7.91631
   8.0      0.1250      7.34944    7.90780
   7.0      0.1429      7.35125    7.89956
   8.0      0.1250      7.35305    7.89159
   8.0      0.1250      7.35486    7.88388
  12.0      0.0833      7.35667    7.87642
   5.0      0.2000      7.35849    7.86921
   8.0      0.1250      7.36030    7.86223
   6.0      0.1667      7.36212    7.85548
   7.0      0.1429      7.36394    7.84894
   7.0      0.1429      7.36576    7.84262
   6.0      0.1667      7.36759    7.83651
   6.0      0.1667      7.36941    7.83059
   7.0      0.1429      7.37124    7.82486
   8.0      0.1250      7.37307    7.81932
   5.0      0.2000      7.37491    7.81396
   8.0      0.1250      7.37674    7.80878
   3.0      0.3333      7.37858    7.80376
   7.0      0.1429      7.38042    7.79891
   6.0      0.1667      7.38226    7.79421
   8.0      0.1250      7.38410    7.78967
   8.0      0.1250      7.38595    7.78529
   6.0      0.1667      7.38780    7.78104
   6.0      0.1667      7.38965    7.77693
  10.0      0.1000      7.39150    7.77296
  10.0      0.1000      7.39336    7.76912
   7.0      0.1429      7.39521    7.76542
   7.0      0.1429      7.39707    7.39707
   8.0      0.1250      7.39893    7.39893
   7.0      0.1429      7.40080    7.40080
   8.0      0.1250      7.40267    7.40266
   9.0      0.1111      7.40453    7.40453
   7.0      0.1429      7.40640    7.40640
   7.0      0.1429      7.40828    7.40827
  11.0      0.0909      7.41015    7.41015
  11.0      0.0909      7.41203    7.41203
   7.0      0.1429      7.41391    7.41391
   6.0      0.1667      7.41579    7.41579
   9.0      0.1111      7.41767    7.41767
  10.0      0.1000      7.41956    7.41956
  11.0      0.0909      7.42145    7.42145
   9.0      0.1111      7.42334    7.42334
   9.0      0.1111      7.42523    7.42523
   8.0      0.1250      7.42713    7.42713
   9.0      0.1111      7.42903    7.42902
   8.0      0.1250      7.43093    7.43092
   9.0      0.1111      7.43283    7.43282
   9.0      0.1111      7.43473    7.43473
   7.0      0.1429      7.43664    7.43664
   8.0      0.1250      7.43855    7.43854
   5.0      0.2000      7.44046    7.44046
   6.0      0.1667      7.44237    7.44237
   6.0      0.1667      7.44428    7.44428
   4.0      0.2500      7.44620    7.44620
   8.0      0.1250      7.44812    7.44812
   8.0      0.1250      7.45004    7.45004
   8.0      0.1250      7.45197    7.45196
   9.0      0.1111      7.45389    7.45389
   8.0      0.1250      7.45582    7.45582
   8.0      0.1250      7.45775    7.45775
   7.0      0.1429      7.45969    7.45969
   8.0      0.1250      7.46162    7.46162
   9.0      0.1111      7.46356    7.46356
  11.0      0.0909      7.46550    7.46550
   9.0      0.1111      7.46744    7.46744
   9.0      0.1111      7.46939    7.46939
  13.0      0.0769      7.47133    7.47133
   9.0      0.1111      7.47328    7.47328
  12.0      0.0833      7.47523    7.47523
   8.0      0.1250      7.47719    7.47718
   8.0      0.1250      7.47914    7.47914
  10.0      0.1000      7.48110    7.48110
  11.0      0.0909      7.48306    7.48306
   8.0      0.1250      7.48502    7.48502
   8.0      0.1250      7.48699    7.48698
   9.0      0.1111      7.48895    7.48895
  10.0      0.1000      7.49092    7.49092
   9.0      0.1111      7.49289    7.49289
  10.0      0.1000      7.49486    7.49486
   9.0      0.1111      7.49684    7.49684
   9.0      0.1111      7.49882    7.49882
  12.0      0.0833      7.50080    7.50080
  10.0      0.1000      7.50278    7.50278
   8.0      0.1250      7.50477    7.50477
   8.0      0.1250      7.50675    7.50675
   9.0      0.1111      7.50875    7.50875
   9.0      0.1111      7.51073    7.51073
   8.0      0.1250      7.51273    7.51273
  10.0      0.1000      7.51472    7.51472
   9.0      0.1111      7.51672    7.51672
   8.0      0.1250      7.51873    7.51873
   8.0      0.1250      7.52073    7.52073
   7.0      0.1429      7.52273    7.52273
   7.0      0.1429      7.52474    7.52474
   9.0      0.1111      7.52675    7.52675
   8.0      0.1250      7.52876    7.52876
   8.0      0.1250      7.53078    7.53078
   8.0      0.1250      7.53279    7.53279
   7.0      0.1429      7.53481    7.53481
   8.0      0.1250      7.53683    7.53683
  10.0      0.1000      7.53886    7.53886
  10.0      0.1000      7.54088    7.54088
   9.0      0.1111      7.54291    7.54291
   7.0      0.1429      7.54494    7.54494
   7.0      0.1429      7.54697    7.54697
   7.0      0.1429      7.54901    7.54901
   6.0      0.1667      7.55104    7.55104
   7.0      0.1429      7.55308    7.55309
   8.0      0.1250      7.55513    7.55513
  10.0      0.1000      7.55717    7.55717
   8.0      0.1250      7.55922    7.55922
   7.0      0.1429      7.56126    7.56126
   9.0      0.1111      7.56332    7.56332
   8.0      0.1250      7.56537    7.56537
   6.0      0.1667      7.56742    7.56742
   9.0      0.1111      7.56948    7.56948
  10.0      0.1000      7.57154    7.57154
   8.0      0.1250      7.57360    7.57360
   9.0      0.1111      7.57567    7.57567
   6.0      0.1667      7.57773    7.57774
   5.0      0.2000      7.57980    7.57980
   9.0      0.1111      7.58187    7.58187
   5.0      0.2000      7.58395    7.58395
  10.0      0.1000      7.58602    7.58602
   8.0      0.1250      7.58810    7.58810
   6.0      0.1667      7.59018    7.59018
  10.0      0.1000      7.59226    7.59226
   7.0      0.1429      7.59435    7.59435
   6.0      0.1667      7.59644    7.59644
   9.0      0.1111      7.59853    7.59853
   8.0      0.1250      7.60062    7.60062
   9.0      0.1111      7.60271    7.60271
  10.0      0.1000      7.60481    7.60481
   7.0      0.1429      7.60691    7.60691
   7.0      0.1429      7.60901    7.60901
   7.0      0.1429      7.61111    7.64134
   5.0      0.2000      7.61322    7.64436
   8.0      0.1250      7.61533    7.64744
   9.0      0.1111      7.61744    7.65056
   9.0      0.1111      7.61955    7.65373
  10.0      0.1000      7.62167    7.65695
   7.0      0.1429      7.62378    7.66023
   7.0      0.1429      7.62590    7.66358
   8.0      0.1250      7.62802    7.66699
   8.0      0.1250      7.63015    7.67047
   8.0      0.1250      7.63227    7.67402
   7.0      0.1429      7.63440    7.67764
   7.0      0.1429      7.63653    7.68136
   9.0      0.1111      7.63866    7.68517
   9.0      0.1111      7.64080    7.68907
   9.0      0.1111      7.64294    7.69308
   8.0      0.1250      7.64508    7.69720
   8.0      0.1250      7.64722    7.70145
   9.0      0.1111      7.64937    7.70582
   7.0      0.1429      7.65151    7.71034
   7.0      0.1429      7.65366    7.71501
   6.0      0.1667      7.65581    7.71985
   7.0      0.1429      7.65797    7.72488
   8.0      0.1250      7.66012    7.73010
  10.0      0.1000      7.66228    7.73554
   8.0      0.1250      7.66444    7.74122
  12.0      0.0833      7.66661    7.74715
   8.0      0.1250      7.66877    7.75339
   7.0      0.1429      7.67094    7.75993
   7.0      0.1429      7.67311    7.76683
   8.0      0.1250      7.67529    7.77411
   7.0      0.1429      7.67746    7.78181
   9.0      0.1111      7.67964    7.79001
   8.0      0.1250      7.68181    7.79874
   7.0      0.1429      7.68400    7.80807
  10.0      0.1000      7.68618    7.81808
   8.0      0.1250      7.68837    7.82884
   6.0      0.1667      7.69056    7.84048
   7.0      0.1429      7.69275    7.85309
   7.0      0.1429      7.69494    7.86684
   9.0      0.1111      7.69714    7.88187
   9.0      0.1111      7.69933    7.89838
   8.0      0.1250      7.70153    7.91663
   6.0      0.1667      7.70374    7.93688
   6.0      0.1667      7.70594    7.95951
  11.0      0.0909      7.70815    7.98491
   4.0      0.2500      7.71036    8.01358
  10.0      0.1000      7.71257    8.04627
   8.0      0.1250      7.71478    8.08370
   6.0      0.1667      7.71700    8.12701
   7.0      0.1429      7.71922    8.17746
   8.0      0.1250      7.72144    8.23676
  11.0      0.0909      7.72367    8.30738
   8.0      0.1250      7.72589    8.39220
   8.0      0.1250      7.72812    8.49562
   9.0      0.1111      7.73035    8.62331
  10.0      0.1000      7.73258    8.78346
  10.0      0.1000      7.73482    8.98899
   9.0      0.1111      7.73705    9.25872
   8.0      0.1250      7.73930    9.62462
  13.0      0.0769      7.74154   10.13725
  15.0      0.0667      7.74378   10.87643
  10.0      0.1000      7.74603   11.96272
  11.0      0.0909      7.74828   13.54591
  16.0      0.0625      7.75053   15.77387
  24.0      0.0417      7.75278   18.59826
  30.0      0.03333     7.75504   21.31874
  29.0      0.03448     7.75730   22.36640
  24.0      0.0417      7.75956   20.87208
  19.0      0.0526      7.76182   18.02839
  16.0      0.0625      7.76409   15.29945
  13.0      0.0769      7.76635   13.21145
  13.0      0.0769      7.76862   11.74050
  12.0      0.0833      7.77090   10.73810
  12.0      0.0833      7.77317   10.05441
  14.0      0.0714      7.77545    9.58024
  10.0      0.1000      7.77773    9.24134
   7.0      0.1429      7.78001    8.99032
  10.0      0.1000      7.78229    8.79953
   6.0      0.1667      7.78458    8.65079
  10.0      0.1000      7.78687    8.53293
  10.0      0.1000      7.78916    8.43819
   8.0      0.1250      7.79145    8.36086
  10.0      0.1000      7.79375    8.29722
   8.0      0.1250      7.79605    8.24424
   6.0      0.1667      7.79835    8.19982
   9.0      0.1111      7.80065    8.16233
   8.0      0.1250      7.80296    8.13038
   9.0      0.1111      7.80526    8.10307
   7.0      0.1429      7.80757    8.07956
   8.0      0.1250      7.80989    8.05926
   8.0      0.1250      7.81220    8.04168
   7.0      0.1429      7.81452    8.02635
  11.0      0.0909      7.81683    8.01298
   9.0      0.1111      7.81916    8.00128
   5.0      0.2000      7.82148    7.99103
   8.0      0.1250      7.82381    7.98205
  12.0      0.0833      7.82614    7.97415
   8.0      0.1250      7.82846    7.96721
   8.0      0.1250      7.83080    7.96112
   7.0      0.1429      7.83314    7.95577
   7.0      0.1429      7.83547    7.95108
   8.0      0.1250      7.83781    7.94698
   7.0      0.1429      7.84015    7.94341
   4.0      0.2500      7.84250    7.94030
   7.0      0.1429      7.84485    7.93761
   7.0      0.1429      7.84720    7.93531
   9.0      0.1111      7.84955    7.93335
   9.0      0.1111      7.85190    7.93170
  10.0      0.1000      7.85426    7.93033
   8.0      0.1250      7.85662    7.92922
  11.0      0.0909      7.85898    7.92835
   8.0      0.1250      7.86134    7.92768
  10.0      0.1000      7.86371    7.92721
   8.0      0.1250      7.86608    7.92693
   9.0      0.1111      7.86845    7.92681
   8.0      0.1250      7.87082    7.92684
  10.0      0.1000      7.87320    7.92701
  11.0      0.0909      7.87557    7.92731
  10.0      0.1000      7.87796    7.92773
  11.0      0.0909      7.88034    7.92826
   8.0      0.1250      7.88272    7.92890
   7.0      0.1429      7.88511    7.92963
   9.0      0.1111      7.88750    7.93045
  10.0      0.1000      7.88989    7.93136
   9.0      0.1111      7.89229    7.93234
   9.0      0.1111      7.89468    7.93340
   8.0      0.1250      7.89708    7.93452
   6.0      0.1667      7.89948    7.93571
   9.0      0.1111      7.90189    7.93696
  12.0      0.0833      7.90429    7.93827
  10.0      0.1000      7.90670    7.93962
   9.0      0.1111      7.90911    7.94104
   8.0      0.1250      7.91152    7.94249
   7.0      0.1429      7.91394    7.91395
   8.0      0.1250      7.91636    7.91636
  12.0      0.0833      7.91878    7.91878
  12.0      0.0833      7.92120    7.92121
  11.0      0.0909      7.92362    7.92363
   9.0      0.1111      7.92605    7.92606
   8.0      0.1250      7.92848    7.92849
  10.0      0.1000      7.93091    7.93092
  12.0      0.0833      7.93335    7.93335
   7.0      0.1429      7.93578    7.93579
  13.0      0.0769      7.93822    7.93823
  11.0      0.0909      7.94067    7.94067
  12.0      0.0833      7.94311    7.94311
  11.0      0.0909      7.94555    7.94556
   7.0      0.1429      7.94800    7.94801
   9.0      0.1111      7.95045    7.95046
   6.0      0.1667      7.95291    7.95291
   8.0      0.1250      7.95536    7.95537
   6.0      0.1667      7.95782    7.95783
   8.0      0.1250      7.96028    7.96029
   8.0      0.1250      7.96274    7.96275
   7.0      0.1429      7.96521    7.96522
  12.0      0.0833      7.96767    7.96768
   7.0      0.1429      7.97014    7.97015
   9.0      0.1111      7.97261    7.97262
   7.0      0.1429      7.97509    7.97510
   3.0      0.3333      7.97757    7.97757
   5.0      0.2000      7.98004    7.98005
   7.0      0.1429      7.98253    7.98253
   6.0      0.1667      7.98501    7.98502
   8.0      0.1250      7.98750    7.98750
  10.0      0.1000      7.98999    7.98999
   7.0      0.1429      7.99248    7.99248
   6.0      0.1667      7.99497    7.99498
   7.0      0.1429      7.99746    7.99747
   9.0      0.1111      7.99996    7.99997
  11.0      0.0909      8.00246    8.00247
   9.0      0.1111      8.00496    8.00497
   9.0      0.1111      8.00747    8.00748
   7.0      0.1429      8.00998    8.00998
   6.0      0.1667      8.01249    8.01250
   7.0      0.1429      8.01500    8.01501
   9.0      0.1111      8.01751    8.01752
   9.0      0.1111      8.02003    8.02004
   8.0      0.1250      8.02255    8.02256
   8.0      0.1250      8.02507    8.02508
   8.0      0.1250      8.02760    8.02760
   8.0      0.1250      8.03012    8.03013
   8.0      0.1250      8.03265    8.03266
   9.0      0.1111      8.03518    8.03519
   7.0      0.1429      8.03771    8.03772
   8.0      0.1250      8.04025    8.04026
   7.0      0.1429      8.04279    8.04279
   6.0      0.1667      8.04533    8.04534
   8.0      0.1250      8.04787    8.04788
   7.0      0.1429      8.05042    8.05042
   7.0      0.1429      8.05296    8.05297
   9.0      0.1111      8.05551    8.05552
  11.0      0.0909      8.05807    8.05807
  10.0      0.1000      8.06062    8.06063
  10.0      0.1000      8.06318    8.06319
  10.0      0.1000      8.06574    8.06574
   8.0      0.1250      8.06830    8.06830
   5.0      0.2000      8.07086    8.07087
   5.0      0.2000      8.07343    8.07343
   9.0      0.1111      8.07600    8.07600
  10.0      0.1000      8.07857    8.07858
  12.0      0.0833      8.08114    8.08115
  11.0      0.0909      8.08372    8.08372
  12.0      0.0833      8.08629    8.08630
   8.0      0.1250      8.08888    8.08888
   9.0      0.1111      8.09146    8.09147
   8.0      0.1250      8.09404    8.09405
  11.0      0.0909      8.09663    8.09664
  10.0      0.1000      8.09922    8.09923
   6.0      0.1667      8.10181    8.10182
   8.0      0.1250      8.10441    8.10442
   5.0      0.2000      8.10700    8.10701
   8.0      0.1250      8.10961    8.10961
   6.0      0.1667      8.11221    8.11221
  14.0      0.0714      8.11481    8.11482
  11.0      0.0909      8.11742    8.11743
  10.0      0.1000      8.12002    8.12003
   7.0      0.1429      8.12264    8.12265
   6.0      0.1667      8.12525    8.12526
  11.0      0.0909      8.12787    8.12788
   8.0      0.1250      8.13049    8.13050
  10.0      0.1000      8.13310    8.13311
   9.0      0.1111      8.13573    8.13574
   7.0      0.1429      8.13835    8.13836
   6.0      0.1667      8.14098    8.14099
   8.0      0.1250      8.14361    8.14362
   9.0      0.1111      8.14624    8.14625
  10.0      0.1000      8.14888    8.14889
   8.0      0.1250      8.15152    8.15152
   6.0      0.1667      8.15416    8.15417
   7.0      0.1429      8.15680    8.15681
   9.0      0.1111      8.15944    8.15945
   9.0      0.1111      8.16209    8.16210
   9.0      0.1111      8.16474    8.16475
  12.0      0.0833      8.16739    8.16740
   8.0      0.1250      8.17004    8.17005
   8.0      0.1250      8.17270    8.17271
  10.0      0.1000      8.17536    8.17537
   9.0      0.1111      8.17802    8.17803
   8.0      0.1250      8.18068    8.18069
   8.0      0.1250      8.18335    8.18336
   7.0      0.1429      8.18601    8.18602
   6.0      0.1667      8.18869    8.18869
   8.0      0.1250      8.19136    8.19137
   7.0      0.1429      8.19403    8.19404
  10.0      0.1000      8.19671    8.19672
  11.0      0.0909      8.19939    8.19940
   9.0      0.1111      8.20207    8.20208
  11.0      0.0909      8.20476    8.20477
  10.0      0.1000      8.20744    8.20745
   8.0      0.1250      8.21013    8.21014
   7.0      0.1429      8.21282    8.21283
   7.0      0.1429      8.21552    8.21553
   4.0      0.2500      8.21821    8.21822
   4.0      0.2500      8.22091    8.22092
  10.0      0.1000      8.22361    8.22362
   9.0      0.1111      8.22632    8.22633
   7.0      0.1429      8.22902    8.22903
   8.0      0.1250      8.23173    8.23174
  10.0      0.1000      8.23444    8.23445
   6.0      0.1667      8.23715    8.23716
   9.0      0.1111      8.23987    8.23988
   8.0      0.1250      8.24259    8.24260
   9.0      0.1111      8.24531    8.24531
   7.0      0.1429      8.24803    8.24804
  10.0      0.1000      8.25075    8.25076
   5.0      0.2000      8.25348    8.25349
   6.0      0.1667      8.25621    8.25622
   8.0      0.1250      8.25894    8.25895
  10.0      0.1000      8.26167    8.26169
  12.0      0.0833      8.26441    8.26442
   6.0      0.1667      8.26715    8.26716
  12.0      0.0833      8.26989    8.26990
   9.0      0.1111      8.27263    8.27264
   6.0      0.1667      8.27538    8.27539
   9.0      0.1111      8.27813    8.27814
   8.0      0.1250      8.28088    8.28089
   9.0      0.1111      8.28363    8.28364
   9.0      0.1111      8.28638    8.28640
  11.0      0.0909      8.28914    8.28915
  12.0      0.0833      8.29190    8.29191
   6.0      0.1667      8.29466    8.29467
   9.0      0.1111      8.29743    8.29744
  10.0      0.1000      8.30019    8.30021
   6.0      0.1667      8.30297    8.30298
   7.0      0.1429      8.30574    8.30575
   8.0      0.1250      8.30851    8.30852
   9.0      0.1111      8.31129    8.31130
   9.0      0.1111      8.31407    8.31408
   8.0      0.1250      8.31685    8.31686
   9.0      0.1111      8.31963    8.31964
   8.0      0.1250      8.32242    8.32243
   9.0      0.1111      8.32520    8.32522
   8.0      0.1250      8.32799    8.32801
   7.0      0.1429      8.33079    8.33080
   6.0      0.1667      8.33358    8.33360
   4.0      0.2500      8.33638    8.33639
   6.0      0.1667      8.33918    8.33919
   7.0      0.1429      8.34198    8.34199
   9.0      0.1111      8.34479    8.34480
   8.0      0.1250      8.34760    8.34761
   6.0      0.1667      8.35040    8.35041
   7.0      0.1429      8.35322    8.35323
  10.0      0.1000      8.35603    8.35604
   9.0      0.1111      8.35885    8.35886
   9.0      0.1111      8.36166    8.36168
  12.0      0.0833      8.36448    8.36449
  11.0      0.0909      8.36731    8.36732
  10.0      0.1000      8.37013    8.37014
   9.0      0.1111      8.37296    8.37297
   8.0      0.1250      8.37579    8.37580
  12.0      0.0833      8.37862    8.37863
   9.0      0.1111      8.38146    8.38147
   9.0      0.1111      8.38430    8.38431
   7.0      0.1429      8.38714    8.38715
  11.0      0.0909      8.38998    8.38999
   9.0      0.1111      8.39282    8.39283
  11.0      0.0909      8.39567    8.39568
  10.0      0.1000      8.39852    8.39853
   8.0      0.1250      8.40137    8.40138
  11.0      0.0909      8.40423    8.40424
   8.0      0.1250      8.40708    8.40709
  11.0      0.0909      8.40994    8.40995
  12.0      0.0833      8.41280    8.41281
   9.0      0.1111      8.41566    8.41568
   7.0      0.1429      8.41853    8.41854
   9.0      0.1111      8.42140    8.42141
  11.0      0.0909      8.42427    8.42428
   7.0      0.1429      8.42714    8.42715
   6.0      0.1667      8.43001    8.43003
   8.0      0.1250      8.43289    8.43291
   9.0      0.1111      8.43577    8.43578
   8.0      0.1250      8.43865    8.43867
  11.0      0.0909      8.44154    8.44155
   8.0      0.1250      8.44442    8.44444
   8.0      0.1250      8.44731    8.44733
  11.0      0.0909      8.45020    8.45022
  14.0      0.0714      8.45310    8.45311
   9.0      0.1111      8.45599    8.45601
   8.0      0.1250      8.45889    8.45890
   7.0      0.1429      8.46179    8.46181
   9.0      0.1111      8.46469    8.46471
   9.0      0.1111      8.46760    8.46761
   7.0      0.1429      8.47051    8.47052
   8.0      0.1250      8.47342    8.47343
   8.0      0.1250      8.47633    8.47634
   9.0      0.1111      8.47924    8.47926
   9.0      0.1111      8.48216    8.48217
  11.0      0.0909      8.48508    8.48509
   9.0      0.1111      8.48800    8.48802
   9.0      0.1111      8.49093    8.49094
  11.0      0.0909      8.49385    8.49386
  11.0      0.0909      8.49678    8.49679
   9.0      0.1111      8.49971    8.49972
   8.0      0.1250      8.50265    8.50266
   7.0      0.1429      8.50558    8.50560
  10.0      0.1000      8.50852    8.50853
  10.0      0.1000      8.51146    8.51147
  11.0      0.0909      8.51440    8.51441
  11.0      0.0909      8.51735    8.51736
  11.0      0.0909      8.52029    8.52031
  12.0      0.0833      8.52324    8.52325
  10.0      0.1000      8.52619    8.52621
   8.0      0.1250      8.52915    8.52916
   9.0      0.1111      8.53211    8.53212
   9.0      0.1111      8.53507    8.53508
  10.0      0.1000      8.53802    8.53804
   8.0      0.1250      8.54099    8.54100
   8.0      0.1250      8.54395    8.54397
   9.0      0.1111      8.54692    8.54694
   9.0      0.1111      8.54990    8.54991
  10.0      0.1000      8.55287    8.55288
   7.0      0.1429      8.55584    8.55585
   9.0      0.1111      8.55882    8.55883
   7.0      0.1429      8.56180    8.56181
   8.0      0.1250      8.56478    8.56480
  11.0      0.0909      8.56776    8.56778
  12.0      0.0833      8.57075    8.57076
   8.0      0.1250      8.57374    8.57375
   8.0      0.1250      8.57673    8.57675
   8.0      0.1250      8.57973    8.57974
   6.0      0.1667      8.58272    8.58273
   6.0      0.1667      8.58572    8.58573
  10.0      0.1000      8.58872    8.58873
  14.0      0.0714      8.59172    8.59174
  14.0      0.0714      8.59473    8.59474
  10.0      0.1000      8.59773    8.59775
   9.0      0.1111      8.60075    8.60076
   6.0      0.1667      8.60376    8.60377
   9.0      0.1111      8.60677    8.60679
   6.0      0.1667      8.60979    8.60980
  11.0      0.0909      8.61280    8.61282
   6.0      0.1667      8.61583    8.61584
   9.0      0.1111      8.61885    8.61887
  11.0      0.0909      8.62188    8.62189
   6.0      0.1667      8.62491    8.62492
   5.0      0.2000      8.62793    8.62795
   8.0      0.1250      8.63097    8.63098
   8.0      0.1250      8.63400    8.63402
   6.0      0.1667      8.63704    8.63706
  12.0      0.0833      8.64008    8.64010
  11.0      0.0909      8.64312    8.64314
   9.0      0.1111      8.64617    8.64618
   9.0      0.1111      8.64921    8.64923
   9.0      0.1111      8.65226    8.65228
   8.0      0.1250      8.65532    8.65533
   8.0      0.1250      8.65837    8.65838
   8.0      0.1250      8.66142    8.66144
   7.0      0.1429      8.66448    8.66450
   7.0      0.1429      8.66754    8.66756
   8.0      0.1250      8.67061    8.67062
   7.0      0.1429      8.67367    8.67369
   9.0      0.1111      8.67674    8.67675
  12.0      0.0833      8.67981    8.67982
   9.0      0.1111      8.68288    8.68290
  11.0      0.0909      8.68596    8.68597
  11.0      0.0909      8.68903    8.68904
   7.0      0.1429      8.69211    8.69212
   8.0      0.1250      8.69519    8.69520
   8.0      0.1250      8.69827    8.69829
  12.0      0.0833      8.70136    8.70138
  10.0      0.1000      8.70445    8.70446
   9.0      0.1111      8.70754    8.70755
  12.0      0.0833      8.71063    8.71064
  12.0      0.0833      8.71373    8.71374
  10.0      0.1000      8.71682    8.71684
  12.0      0.0833      8.71992    8.71994
  10.0      0.1000      8.72302    8.72304
   9.0      0.1111      8.72613    8.72614
  12.0      0.0833      8.72923    8.72925
  10.0      0.1000      8.73234    8.73236
  15.0      0.0667      8.73545    8.73547
   9.0      0.1111      8.73857    8.73858
   9.0      0.1111      8.74168    8.74170
   9.0      0.1111      8.74480    8.74482
   9.0      0.1111      8.74792    8.74794
   8.0      0.1250      8.75104    8.75105
  10.0      0.1000      8.75417    8.75418
   8.0      0.1250      8.75729    8.75731
  10.0      0.1000      8.76042    8.76044
   9.0      0.1111      8.76355    8.76357
  19.0      0.0526      8.76668    8.76670
  10.0      0.1000      8.76982    8.76984
   9.0      0.1111      8.77296    8.77297
   7.0      0.1429      8.77610    8.77612
  13.0      0.0769      8.77924    8.77926
   8.0      0.1250      8.78239    8.78240
   8.0      0.1250      8.78553    8.78555
  12.0      0.0833      8.78868    8.78870
  14.0      0.0714      8.79184    8.79185
   9.0      0.1111      8.79499    8.79501
   8.0      0.1250      8.79815    8.79816
  10.0      0.1000      8.80130    8.80132
   9.0      0.1111      8.80446    8.80448
  10.0      0.1000      8.80763    8.80765
  10.0      0.1000      8.81080    8.81081
   8.0      0.1250      8.81396    8.81398
   9.0      0.1111      8.81713    8.81715
  10.0      0.1000      8.82030    8.82032
   7.0      0.1429      8.82348    8.82349
   9.0      0.1111      8.82666    8.82667
   8.0      0.1250      8.82983    8.82985
   8.0      0.1250      8.83302    8.83303
   7.0      0.1429      8.83620    8.83621
   9.0      0.1111      8.83938    8.83940
  11.0      0.0909      8.84257    8.84259
   8.0      0.1250      8.84576    8.84578
   8.0      0.1250      8.84896    8.84897
  10.0      0.1000      8.85215    8.85217
  11.0      0.0909      8.85535    8.85536
   7.0      0.1429      8.85855    8.85856
   7.0      0.1429      8.86174    8.86176
   9.0      0.1111      8.86495    8.86497
  11.0      0.0909      8.86815    8.86817
  12.0      0.0833      8.87136    8.87138
  13.0      0.0769      8.87457    8.87459
  12.0      0.0833      8.87778    8.87780
   9.0      0.1111      8.88100    8.88102
   9.0      0.1111      8.88422    8.88423
   9.0      0.1111      8.88744    8.88746
  10.0      0.1000      8.89066    8.89068
   9.0      0.1111      8.89388    8.89390
   8.0      0.1250      8.89711    8.89713
   7.0      0.1429      8.90034    8.90035
   8.0      0.1250      8.90357    8.90359
  11.0      0.0909      8.90680    8.90682
  12.0      0.0833      8.91003    8.91005
  11.0      0.0909      8.91327    8.91329
   9.0      0.1111      8.91651    8.91653
  10.0      0.1000      8.91975    8.91977
  15.0      0.0667      8.92300    8.92302
   8.0      0.1250      8.92624    8.92626
   8.0      0.1250      8.92949    8.92951
  11.0      0.0909      8.93274    8.93276
  13.0      0.0769      8.93600    8.93602
  10.0      0.1000      8.93925    8.93927
  11.0      0.0909      8.94251    8.94252
   8.0      0.1250      8.94577    8.94579
  10.0      0.1000      8.94903    8.94905
  13.0      0.0769      8.95229    8.95231
  11.0      0.0909      8.95556    8.95558
  11.0      0.0909      8.95883    8.95884
   8.0      0.1250      8.96210    8.96212
  11.0      0.0909      8.96537    8.96539
   8.0      0.1250      8.96865    8.96867
  12.0      0.0833      8.97192    8.97194
   8.0      0.1250      8.97520    8.97522
  12.0      0.0833      8.97849    8.97850
  12.0      0.0833      8.98177    8.98179
  12.0      0.0833      8.98506    8.98507
   5.0      0.2000      8.98834    8.98836
   9.0      0.1111      8.99163    8.99165
   8.0      0.1250      8.99493    8.99495
   7.0      0.1429      8.99822    8.99824
  11.0      0.0909      9.00152    9.00154
  14.0      0.0714      9.00482    9.00484
   9.0      0.1111      9.00812    9.00814
   8.0      0.1250      9.01142    9.01144
  10.0      0.1000      9.01473    9.01475
   8.0      0.1250      9.01804    9.01806
   9.0      0.1111      9.02135    9.02137
  11.0      0.0909      9.02466    9.02468
  11.0      0.0909      9.02797    9.02799
  10.0      0.1000      9.03129    9.03131
  11.0      0.0909      9.03461    9.03463
  12.0      0.0833      9.03793    9.03795
   8.0      0.1250      9.04125    9.04127
   8.0      0.1250      9.04458    9.04460
  10.0      0.1000      9.04791    9.04793
  11.0      0.0909      9.05124    9.05126
  14.0      0.0714      9.05457    9.05459
  14.0      0.0714      9.05790    9.05792
  10.0      0.1000      9.06124    9.06126
  10.0      0.1000      9.06458    9.06460
  12.0      0.0833      9.06792    9.06794
  11.0      0.0909      9.07127    9.07129
   8.0      0.1250      9.07461    9.07463
   6.0      0.1667      9.07796    9.07798
   8.0      0.1250      9.08131    9.08133
   8.0      0.1250      9.08466    9.08468
  10.0      0.1000      9.08802    9.08803
   9.0      0.1111      9.09137    9.09139
   7.0      0.1429      9.09473    9.09475
  11.0      0.0909      9.09809    9.09811
  12.0      0.0833      9.10145    9.10147
  12.0      0.0833      9.10482    9.10484
  10.0      0.1000      9.10818    9.10820
  12.0      0.0833      9.11155    9.11157
  12.0      0.0833      9.11492    9.11494
   8.0      0.1250      9.11830    9.11832
   5.0      0.2000      9.12167    9.12169
   8.0      0.1250      9.12505    9.12507
  11.0      0.0909      9.12843    9.12845
  12.0      0.0833      9.13181    9.13183
   8.0      0.1250      9.13520    9.13522
   7.0      0.1429      9.13859    9.13861
   8.0      0.1250      9.14197    9.14199
   7.0      0.1429      9.14536    9.14538
  11.0      0.0909      9.14876    9.14878
   8.0      0.1250      9.15215    9.15217
   9.0      0.1111      9.15555    9.15557
  14.0      0.0714      9.15895    9.15897
   9.0      0.1111      9.16235    9.16237
   8.0      0.1250      9.16575    9.16577
   8.0      0.1250      9.16916    9.16918
   6.0      0.1667      9.17257    9.17259
   8.0      0.1250      9.17598    9.17600
  11.0      0.0909      9.17939    9.17941
  10.0      0.1000      9.18280    9.18282
   7.0      0.1429      9.18622    9.18624
   9.0      0.1111      9.18964    9.18966
  12.0      0.0833      9.19306    9.19308
  13.0      0.0769      9.19648    9.19651
  11.0      0.0909      9.19991    9.19993
  10.0      0.1000      9.20334    9.20336
   8.0      0.1250      9.20677    9.20679
   9.0      0.1111      9.21020    9.21022
   9.0      0.1111      9.21363    9.21365
   9.0      0.1111      9.21707    9.21709
   5.0      0.2000      9.22051    9.22053
   7.0      0.1429      9.22395    9.22397
   5.0      0.2000      9.22739    9.22741
   6.0      0.1667      9.23083    9.23085
   8.0      0.1250      9.23428    9.23430
   9.0      0.1111      9.23773    9.23775
   9.0      0.1111      9.24118    9.24120
  11.0      0.0909      9.24463    9.24465
  11.0      0.0909      9.24809    9.24811
  12.0      0.0833      9.25154    9.25156
  11.0      0.0909      9.25500    9.25502
  10.0      0.1000      9.25846    9.25848
  11.0      0.0909      9.26192    9.26194
  13.0      0.0769      9.26539    9.26541
  14.0      0.0714      9.26886    9.26888
  16.0      0.0625      9.27233    9.27235
  14.0      0.0714      9.27580    9.27582
  13.0      0.0769      9.27927    9.27929
   9.0      0.1111      9.28275    9.28277
   7.0      0.1429      9.28623    9.28625
   6.0      0.1667      9.28971    9.28973
   5.0      0.2000      9.29319    9.29322
   9.0      0.1111      9.29667    9.29670
   8.0      0.1250      9.30016    9.30018
   7.0      0.1429      9.30365    9.30367
  12.0      0.0833      9.30714    9.30716
  11.0      0.0909      9.31064    9.31066
   9.0      0.1111      9.31413    9.31415
  12.0      0.0833      9.31763    9.31765
  12.0      0.0833      9.32113    9.32115
  13.0      0.0769      9.32463    9.32465
  13.0      0.0769      9.32813    9.32815
  12.0      0.0833      9.33163    9.33166
  10.0      0.1000      9.33514    9.33517
   9.0      0.1111      9.33865    9.33867
   9.0      0.1111      9.34216    9.46147
   7.0      0.1429      9.34568    9.46618
  16.0      0.0625      9.34919    9.47090
   9.0      0.1111      9.35271    9.47566
  10.0      0.1000      9.35623    9.48042
  11.0      0.0909      9.35975    9.48522
   8.0      0.1250      9.36328    9.49003
   9.0      0.1111      9.36680    9.49486
  10.0      0.1000      9.37033    9.49972
  11.0      0.0909      9.37386    9.50459
  13.0      0.0769      9.37739    9.50950
  14.0      0.0714      9.38093    9.51442
  13.0      0.0769      9.38446    9.51937
  11.0      0.0909      9.38800    9.52435
   8.0      0.1250      9.39154    9.52934
  13.0      0.0769      9.39509    9.53437
   9.0      0.1111      9.39863    9.53942
   9.0      0.1111      9.40217    9.54450
  11.0      0.0909      9.40572    9.54961
   9.0      0.1111      9.40927    9.55473
   9.0      0.1111      9.41283    9.55990
  14.0      0.0714      9.41638    9.56509
  10.0      0.1000      9.41994    9.57030
   9.0      0.1111      9.42350    9.57555
  11.0      0.0909      9.42706    9.58083
  10.0      0.1000      9.43062    9.58615
  11.0      0.0909      9.43419    9.59149
  11.0      0.0909      9.43775    9.59686
  10.0      0.1000      9.44132    9.60227
   9.0      0.1111      9.44489    9.60772
   9.0      0.1111      9.44847    9.61319
  11.0      0.0909      9.45204    9.61871
   8.0      0.1250      9.45562    9.62426
  10.0      0.1000      9.45920    9.62984
  11.0      0.0909      9.46278    9.63547
  10.0      0.1000      9.46636    9.64114
   9.0      0.1111      9.46995    9.64684
  11.0      0.0909      9.47353    9.65258
  12.0      0.0833      9.47713    9.65837
  10.0      0.1000      9.48072    9.66420
   9.0      0.1111      9.48431    9.67007
   8.0      0.1250      9.48791    9.67599
   8.0      0.1250      9.49150    9.68194
  11.0      0.0909      9.49510    9.68796
  11.0      0.0909      9.49870    9.69401
  11.0      0.0909      9.50231    9.70012
   9.0      0.1111      9.50591    9.70628
  10.0      0.1000      9.50952    9.71248
  10.0      0.1000      9.51313    9.71875
   8.0      0.1250      9.51674    9.72506
   9.0      0.1111      9.52036    9.73143
  13.0      0.0769      9.52397    9.73786
  10.0      0.1000      9.52758    9.74434
  11.0      0.0909      9.53121    9.75089
  10.0      0.1000      9.53482    9.75750
  13.0      0.0769      9.53845    9.76417
  14.0      0.0714      9.54208    9.77091
   9.0      0.1111      9.54570    9.77770
   7.0      0.1429      9.54933    9.78458
   6.0      0.1667      9.55296    9.79152
   8.0      0.1250      9.55660    9.79854
   7.0      0.1429      9.56023    9.80562
  13.0      0.0769      9.56387    9.81279
  10.0      0.1000      9.56751    9.82003
   9.0      0.1111      9.57115    9.82734
   8.0      0.1250      9.57479    9.83475
   9.0      0.1111      9.57844    9.84224
  12.0      0.0833      9.58209    9.84983
   9.0      0.1111      9.58573    9.85749
   7.0      0.1429      9.58938    9.86525
   9.0      0.1111      9.59304    9.87311
   7.0      0.1429      9.59669    9.88106
   7.0      0.1429      9.60035    9.88912
  10.0      0.1000      9.60401    9.89728
  13.0      0.0769      9.60767    9.90555
  11.0      0.0909      9.61133    9.91393
   8.0      0.1250      9.61500    9.92242
   7.0      0.1429      9.61867    9.93104
   9.0      0.1111      9.62233    9.93977
   8.0      0.1250      9.62600    9.94862
   9.0      0.1111      9.62968    9.95762
  11.0      0.0909      9.63335    9.96674
  11.0      0.0909      9.63703    9.97600
  13.0      0.0769      9.64071    9.98541
  15.0      0.0667      9.64439    9.99496
  12.0      0.0833      9.64807   10.00467
  10.0      0.1000      9.65175   10.01452
   8.0      0.1250      9.65544   10.02456
  11.0      0.0909      9.65913   10.03475
  10.0      0.1000      9.66281   10.04511
   7.0      0.1429      9.66651   10.05567
   8.0      0.1250      9.67020   10.06640
  10.0      0.1000      9.67390   10.07734
  12.0      0.0833      9.67760   10.08847
  12.0      0.0833      9.68129   10.09981
  14.0      0.0714      9.68500   10.11137
  13.0      0.0769      9.68870   10.12315
   8.0      0.1250      9.69241   10.13517
  11.0      0.0909      9.69611   10.14742
  13.0      0.0769      9.69982   10.15992
  13.0      0.0769      9.70353   10.17269
  10.0      0.1000      9.70724   10.18573
  11.0      0.0909      9.71096   10.19905
  12.0      0.0833      9.71468   10.21265
  14.0      0.0714      9.71839   10.22656
  14.0      0.0714      9.72212   10.24080
  13.0      0.0769      9.72584   10.25535
   9.0      0.1111      9.72956   10.27026
  12.0      0.0833      9.73329   10.28552
  13.0      0.0769      9.73701   10.30114
  11.0      0.0909      9.74075   10.31717
  12.0      0.0833      9.74448   10.33359
  10.0      0.1000      9.74822   10.35045
  11.0      0.0909      9.75195   10.36773
   9.0      0.1111      9.75568   10.38548
  11.0      0.0909      9.75943   10.40372
   8.0      0.1250      9.76317   10.42245
  10.0      0.1000      9.76691   10.44173
  13.0      0.0769      9.77066   10.46153
  11.0      0.0909      9.77440   10.48192
  11.0      0.0909      9.77815   10.50293
   7.0      0.1429      9.78190   10.52456
  18.0      0.0556      9.78566   10.54688
  14.0      0.0714      9.78941   10.56987
  11.0      0.0909      9.79316   10.59359
  10.0      0.1000      9.79692   10.61811
   9.0      0.1111      9.80068   10.64342
  12.0      0.0833      9.80445   10.66961
  12.0      0.0833      9.80821   10.69666
  12.0      0.0833      9.81197   10.72466
  10.0      0.1000      9.81574   10.75370
  11.0      0.0909      9.81951   10.78374
  12.0      0.0833      9.82328   10.81494
  11.0      0.0909      9.82706   10.84727
   9.0      0.1111      9.83083   10.88084
  10.0      0.1000      9.83461   10.91575
   9.0      0.1111      9.83838   10.95202
  10.0      0.1000      9.84217   10.98980
  11.0      0.0909      9.84595   11.02909
   7.0      0.1429      9.84973   11.07003
   7.0      0.1429      9.85352   11.11278
  11.0      0.0909      9.85730   11.15734
  11.0      0.0909      9.86110   11.20394
  12.0      0.0833      9.86489   11.25260
  13.0      0.0769      9.86868   11.30350
  13.0      0.0769      9.87247   11.35687
  12.0      0.0833      9.87627   11.41274
  11.0      0.0909      9.88007   11.47142
  16.0      0.0625      9.88387   11.53295
  13.0      0.0769      9.88767   11.59762
   7.0      0.1429      9.89148   11.66574
  13.0      0.0769      9.89528   11.73738
  15.0      0.0667      9.89909   11.81299
  12.0      0.0833      9.90290   11.89268
   9.0      0.1111      9.90671   11.97686
   9.0      0.1111      9.91052   12.06598
  11.0      0.0909      9.91434   12.16023
  14.0      0.0714      9.91815   12.26025
  14.0      0.0714      9.92197   12.36626
  14.0      0.0714      9.92579   12.47890
  12.0      0.0833      9.92961   12.59887
  12.0      0.0833      9.93344   12.72653
  13.0      0.0769      9.93726   12.86284
  12.0      0.0833      9.94109   13.00828
  10.0      0.1000      9.94492   13.16383
  11.0      0.0909      9.94875   13.33063
  16.0      0.0625      9.95258   13.50936
  19.0      0.0526      9.95642   13.70159
  15.0      0.0667      9.96025   13.90819
  11.0      0.0909      9.96409   14.13080
  12.0      0.0833      9.96793   14.37134
  12.0      0.0833      9.97177   14.63108
  11.0      0.0909      9.97562   14.91261
   9.0      0.1111      9.97946   15.21756
  18.0      0.0556      9.98330   15.54874
  16.0      0.0625      9.98716   15.90940
  19.0      0.0526      9.99100   16.30183
  16.0      0.0625      9.99486   16.73041
  21.0      0.0476      9.99871   17.19799
  19.0      0.0526     10.00256   17.70926
  19.0      0.0526     10.00642   18.26953
  17.0      0.0588     10.01028   18.88251
  17.0      0.0588     10.01414   19.55499
  21.0      0.0476     10.01800   20.29108
  18.0      0.0556     10.02187   21.09729
  22.0      0.0455     10.02573   21.98040
  20.0      0.0500     10.02960   22.94367
  25.0      0.0400     10.03347   23.99375
  25.0      0.0400     10.03734   25.13101
  21.0      0.0476     10.04121   26.35689
  28.0      0.0357     10.04509   27.66948
  34.0      0.02941    10.04896   29.05703
  38.0      0.02632    10.05284   30.50705
  39.0      0.02564    10.05672   31.99188
  40.0      0.02500    10.06060   33.47875
  43.0      0.02326    10.06449   34.92420
  42.0      0.02381    10.06837   36.26988
  40.0      0.02500    10.07226   37.45675
  46.0      0.02174    10.07615   38.41824
  52.0      0.01923    10.08003   39.09744
  48.0      0.02083    10.08393   39.44962
  47.0      0.02128    10.08782   39.44954
  43.0      0.02326    10.09172   39.09750
  42.0      0.02381    10.09561   38.41923
  45.0      0.02222    10.09951   37.45985
  41.0      0.02439    10.10341   36.27649
  36.0      0.02778    10.10731   34.93575
  36.0      0.02778    10.11121   33.49657
  32.0      0.03125    10.11512   32.01707
  36.0      0.02778    10.11902   30.54050
  35.0      0.02857    10.12294   29.09940
  33.0      0.03030    10.12684   27.72120
  30.0      0.03333    10.13076   26.41823
  25.0      0.0400     10.13467   25.20209
  32.0      0.03125    10.13858   24.07459
  27.0      0.0370     10.14250   23.03426
  17.0      0.0588     10.14642   22.08062
  20.0      0.0500     10.15034   21.20706
  21.0      0.0476     10.15426   20.41026
  28.0      0.0357     10.15818   19.68345
  25.0      0.0400     10.16211   19.02013
  23.0      0.0435     10.16603   18.41618
  21.0      0.0476     10.16996   17.86484
  20.0      0.0500     10.17389   17.36237
  23.0      0.0435     10.17782   16.90350
  20.0      0.0500     10.18176   16.48354
  18.0      0.0556     10.18569   16.09965
  16.0      0.0625     10.18963   15.74746
  17.0      0.0588     10.19356   15.42467
  21.0      0.0476     10.19750   15.12806
  14.0      0.0714     10.20145   14.85482
  17.0      0.0588     10.20539   14.60332
  22.0      0.0455     10.20933   14.37098
  17.0      0.0588     10.21328   14.15652
  13.0      0.0769     10.21722   13.95805
  15.0      0.0667     10.22118   13.77392
  15.0      0.0667     10.22513   13.60325
  16.0      0.0625     10.22908   13.44449
  18.0      0.0556     10.23303   13.29695
  14.0      0.0714     10.23699   13.15952
  11.0      0.0909     10.24095   13.03119
  10.0      0.1000     10.24491   12.91150
  14.0      0.0714     10.24887   12.79948
  18.0      0.0556     10.25283   12.69477
  12.0      0.0833     10.25679   12.59668
  13.0      0.0769     10.26076   12.50458
  12.0      0.0833     10.26472   12.41823
  13.0      0.0769     10.26869   12.33700
  13.0      0.0769     10.27266   12.26071
  12.0      0.0833     10.27663   12.18889
  14.0      0.0714     10.28061   12.12115
  16.0      0.0625     10.28458   12.05737
  17.0      0.0588     10.28856   11.99712
  15.0      0.0667     10.29253   11.94030
  11.0      0.0909     10.29651   11.88661
  12.0      0.0833     10.30050   11.83578
  11.0      0.0909     10.30448   11.78775
  10.0      0.1000     10.30846   11.74222
  11.0      0.0909     10.31245   11.69914
  14.0      0.0714     10.31643   11.65830
  16.0      0.0625     10.32042   11.61953
  12.0      0.0833     10.32441   11.58279
  13.0      0.0769     10.32841   11.54787
  17.0      0.0588     10.33240   11.51473
  16.0      0.0625     10.33639   11.48325
  10.0      0.1000     10.34039   11.45329
  10.0      0.1000     10.34438   11.42483
  12.0      0.0833     10.34839   11.39772
  13.0      0.0769     10.35239   11.37195
  12.0      0.0833     10.35639   11.34742
  12.0      0.0833     10.36039   11.32403
  13.0      0.0769     10.36440   11.30178
  10.0      0.1000     10.36841   11.28055
   9.0      0.1111     10.37241   11.26034
  12.0      0.0833     10.37642   11.24108
  19.0      0.0526     10.38044   11.22269
  17.0      0.0588     10.38445   11.20517
  15.0      0.0667     10.38846   11.18844
  10.0      0.1000     10.39248   11.17250
  11.0      0.0909     10.39649   11.15730
  15.0      0.0667     10.40051   11.14277
  12.0      0.0833     10.40453   11.12893
  13.0      0.0769     10.40856   11.11571
  10.0      0.1000     10.41258   11.10310
   8.0      0.1250     10.41660   11.09107
  11.0      0.0909     10.42063   11.07958
  13.0      0.0769     10.42466   11.06863
  10.0      0.1000     10.42869   11.05817
  15.0      0.0667     10.43272   11.04820
  10.0      0.1000     10.43675   11.03870
  14.0      0.0714     10.44079   11.02962
  11.0      0.0909     10.44482   11.02097
  10.0      0.1000     10.44886   11.01272
  11.0      0.0909     10.45290   11.00487
  11.0      0.0909     10.45693   10.99739
   8.0      0.1250     10.46098   10.99025
  14.0      0.0714     10.46502   10.98347
  17.0      0.0588     10.46906   10.97701
  13.0      0.0769     10.47311   10.97087
  12.0      0.0833     10.47715   10.96503
  14.0      0.0714     10.48120   10.95948
  12.0      0.0833     10.48525   10.95421
  14.0      0.0714     10.48930   10.94921
  14.0      0.0714     10.49336   10.94448
  14.0      0.0714     10.49741   10.93999
  13.0      0.0769     10.50146   10.93574
  11.0      0.0909     10.50552   10.93172
  12.0      0.0833     10.50958   10.92793
  11.0      0.0909     10.51364   10.92435
   9.0      0.1111     10.51770   10.92098
  12.0      0.0833     10.52176   10.91781
  16.0      0.0625     10.52582   10.91483
  14.0      0.0714     10.52989   10.91204
  12.0      0.0833     10.53396   10.90944
  11.0      0.0909     10.53802   10.90700
  12.0      0.0833     10.54209   10.90473
  13.0      0.0769     10.54616   10.90263
  12.0      0.0833     10.55024   10.90068
  14.0      0.0714     10.55431   10.89889
  12.0      0.0833     10.55838   10.89724
  15.0      0.0667     10.56246   10.89573
  15.0      0.0667     10.56654   10.89437
  11.0      0.0909     10.57062   10.89313
  13.0      0.0769     10.57470   10.89203
  11.0      0.0909     10.57878   10.89105
  11.0      0.0909     10.58286   10.89018
  14.0      0.0714     10.58695   10.88944
  12.0      0.0833     10.59103   10.88881
  12.0      0.0833     10.59512   10.88830
  14.0      0.0714     10.59921   10.88788
  14.0      0.0714     10.60330   10.88758
  15.0      0.0667     10.60739   10.88737
  11.0      0.0909     10.61148   10.88726
  13.0      0.0769     10.61558   10.88725
  13.0      0.0769     10.61967   10.88733
  13.0      0.0769     10.62377   10.88750
  11.0      0.0909     10.62786   10.88775
  14.0      0.0714     10.63197   10.88809
  13.0      0.0769     10.63607   10.88851
  14.0      0.0714     10.64016   10.88901
  17.0      0.0588     10.64427   10.88959
   8.0      0.1250     10.64837   10.89025
  10.0      0.1000     10.65248   10.89097
  11.0      0.0909     10.65659   10.89177
  11.0      0.0909     10.66069   10.89264
   8.0      0.1250     10.66481   10.89358
   7.0      0.1429     10.66891   10.89458
  12.0      0.0833     10.67303   10.89564
  12.0      0.0833     10.67714   10.89677
  10.0      0.1000     10.68125   10.89796
  11.0      0.0909     10.68537   10.89921
  12.0      0.0833     10.68949   10.90052
  14.0      0.0714     10.69361   10.90188
  14.0      0.0714     10.69773   10.90329
  12.0      0.0833     10.70185   10.90477
   7.0      0.1429     10.70597   10.90629
  12.0      0.0833     10.71009   10.90786
  14.0      0.0714     10.71422   10.90949
  17.0      0.0588     10.71835   10.91116
  14.0      0.0714     10.72247   10.91287
  12.0      0.0833     10.72660   10.91464
  13.0      0.0769     10.73073   10.91645
  12.0      0.0833     10.73487   10.91831
  10.0      0.1000     10.73900   10.92020
  13.0      0.0769     10.74313   10.92214
  10.0      0.1000     10.74727   10.92412
   9.0      0.1111     10.75140   10.92614
  17.0      0.0588     10.75554   10.92819
  13.0      0.0769     10.75968   10.93029
  10.0      0.1000     10.76382   10.93242
   9.0      0.1111     10.76796   10.93459
   9.0      0.1111     10.77210   10.93680
   7.0      0.1429     10.77625   10.93904
  12.0      0.0833     10.78039   10.94131
  15.0      0.0667     10.78453   10.94362
  13.0      0.0769     10.78868   10.94596
  13.0      0.0769     10.79283   10.94833
  12.0      0.0833     10.79699   10.95073
  11.0      0.0909     10.80113   10.95316
  12.0      0.0833     10.80528   10.95563
  13.0      0.0769     10.80944   10.95812
  13.0      0.0769     10.81359   10.96064
  11.0      0.0909     10.81775   10.96319
  14.0      0.0714     10.82191   10.96576
  16.0      0.0625     10.82606   10.96836
  17.0      0.0588     10.83022   10.97099
  15.0      0.0667     10.83438   10.97365
  15.0      0.0667     10.83855   10.97633
  16.0      0.0625     10.84270   10.97903
  13.0      0.0769     10.84687   10.98176
  10.0      0.1000     10.85104   10.98451
  12.0      0.0833     10.85520   10.98728
   8.0      0.1250     10.85937   10.99008
   7.0      0.1429     10.86354   10.99291
  14.0      0.0714     10.86770   10.99574
  12.0      0.0833     10.87188   10.99861
  11.0      0.0909     10.87605   12.07420
  13.0      0.0769     10.88022   12.08668
  10.0      0.1000     10.88439   12.09929
  15.0      0.0667     10.88857   12.11205
  16.0      0.0625     10.89275   12.12497
  13.0      0.0769     10.89692   12.13803
  12.0      0.0833     10.90110   12.03319
  11.0      0.0909     10.90528   12.04773
  11.0      0.0909     10.90946   12.06241
   8.0      0.1250     10.91364   12.07725
  11.0      0.0909     10.91783   12.09223
  11.0      0.0909     10.92201   12.10738
  12.0      0.0833     10.92620   12.12266
  14.0      0.0714     10.93038   12.13811
  13.0      0.0769     10.93457   12.15373
  12.0      0.0833     10.93876   12.16949
  17.0      0.0588     10.94295   12.18544
  11.0      0.0909     10.94714   12.20154
  10.0      0.1000     10.95133   12.21782
  12.0      0.0833     10.95553   12.23429
  10.0      0.1000     10.95972   12.25092
  11.0      0.0909     10.96391   12.26776
  13.0      0.0769     10.96811   12.28476
  16.0      0.0625     10.97230   12.30195
  11.0      0.0909     10.97651   12.31936
  12.0      0.0833     10.98070   12.33694
  10.0      0.1000     10.98491   12.35475
  14.0      0.0714     10.98910   12.37274
   8.0      0.1250     10.99331   12.39094
   9.0      0.1111     10.99751   12.40938
  13.0      0.0769     11.00171   12.42801
  15.0      0.0667     11.00592   12.44689
  14.0      0.0714     11.01013   12.46598
  12.0      0.0833     11.01433   12.48529
  12.0      0.0833     11.01854   12.50487
  11.0      0.0909     11.02275   12.52467
  13.0      0.0769     11.02697   12.54474
  16.0      0.0625     11.03117   12.56503
  15.0      0.0667     11.03538   12.58559
  12.0      0.0833     11.03960   12.60643
  12.0      0.0833     11.04381   12.62751
  13.0      0.0769     11.04803   12.64890
  14.0      0.0714     11.05225   12.67054
  13.0      0.0769     11.05646   12.69246
  12.0      0.0833     11.06068   12.71471
  14.0      0.0714     11.06490   12.73723
  14.0      0.0714     11.06913   12.76008
  14.0      0.0714     11.07334   12.78322
  13.0      0.0769     11.07756   12.80668
  15.0      0.0667     11.08179   12.83049
  17.0      0.0588     11.08601   12.85461
  11.0      0.0909     11.09024   12.87910
  14.0      0.0714     11.09447   12.90391
  15.0      0.0667     11.09869   12.92908
  16.0      0.0625     11.10292   12.95464
  11.0      0.0909     11.10715   12.98054
  15.0      0.0667     11.11138   13.00687
  17.0      0.0588     11.11561   13.03355
  15.0      0.0667     11.11984   13.06063
  12.0      0.0833     11.12408   13.08816
  15.0      0.0667     11.12831   13.11608
  18.0      0.0556     11.13254   13.14445
  12.0      0.0833     11.13678   13.17324
  13.0      0.0769     11.14102   13.20248
  18.0      0.0556     11.14526   13.23222
  17.0      0.0588     11.14949   13.26239
  14.0      0.0714     11.15373   13.29309
  12.0      0.0833     11.15797   13.32425
  14.0      0.0714     11.16221   13.35592
  15.0      0.0667     11.16646   13.38816
  17.0      0.0588     11.17070   13.42089
  12.0      0.0833     11.17494   13.45422
  13.0      0.0769     11.17918   13.48806
  14.0      0.0714     11.18343   13.52250
  14.0      0.0714     11.18768   13.55756
  14.0      0.0714     11.19192   13.59319
  16.0      0.0625     11.19617   13.62950
  13.0      0.0769     11.20042   13.66640
  18.0      0.0556     11.20467   13.70397
  12.0      0.0833     11.20892   13.74226
  10.0      0.1000     11.21317   13.78120
  17.0      0.0588     11.21743   13.82090
  14.0      0.0714     11.22168   13.86129
  14.0      0.0714     11.22593   13.90244
  17.0      0.0588     11.23019   13.94442
  14.0      0.0714     11.23444   13.98714
  10.0      0.1000     11.23870   14.03074
  16.0      0.0625     11.24296   14.07513
  15.0      0.0667     11.24721   14.12039
  14.0      0.0714     11.25148   14.16660
  18.0      0.0556     11.25574   14.21367
  15.0      0.0667     11.26000   14.26175
  13.0      0.0769     11.26426   14.31075
  15.0      0.0667     11.26852   14.36075
  14.0      0.0714     11.27279   14.41185
  11.0      0.0909     11.27705   14.46395
  10.0      0.1000     11.28131   14.51721
  11.0      0.0909     11.28558   14.57154
  12.0      0.0833     11.28984   14.62704
  11.0      0.0909     11.29411   14.68381
  16.0      0.0625     11.29838   14.74175
  17.0      0.0588     11.30265   14.80104
  16.0      0.0625     11.30692   14.86158
  14.0      0.0714     11.31118   14.92348
  15.0      0.0667     11.31546   14.98687
  15.0      0.0667     11.31973   15.05164
  12.0      0.0833     11.32401   15.11798
  11.0      0.0909     11.32827   15.18579
  14.0      0.0714     11.33255   15.25521
  15.0      0.0667     11.33683   15.32637
  16.0      0.0625     11.34110   15.39915
  18.0      0.0556     11.34538   15.47379
  19.0      0.0526     11.34965   15.55018
  19.0      0.0526     11.35393   15.62846
  14.0      0.0714     11.35821   15.70880
  17.0      0.0588     11.36249   15.79108
  16.0      0.0625     11.36677   15.87556
  17.0      0.0588     11.37105   15.96212
  20.0      0.0500     11.37533   16.05094
  17.0      0.0588     11.37961   16.14220
  12.0      0.0833     11.38389   16.23579
  25.0      0.0400     11.38818   16.33201
  23.0      0.0435     11.39246   16.43073
  19.0      0.0526     11.39674   16.53217
  13.0      0.0769     11.40103   16.63654
  19.0      0.0526     11.40532   16.74372
  16.0      0.0625     11.40961   16.85406
  14.0      0.0714     11.41389   16.96744
  18.0      0.0556     11.41818   17.08411
  15.0      0.0667     11.42247   17.20433
  17.0      0.0588     11.42675   17.32796
  12.0      0.0833     11.43105   17.45545
  13.0      0.0769     11.43534   17.58665
  21.0      0.0476     11.43963   17.72187
  18.0      0.0556     11.44392   17.86142
  21.0      0.0476     11.44821   18.00519
  19.0      0.0526     11.45251   18.15368
  20.0      0.0500     11.45680   18.30675
  19.0      0.0526     11.46109   18.46478
  17.0      0.0588     11.46539   18.62817
  16.0      0.0625     11.46969   18.79680
  16.0      0.0625     11.47398   18.97127
  25.0      0.0400     11.47828   19.15147
  24.0      0.0417     11.48258   19.33787
  23.0      0.0435     11.48688   19.53096
  16.0      0.0625     11.49117   19.73062
  17.0      0.0588     11.49548   19.93764
  20.0      0.0500     11.49978   20.15188
  20.0      0.0500     11.50407   20.37394
  18.0      0.0556     11.50838   20.60448
  19.0      0.0526     11.51268   20.84339
  17.0      0.0588     11.51698   21.09165
  15.0      0.0667     11.52128   21.34915
  16.0      0.0625     11.52559   21.61667
  18.0      0.0556     11.52989   21.89506
  21.0      0.0476     11.53419   22.18425
  24.0      0.0417     11.53850   22.48550
  21.0      0.0476     11.54281   22.79876
  20.0      0.0500     11.54711   23.12504
  17.0      0.0588     11.55142   23.46548
  19.0      0.0526     11.55573   23.82007
  17.0      0.0588     11.56004   24.19047
  19.0      0.0526     11.56434   24.57672
  21.0      0.0476     11.56865   24.98019
  23.0      0.0435     11.57296   25.40242
  26.0      0.0385     11.57727   25.84352
  27.0      0.0370     11.58158   26.30571
  25.0      0.0400     11.58589   26.78921
  24.0      0.0417     11.59020   27.29591
  23.0      0.0435     11.59451   27.82792
  26.0      0.0385     11.59883   28.38563
  27.0      0.0370     11.60314   28.97205
  26.0      0.0385     11.60745   29.58771
  28.0      0.0357     11.61176   30.23530
  31.0      0.03226    11.61608   30.91782
  25.0      0.0400     11.62039   31.63610
  24.0      0.0417     11.62471   32.39439
  24.0      0.0417     11.62903   33.19377
  19.0      0.0526     11.63334   34.03818
  35.0      0.02857    11.63766   35.04034
  26.0      0.0385     11.64198   35.98746
  31.0      0.03226    11.64630   36.99188
  25.0      0.0400     11.65061   38.05565
  32.0      0.03125    11.65493   39.18468
  36.0      0.02778    11.65925   40.38563
  34.0      0.02941    11.66357   41.66150
  32.0      0.03125    11.66789   43.02151
  37.0      0.02703    11.67221   44.46945
  37.0      0.02703    11.67653   46.01439
  38.0      0.02632    11.68085   47.66658
  43.0      0.02326    11.68517   49.43131
  36.0      0.02778    11.68950   51.32264
  39.0      0.02564    11.69382   53.34713
  51.0      0.01961    11.69814   55.51882
  51.0      0.01961    11.70246   57.85352
  43.0      0.02326    11.70679   60.36012
  51.0      0.01961    11.71111   63.05991
  49.0      0.02041    11.71543   65.96353
  51.0      0.01961    11.71976   69.09223
  64.0      0.01563    11.72409   72.46964
  64.0      0.01563    11.72841   76.10915
  67.0      0.01493    11.73274   80.04164
  78.0      0.01282    11.73706   84.28185
  81.0      0.01235    11.74138   88.85892
  76.0      0.01316    11.74571   93.80429
  81.0      0.01235    11.75004   99.13231
  94.0      0.01064    11.75437   104.88042
  110.0     0.00909    11.75869   111.05894
  111.0     0.00901    11.76302   117.69458
  110.0     0.00909    11.76735   124.81107
  111.0     0.00901    11.77168   132.39969
  121.0     0.00826    11.77601   140.47464
  133.0     0.00752    11.78034   148.99934
  140.0     0.00714    11.78466   157.94524
  150.0     0.00667    11.78900   167.26105
  160.0     0.00625    11.79333   176.83313
  188.0     0.00532    11.79766   186.55589
  206.0     0.00485    11.80199   196.24103
  213.0     0.00469    11.80632   205.69395
  218.0     0.00459    11.81065   214.68207
  231.0     0.00433    11.81498   222.91296
  261.0     0.00383    11.81932   230.11862
  264.0     0.00379    11.82365   236.00105
  261.0     0.00383    11.82798   240.31718
  267.0     0.00375    11.83231   242.87086
  263.0     0.00380    11.83664   243.53430
  260.0     0.00385    11.84098   242.27727
  245.0     0.00408    11.84531   239.16521
  241.0     0.00415    11.84964   234.34694
  237.0     0.00422    11.85398   228.03302
  232.0     0.00431    11.85831   220.50275
  225.0     0.00444    11.86265   212.02505
  217.0     0.00461    11.86698   202.90311
  200.0     0.00500    11.87132   193.39104
  185.0     0.00541    11.87566   183.70891
  193.0     0.00518    11.87999   174.07195
  171.0     0.00585    11.88433   164.61148
  157.0     0.00637    11.88866   155.46472
  143.0     0.00699    11.89299   146.70264
  149.0     0.00671    11.89733   138.36966
  148.0     0.00676    11.90167   130.51582
  139.0     0.00719    11.90601   123.13612
  129.0     0.00775    11.91034   116.24717
  122.0     0.00820    11.91467   109.83018
  119.0     0.00840    11.91901   103.86192
  104.0     0.00962    11.92335   98.33501
  101.0     0.00990    11.92769   93.21329
  101.0     0.00990    11.93203   88.48383
  87.0      0.01149    11.93636   84.11573
  67.0      0.01493    11.94070   80.08031
  73.0      0.01370    11.94504   76.36361
  68.0      0.01471    11.94938   72.93521
  60.0      0.01667    11.95371   69.78275
  64.0      0.01563    11.95805   66.88367
  67.0      0.01493    11.96239   64.21848
  65.0      0.01538    11.96673   61.77873
  61.0      0.01639    11.97107   59.54633
  59.0      0.01695    11.97541   57.51624
  57.0      0.01754    11.97974   55.67821
  56.0      0.01786    11.98408   54.02589
  50.0      0.02000    11.98842   52.56224
  44.0      0.02273    11.99276   51.28779
  53.0      0.01887    11.99710   50.21556
  55.0      0.01818    12.00144   49.36209
  54.0      0.01852    12.00578   48.75520
  48.0      0.02083    12.01012   48.43712
  49.0      0.02041    12.01446   48.46225
  48.0      0.02083    12.01880   48.90031
  47.0      0.02128    12.02313   49.83392
  50.0      0.02000    12.02748   51.35588
  53.0      0.01887    12.03181   53.54919
  62.0      0.01613    12.03616   56.47474
  62.0      0.01613    12.04049   60.09563
  61.0      0.01639    12.04483   64.19722
  76.0      0.01316    12.04917   68.24125
  83.0      0.01205    12.05351   71.28957
  85.0      0.01176    12.05786   72.28555
  84.0      0.01190    12.06219   70.64523
  82.0      0.01220    12.06653   66.71175
  72.0      0.01389    12.07087   61.47103
  65.0      0.01538    12.07521   55.93967
  56.0      0.01786    12.07955   50.75292
  43.0      0.02326    12.08389   46.21109
  43.0      0.02326    12.08823   42.37194
  39.0      0.02564    12.09257   39.18735
  41.0      0.02439    12.09691   36.57722
  36.0      0.02778    12.10125   34.43795
  28.0      0.0357     12.10559   32.68208
  29.0      0.03448    12.10993   31.22628
  28.0      0.0357     12.11427   30.00267
  27.0      0.0370     12.11860   28.96135
  29.0      0.03448    12.12295   28.05955
  28.0      0.0357     12.12728   27.26917
  22.0      0.0455     12.13162   26.56685
  18.0      0.0556     12.13596   25.93543
  31.0      0.03226    12.14030   25.36404
  31.0      0.03226    12.14464   24.84198
  27.0      0.0370     12.14898   24.36315
  22.0      0.0455     12.15332   23.92114
  21.0      0.0476     12.15766   23.51080
  24.0      0.0417     12.16199   23.12922
  17.0      0.0588     12.16633   22.77230
  18.0      0.0556     12.17067   22.43815
  16.0      0.0625     12.17501   22.12405
  17.0      0.0588     12.17935   21.82770
  18.0      0.0556     12.18368   21.54811
  25.0      0.0400     12.18802   21.28315
  19.0      0.0526     12.19236   21.03215
  22.0      0.0455     12.19669   20.79368
  24.0      0.0417     12.20104   20.56649
  24.0      0.0417     12.20537   20.35024
  22.0      0.0455     12.20971   20.14364
  14.0      0.0714     12.21405   19.94648
  25.0      0.0400     12.21838   19.75787
  24.0      0.0417     12.22272   19.57705
  17.0      0.0588     12.22705   19.40393
  22.0      0.0455     12.23139   19.23765
  18.0      0.0556     12.23573   19.07816
  18.0      0.0556     12.24006   18.92487
  20.0      0.0500     12.24440   18.77728
  22.0      0.0455     12.24873   18.63540
  21.0      0.0476     12.25307   18.49860
  18.0      0.0556     12.25740   18.36691
  17.0      0.0588     12.26174   18.23993
  21.0      0.0476     12.26608   18.11726
  24.0      0.0417     12.27040   17.99899
  21.0      0.0476     12.27474   17.88461
  22.0      0.0455     12.27908   17.77423
  21.0      0.0476     12.28340   17.66750
  18.0      0.0556     12.28774   17.56416
  20.0      0.0500     12.29207   17.46428
  20.0      0.0500     12.29641   17.36748
  19.0      0.0526     12.30074   17.27385
  19.0      0.0526     12.30507   17.18315
  16.0      0.0625     12.30941   17.09515
  16.0      0.0625     12.31373   17.00993
  16.0      0.0625     12.31807   16.92720
  12.0      0.0833     12.32240   16.84704
  13.0      0.0769     12.32672   16.76925
  18.0      0.0556     12.33106   16.69366
  19.0      0.0526     12.33539   16.62035
  20.0      0.0500     12.33972   16.54907
  24.0      0.0417     12.34405   16.47991
  21.0      0.0476     12.34837   16.41270
  16.0      0.0625     12.35271   16.34730
  19.0      0.0526     12.35703   16.28379
  15.0      0.0667     12.36136   16.22197
  16.0      0.0625     12.36569   16.16190
  20.0      0.0500     12.37002   16.10347
  14.0      0.0714     12.37434   16.04653
  13.0      0.0769     12.37867   15.99119
  17.0      0.0588     12.38300   15.93726
  16.0      0.0625     12.38733   15.88481
  18.0      0.0556     12.39165   15.83372
  16.0      0.0625     12.39598   15.78391
  23.0      0.0435     12.40030   15.73545
  16.0      0.0625     12.40463   15.68816
  16.0      0.0625     12.40895   15.64214
  23.0      0.0435     12.41327   15.59728
  16.0      0.0625     12.41760   15.55350
  16.0      0.0625     12.42192   15.51086
  12.0      0.0833     12.42624   15.46924
  16.0      0.0625     12.43056   15.42869
  14.0      0.0714     12.43488   15.38913
  19.0      0.0526     12.43920   15.35050
  19.0      0.0526     12.44352   15.31285
  18.0      0.0556     12.44785   15.27607
  18.0      0.0556     12.45216   15.24021
  17.0      0.0588     12.45648   15.20522
  14.0      0.0714     12.46080   15.17101
  16.0      0.0625     12.46512   15.13766
  14.0      0.0714     12.46944   15.10505
  16.0      0.0625     12.47376   15.07325
  14.0      0.0714     12.47807   15.04219
  15.0      0.0667     12.48239   14.90507
  17.0      0.0588     12.48670   14.87757
  18.0      0.0556     12.49102   14.85067
  15.0      0.0667     12.49533   14.82440
  17.0      0.0588     12.49965   14.79872
  14.0      0.0714     12.50397   14.77358
  15.0      0.0667     12.50827   14.74903
  12.0      0.0833     12.51259   14.72500
  13.0      0.0769     12.51690   14.70153
  15.0      0.0667     12.52121   14.67858
  17.0      0.0588     12.52553   14.65610
  18.0      0.0556     12.52983   14.63415
  19.0      0.0526     12.53415   14.61265
  18.0      0.0556     12.53845   14.59164
  16.0      0.0625     12.54276   14.57109
  15.0      0.0667     12.54707   14.55097
  14.0      0.0714     12.55138   14.53131
  18.0      0.0556     12.55569   14.51204
  16.0      0.0625     12.55999   14.49322
  14.0      0.0714     12.56430   14.47480
  14.0      0.0714     12.56861   14.45677
  17.0      0.0588     12.57291   14.43913
  12.0      0.0833     12.57722   14.42186
  11.0      0.0909     12.58152   14.40497
  13.0      0.0769     12.58582   14.38845
  18.0      0.0556     12.59012   14.37226
  17.0      0.0588     12.59443   14.35644
  14.0      0.0714     12.59873   14.34093
  15.0      0.0667     12.60303   14.32578
  18.0      0.0556     12.60733   14.31094
  17.0      0.0588     12.61163   14.29641
  14.0      0.0714     12.61592   14.28220
  13.0      0.0769     12.62022   14.26828
  18.0      0.0556     12.62452   14.25467
  21.0      0.0476     12.62881   14.24134
  19.0      0.0526     12.63311   14.22829
  13.0      0.0769     12.63741   14.21553
  19.0      0.0526     12.64170   14.20302
  11.0      0.0909     12.64599   14.19079
  16.0      0.0625     12.65029   14.17882
  14.0      0.0714     12.65458   14.16710
  16.0      0.0625     12.65887   14.15563
  17.0      0.0588     12.66316   14.14440
  15.0      0.0667     12.66745   14.13342
  19.0      0.0526     12.67174   14.12267
  17.0      0.0588     12.67603   14.11214
  16.0      0.0625     12.68032   14.10184
  20.0      0.0500     12.68461   14.09176
  13.0      0.0769     12.68889   14.08190
  18.0      0.0556     12.69317   14.07225
  18.0      0.0556     12.69746   14.06280
  15.0      0.0667     12.70174   14.05356
  10.0      0.1000     12.70603   14.04451
  17.0      0.0588     12.71031   14.03566
  11.0      0.0909     12.71459   14.02701
  14.0      0.0714     12.71887   14.01853
  12.0      0.0833     12.72315   14.01025
  11.0      0.0909     12.72743   14.00214
  14.0      0.0714     12.73171   13.99421
  16.0      0.0625     12.73599   13.98646
  10.0      0.1000     12.74027   13.97887
  14.0      0.0714     12.74454   13.97145
  17.0      0.0588     12.74882   13.96419
  15.0      0.0667     12.75309   13.95710
  16.0      0.0625     12.75736   13.95017
  17.0      0.0588     12.76164   13.94338
  17.0      0.0588     12.76591   13.93675
  15.0      0.0667     12.77018   13.93026
  16.0      0.0625     12.77445   13.92393
  14.0      0.0714     12.77871   13.91774
  13.0      0.0769     12.78299   13.91169
  15.0      0.0667     12.78725   13.90578
  15.0      0.0667     12.79152   13.90000
  16.0      0.0625     12.79578   13.89436
  14.0      0.0714     12.80005   13.88885
  15.0      0.0667     12.80431   13.88346
  17.0      0.0588     12.80857   13.87821
  15.0      0.0667     12.81284   12.81288
  14.0      0.0714     12.81710   12.81714
  12.0      0.0833     12.82135   12.82140
  10.0      0.1000     12.82562   12.82566
  14.0      0.0714     12.82987   12.82992
  15.0      0.0667     12.83413   12.83418
  14.0      0.0714     12.83839   12.83843
  15.0      0.0667     12.84264   12.84269
  18.0      0.0556     12.84690   12.84694
  14.0      0.0714     12.85115   12.85119
  14.0      0.0714     12.85540   12.85545
  15.0      0.0667     12.85965   12.85970
  16.0      0.0625     12.86390   12.86395
  15.0      0.0667     12.86815   12.86820
  14.0      0.0714     12.87240   12.87245
  15.0      0.0667     12.87665   12.87670
  16.0      0.0625     12.88089   12.88094
  16.0      0.0625     12.88514   12.88518
  13.0      0.0769     12.88938   12.88943
  13.0      0.0769     12.89363   12.89367
  10.0      0.1000     12.89787   12.89791
  16.0      0.0625     12.90211   12.90215
  13.0      0.0769     12.90635   12.90639
  11.0      0.0909     12.91059   12.91063
  12.0      0.0833     12.91482   12.91487
  12.0      0.0833     12.91906   12.91911
  12.0      0.0833     12.92330   12.92335
  11.0      0.0909     12.92753   12.92758
  14.0      0.0714     12.93177   12.93181
  14.0      0.0714     12.93600   12.93604
  14.0      0.0714     12.94023   12.94028
  15.0      0.0667     12.94446   12.94450
  20.0      0.0500     12.94869   12.94873
  18.0      0.0556     12.95292   12.95296
  14.0      0.0714     12.95714   12.95719
  14.0      0.0714     12.96137   12.96142
  15.0      0.0667     12.96559   12.96564
  13.0      0.0769     12.96981   12.96986
  14.0      0.0714     12.97404   12.97408
  10.0      0.1000     12.97826   12.97830
  14.0      0.0714     12.98248   12.98253
  13.0      0.0769     12.98669   12.98674
  13.0      0.0769     12.99091   12.99096
  16.0      0.0625     12.99513   12.99518
  15.0      0.0667     12.99934   12.99939
  17.0      0.0588     13.00356   13.00361
  13.0      0.0769     13.00777   13.00782
  11.0      0.0909     13.01198   13.01202
  14.0      0.0714     13.01619   13.01624
  16.0      0.0625     13.02040   13.02045
  13.0      0.0769     13.02461   13.02466
  14.0      0.0714     13.02881   13.02886
  15.0      0.0667     13.03302   13.03306
  16.0      0.0625     13.03722   13.03727
  17.0      0.0588     13.04142   13.04147
  16.0      0.0625     13.04563   13.04568
  14.0      0.0714     13.04983   13.04988
  14.0      0.0714     13.05403   13.05407
  15.0      0.0667     13.05822   13.05827
  17.0      0.0588     13.06242   13.06247
  13.0      0.0769     13.06662   13.06667
  11.0      0.0909     13.07081   13.07085
  10.0      0.1000     13.07500   13.07505
  18.0      0.0556     13.07919   13.07924
  19.0      0.0526     13.08338   13.08343
  18.0      0.0556     13.08757   13.08762
  16.0      0.0625     13.09176   13.09181
  14.0      0.0714     13.09594   13.09599
  14.0      0.0714     13.10013   13.10018
  17.0      0.0588     13.10431   13.10436
  17.0      0.0588     13.10849   13.10854
  15.0      0.0667     13.11267   13.11272
  15.0      0.0667     13.11685   13.11690
  15.0      0.0667     13.12103   13.12108
  18.0      0.0556     13.12521   13.12525
  14.0      0.0714     13.12938   13.12943
  10.0      0.1000     13.13355   13.13360
  12.0      0.0833     13.13772   13.13777
  17.0      0.0588     13.14190   13.14195
  15.0      0.0667     13.14606   13.14611
  11.0      0.0909     13.15023   13.15028
  12.0      0.0833     13.15440   13.15445
  10.0      0.1000     13.15856   13.15861
  12.0      0.0833     13.16273   13.16278
  14.0      0.0714     13.16689   13.16694
  18.0      0.0556     13.17105   13.17110
  15.0      0.0667     13.17521   13.17526
  12.0      0.0833     13.17937   13.17941
  13.0      0.0769     13.18353   13.18357
  17.0      0.0588     13.18768   13.18772
  16.0      0.0625     13.19183   13.19188
  16.0      0.0625     13.19598   13.19603
  16.0      0.0625     13.20013   13.20018
  16.0      0.0625     13.20428   13.20433
  18.0      0.0556     13.20843   13.20848
  15.0      0.0667     13.21258   13.21262
  19.0      0.0526     13.21672   13.21676
  19.0      0.0526     13.22086   13.22091
  16.0      0.0625     13.22500   13.22505
  14.0      0.0714     13.22914   13.22919
  10.0      0.1000     13.23328   13.23333
  14.0      0.0714     13.23742   13.23746
  11.0      0.0909     13.24155   13.24160
  15.0      0.0667     13.24568   13.24573
  20.0      0.0500     13.24981   13.24986
  15.0      0.0667     13.25395   13.25400
  13.0      0.0769     13.25808   13.25812
  15.0      0.0667     13.26220   13.26225
  14.0      0.0714     13.26633   13.26638
  16.0      0.0625     13.27045   13.27050
  16.0      0.0625     13.27457   13.27462
  14.0      0.0714     13.27869   13.27874
  13.0      0.0769     13.28281   13.28286
  16.0      0.0625     13.28693   13.28698
  17.0      0.0588     13.29104   13.29109
  15.0      0.0667     13.29516   13.29521
  14.0      0.0714     13.29927   13.29932
  16.0      0.0625     13.30338   13.30343
  20.0      0.0500     13.30749   13.30754
  14.0      0.0714     13.31160   13.31165
  15.0      0.0667     13.31571   13.31575
  15.0      0.0667     13.31981   13.31985
  15.0      0.0667     13.32391   13.32396
  15.0      0.0667     13.32801   13.32806
  13.0      0.0769     13.33211   13.33215
  13.0      0.0769     13.33621   13.33625
  12.0      0.0833     13.34030   13.34035
  10.0      0.1000     13.34439   13.34444
  14.0      0.0714     13.34848   13.34853
  15.0      0.0667     13.35257   13.35262
  12.0      0.0833     13.35667   13.35672
  11.0      0.0909     13.36075   13.36080
  17.0      0.0588     13.36483   13.36488
  14.0      0.0714     13.36892   13.36897
  11.0      0.0909     13.37300   13.37304
  16.0      0.0625     13.37708   13.37713
  11.0      0.0909     13.38116   13.38121
  13.0      0.0769     13.38523   13.38528
  11.0      0.0909     13.38931   13.38935
  12.0      0.0833     13.39338   13.39343
  15.0      0.0667     13.39745   13.39750
  13.0      0.0769     13.40152   13.40156
  14.0      0.0714     13.40558   13.40563
  16.0      0.0625     13.40965   13.40970
  15.0      0.0667     13.41371   13.41376
  16.0      0.0625     13.41777   13.41782
  18.0      0.0556     13.42183   13.42188
  21.0      0.0476     13.42589   13.42594
  18.0      0.0556     13.42994   13.42999
  16.0      0.0625     13.43400   13.43405
  15.0      0.0667     13.43805   13.43810
  17.0      0.0588     13.44210   13.44215
  17.0      0.0588     13.44615   13.44620
  15.0      0.0667     13.45020   13.45024
  17.0      0.0588     13.45424   13.45429
   9.0      0.1111     13.45829   13.45833
  12.0      0.0833     13.46232   13.46237
  15.0      0.0667     13.46636   13.46641
  13.0      0.0769     13.47040   13.47045
  16.0      0.0625     13.47443   13.47448
  16.0      0.0625     13.47847   13.47852
  13.0      0.0769     13.48250   13.48254
  13.0      0.0769     13.48652   13.48657
  17.0      0.0588     13.49055   13.49060
  18.0      0.0556     13.49458   13.49462
  13.0      0.0769     13.49860   13.49865
  15.0      0.0667     13.50262   13.50267
  16.0      0.0625     13.50664   13.50669
  16.0      0.0625     13.51066   13.51070
  15.0      0.0667     13.51467   13.51472
  14.0      0.0714     13.51868   13.51873
  13.0      0.0769     13.52269   13.52274
  13.0      0.0769     13.52670   13.52675
  12.0      0.0833     13.53071   13.53076
  12.0      0.0833     13.53471   13.53476
  13.0      0.0769     13.53872   13.53877
  17.0      0.0588     13.54271   13.54276
  14.0      0.0714     13.54671   13.54676
  11.0      0.0909     13.55071   13.55076
  12.0      0.0833     13.55470   13.55475
  14.0      0.0714     13.55869   13.55874
   9.0      0.1111     13.56269   13.56273
  14.0      0.0714     13.56667   13.56672
  17.0      0.0588     13.57066   13.57071
  15.0      0.0667     13.57464   13.57469
  13.0      0.0769     13.57862   13.57867
  12.0      0.0833     13.58260   13.58265
  13.0      0.0769     13.58658   13.58663
  16.0      0.0625     13.59056   13.59060
  11.0      0.0909     13.59453   13.59458
  14.0      0.0714     13.59850   13.59855
  14.0      0.0714     13.60246   13.60252
  17.0      0.0588     13.60643   13.60648
  18.0      0.0556     13.61040   13.61045
  13.0      0.0769     13.61436   13.61441
  18.0      0.0556     13.61832   13.61837
  13.0      0.0769     13.62228   13.62233
  11.0      0.0909     13.62623   13.62628
  20.0      0.0500     13.63018   13.63023
  16.0      0.0625     13.63413   13.63418
  15.0      0.0667     13.63809   13.63814
  15.0      0.0667     13.64203   13.64208
  12.0      0.0833     13.64597   13.64602
  14.0      0.0714     13.64992   13.64997
  15.0      0.0667     13.65385   13.65390
  17.0      0.0588     13.65779   13.65784
  15.0      0.0667     13.66173   13.66178
  12.0      0.0833     13.66566   13.66571
  15.0      0.0667     13.66959   13.66964
  16.0      0.0625     13.67352   13.67357
  16.0      0.0625     13.67745   13.67750
  16.0      0.0625     13.68137   13.68141
  16.0      0.0625     13.68529   13.68534
  14.0      0.0714     13.68921   13.68926
  17.0      0.0588     13.69312   13.69317
  19.0      0.0526     13.69704   13.69709
  17.0      0.0588     13.70095   13.70100
  15.0      0.0667     13.70485   13.70490
  11.0      0.0909     13.70876   13.70881
  13.0      0.0769     13.71267   13.71272
  12.0      0.0833     13.71657   13.71662
  13.0      0.0769     13.72047   13.72052
  17.0      0.0588     13.72437   13.72442
  14.0      0.0714     13.72826   13.72831
  15.0      0.0667     13.73215   13.73220
  13.0      0.0769     13.73605   13.73610
  15.0      0.0667     13.73993   13.73998
  16.0      0.0625     13.74382   13.74387
  14.0      0.0714     13.74770   13.74775
  14.0      0.0714     13.75158   13.75163
  16.0      0.0625     13.75546   13.75551
  14.0      0.0714     13.75934   13.75939
  14.0      0.0714     13.76321   13.76326
  13.0      0.0769     13.76708   13.76713
  13.0      0.0769     13.77095   13.77100
  11.0      0.0909     13.77481   13.77486
  16.0      0.0625     13.77867   13.77872
  16.0      0.0625     13.78253   13.78258
  10.0      0.1000     13.78640   13.78645
  11.0      0.0909     13.79025   13.79030
  10.0      0.1000     13.79410   13.79415
  14.0      0.0714     13.79795   13.79800
  16.0      0.0625     13.80180   13.80185
  18.0      0.0556     13.80564   13.80570
  14.0      0.0714     13.80949   13.80954
  12.0      0.0833     13.81333   13.81338
  17.0      0.0588     13.81716   13.81721
  15.0      0.0667     13.82100   13.94366
  16.0      0.0625     13.82483   13.94965
  17.0      0.0588     13.82866   13.95569
  14.0      0.0714     13.83249   13.96179
  15.0      0.0667     13.83631   13.96794
  14.0      0.0714     13.84013   13.97415
  20.0      0.0500     13.84395   13.98044
  13.0      0.0769     13.84777   13.98678
  16.0      0.0625     13.85159   13.99320
  15.0      0.0667     13.85540   13.99968
   9.0      0.1111     13.85920   14.00623
  22.0      0.0455     13.86301   14.01287
  11.0      0.0909     13.86681   14.01958
   9.0      0.1111     13.87062   14.02638
  12.0      0.0833     13.87441   14.03326
  14.0      0.0714     13.87820   14.04023
  13.0      0.0769     13.88200   14.04730
  12.0      0.0833     13.88579   14.05447
  15.0      0.0667     13.88958   14.06174
  14.0      0.0714     13.89336   14.06910
  15.0      0.0667     13.89714   14.07658
  12.0      0.0833     13.90092   14.08418
  12.0      0.0833     13.90470   14.09190
  13.0      0.0769     13.90847   14.09974
  16.0      0.0625     13.91224   14.10771
  14.0      0.0714     13.91601   14.11582
  13.0      0.0769     13.91977   14.12408
  15.0      0.0667     13.92354   14.13248
  13.0      0.0769     13.92730   14.14104
  13.0      0.0769     13.93105   14.14977
  18.0      0.0556     13.93480   14.15866
  14.0      0.0714     13.93856   14.16774
  11.0      0.0909     13.94231   14.17700
  16.0      0.0625     13.94605   14.18647
  16.0      0.0625     13.94979   14.19614
  14.0      0.0714     13.95353   14.20603
  14.0      0.0714     13.95727   14.21616
  17.0      0.0588     13.96100   14.22651
  14.0      0.0714     13.96474   14.23714
  12.0      0.0833     13.96846   14.24802
  14.0      0.0714     13.97218   14.25918
  13.0      0.0769     13.97591   14.27065
  14.0      0.0714     13.97963   14.28243
  13.0      0.0769     13.98335   14.29455
  14.0      0.0714     13.98706   14.30700
  14.0      0.0714     13.99077   14.31982
  16.0      0.0625     13.99448   14.33305
  16.0      0.0625     13.99818   14.34668
  16.0      0.0625     14.00188   14.36076
  15.0      0.0667     14.00558   14.37530
  18.0      0.0556     14.00927   14.39032
  14.0      0.0714     14.01297   14.40589
  13.0      0.0769     14.01666   14.42200
  13.0      0.0769     14.02035   14.43872
  12.0      0.0833     14.02403   14.45605
  16.0      0.0625     14.02771   14.47406
  16.0      0.0625     14.03139   14.49280
  16.0      0.0625     14.03506   14.51229
  14.0      0.0714     14.03874   14.53263
  12.0      0.0833     14.04240   14.55382
  14.0      0.0714     14.04607   14.57595
  17.0      0.0588     14.04973   14.59912
  16.0      0.0625     14.05339   14.62335
  12.0      0.0833     14.05705   14.64878
  13.0      0.0769     14.06070   14.67544
  16.0      0.0625     14.06435   14.70345
  13.0      0.0769     14.06800   14.73296
  16.0      0.0625     14.07164   14.76402
  18.0      0.0556     14.07528   14.79683
  16.0      0.0625     14.07892   14.83148
  10.0      0.1000     14.08255   14.86814
  15.0      0.0667     14.08619   14.90705
  15.0      0.0667     14.08981   14.94832
  19.0      0.0526     14.09344   14.99226
  19.0      0.0526     14.09706   15.03902
  14.0      0.0714     14.10068   15.08892
  16.0      0.0625     14.10430   15.14235
  19.0      0.0526     14.10791   15.19953
  14.0      0.0714     14.11152   15.26097
  16.0      0.0625     14.11512   15.32700
  16.0      0.0625     14.11873   15.39818
  15.0      0.0667     14.12233   15.47517
  14.0      0.0714     14.12592   15.55847
  15.0      0.0667     14.12952   15.64901
  12.0      0.0833     14.13311   15.74745
  15.0      0.0667     14.13669   15.85488
  17.0      0.0588     14.14028   15.97261
  16.0      0.0625     14.14386   16.10172
  13.0      0.0769     14.14744   16.24407
  14.0      0.0714     14.15100   16.40122
  15.0      0.0667     14.15457   16.57554
  14.0      0.0714     14.15814   16.76996
  17.0      0.0588     14.16171   16.98730
  17.0      0.0588     14.16527   17.23210
  16.0      0.0625     14.16882   17.50884
  19.0      0.0526     14.17237   17.82411
  21.0      0.0476     14.17593   18.18637
  22.0      0.0455     14.17947   18.60496
  19.0      0.0526     14.18302   19.09370
  17.0      0.0588     14.18656   19.66753
  18.0      0.0556     14.19009   20.34681
  17.0      0.0588     14.19363   21.15658
  16.0      0.0625     14.19716   22.12351
  18.0      0.0556     14.20069   23.28282
  19.0      0.0526     14.20421   24.66866
  22.0      0.0455     14.20773   26.32167
  20.0      0.0500     14.21124   28.28389
  24.0      0.0417     14.21476   30.58611
  29.0      0.03448    14.21827   33.25642
  32.0      0.03125    14.22177   36.28434
  28.0      0.0357     14.22527   39.61765
  31.0      0.03226    14.22878   43.12130
  36.0      0.02778    14.23227   46.52956
  46.0      0.02174    14.23576   49.46432
  57.0      0.01754    14.23925   51.46275
  66.0      0.01515    14.24274   52.14403
  66.0      0.01515    14.24622   51.36118
  60.0      0.01667    14.24969   49.28380
  54.0      0.01852    14.25317   46.30423
  48.0      0.02083    14.25664   42.88404
  37.0      0.02703    14.26011   39.39651
  42.0      0.02381    14.26357   36.08574
  37.0      0.02703    14.26703   33.09092
  33.0      0.03030    14.27049   30.45550
  33.0      0.03030    14.27394   28.18711
  31.0      0.03226    14.27739   26.25845
  23.0      0.0435     14.28084   24.63197
  24.0      0.0417     14.28428   23.27166
  28.0      0.0357     14.28772   22.13501
  22.0      0.0455     14.29116   21.18808
  17.0      0.0588     14.29459   20.39685
  19.0      0.0526     14.29802   19.73246
  15.0      0.0667     14.30144   19.17271
  16.0      0.0625     14.30486   18.69672
  20.0      0.0500     14.30828   18.28979
  19.0      0.0526     14.31169   17.93872
  13.0      0.0769     14.31510   17.63321
  21.0      0.0476     14.31850   17.36607
  16.0      0.0625     14.32191   17.13045
  14.0      0.0714     14.32531   16.92195
  16.0      0.0625     14.32870   16.73631
  15.0      0.0667     14.33209   16.57013
  18.0      0.0556     14.33548   16.42114
  14.0      0.0714     14.33887   16.28680
  18.0      0.0556     14.34224   16.16558
  18.0      0.0556     14.34562   16.05575
  17.0      0.0588     14.34899   15.95586
  16.0      0.0625     14.35236   15.86502
  15.0      0.0667     14.35573   15.78201
  13.0      0.0769     14.35909   15.70618
  13.0      0.0769     14.36244   15.63667
  14.0      0.0714     14.36580   15.57278
  15.0      0.0667     14.36915   15.51408
  13.0      0.0769     14.37249   15.45992
  13.0      0.0769     14.37584   15.41000
  16.0      0.0625     14.37917   15.36386
  16.0      0.0625     14.38251   15.32110
  13.0      0.0769     14.38584   15.28152
  14.0      0.0714     14.38917   15.24474
  17.0      0.0588     14.39249   15.21061
  18.0      0.0556     14.39581   15.17886
  16.0      0.0625     14.39912   15.14927
  18.0      0.0556     14.40243   15.12172
  18.0      0.0556     14.40574   15.09599
  15.0      0.0667     14.40904   15.07200
  14.0      0.0714     14.41234   15.04958
  14.0      0.0714     14.41564   15.02859
  13.0      0.0769     14.41893   15.00897
  17.0      0.0588     14.42222   14.99059
  18.0      0.0556     14.42550   14.97338
  17.0      0.0588     14.42878   14.95726
  14.0      0.0714     14.43206   14.94212
  16.0      0.0625     14.43532   14.92793
  18.0      0.0556     14.43859   14.91460
  16.0      0.0625     14.44186   14.90210
  11.0      0.0909     14.44511   14.89037
  13.0      0.0769     14.44837   14.87934
  17.0      0.0588     14.45162   14.86899
  13.0      0.0769     14.45487   14.85925
  20.0      0.0500     14.45811   14.85012
  20.0      0.0500     14.46135   14.84154
  14.0      0.0714     14.46459   14.83347
  13.0      0.0769     14.46782   14.82590
  18.0      0.0556     14.47105   14.81878
  17.0      0.0588     14.47427   14.81211
  15.0      0.0667     14.47749   14.80585
  16.0      0.0625     14.48070   14.79997
  16.0      0.0625     14.48391   14.79446
  13.0      0.0769     14.48712   14.78930
  18.0      0.0556     14.49032   14.78447
  16.0      0.0625     14.49352   14.77995
  13.0      0.0769     14.49671   14.77572
  14.0      0.0714     14.49990   14.77178
  17.0      0.0588     14.50309   14.76809
  12.0      0.0833     14.50627   14.76467
  14.0      0.0714     14.50945   14.76148
  15.0      0.0667     14.51262   14.75852
  14.0      0.0714     14.51579   14.75577
  14.0      0.0714     14.51896   14.75323
  15.0      0.0667     14.52211   14.75089
  14.0      0.0714     14.52527   14.74873
  11.0      0.0909     14.52842   14.74675
  16.0      0.0625     14.53157   14.74495
  14.0      0.0714     14.53472   14.74330
  14.0      0.0714     14.53785   14.74181
  12.0      0.0833     14.54099   14.74047
  15.0      0.0667     14.54412   14.73927
  18.0      0.0556     14.54724   14.73820
  17.0      0.0588     14.55037   14.73726
  14.0      0.0714     14.55348   14.73645
  15.0      0.0667     14.55659   14.73576
  13.0      0.0769     14.55971   14.73517
  14.0      0.0714     14.56281   14.73470
  14.0      0.0714     14.56591   14.73433
  14.0      0.0714     14.56901   14.73406
  18.0      0.0556     14.57210   14.73389
  16.0      0.0625     14.57519   14.73380
  13.0      0.0769     14.57827   14.73381
  17.0      0.0588     14.58135   14.73390
  20.0      0.0500     14.58442   14.73407
  16.0      0.0625     14.58749   14.73431
  17.0      0.0588     14.59055   14.73463
  15.0      0.0667     14.59361   14.73503
  13.0      0.0769     14.59667   14.73549
  13.0      0.0769     14.59972   14.73602
  16.0      0.0625     14.60277   14.73661
  11.0      0.0909     14.60581   14.73726
  15.0      0.0667     14.60885   14.73797
  16.0      0.0625     14.61189   14.73874
  15.0      0.0667     14.61491   14.73957
  11.0      0.0909     14.61794   14.74044
  14.0      0.0714     14.62096   14.62101
  14.0      0.0714     14.62397   14.62403
  15.0      0.0667     14.62699   14.62704
  13.0      0.0769     14.62999   14.63005
  12.0      0.0833     14.63299   14.63305
  16.0      0.0625     14.63599   14.63605
  13.0      0.0769     14.63898   14.63904
  13.0      0.0769     14.64197   14.64202
  15.0      0.0667     14.64496   14.64501
  16.0      0.0625     14.64793   14.64799
  16.0      0.0625     14.65091   14.65096
  18.0      0.0556     14.65388   14.65393
  19.0      0.0526     14.65685   14.65690
  11.0      0.0909     14.65981   14.65986
  16.0      0.0625     14.66276   14.66281
  21.0      0.0476     14.66571   14.66577
  17.0      0.0588     14.66866   14.66871
  11.0      0.0909     14.67160   14.67166
  13.0      0.0769     14.67454   14.67459
  15.0      0.0667     14.67747   14.67752
  16.0      0.0625     14.68040   14.68045
  13.0      0.0769     14.68332   14.68337
  15.0      0.0667     14.68624   14.68629
  13.0      0.0769     14.68916   14.68921
  16.0      0.0625     14.69206   14.69211
  15.0      0.0667     14.69497   14.69502
  16.0      0.0625     14.69787   14.69792
  18.0      0.0556     14.70076   14.70082
  16.0      0.0625     14.70365   14.70370
  17.0      0.0588     14.70654   14.70659
  15.0      0.0667     14.70942   14.70947
  14.0      0.0714     14.71229   14.71234
  16.0      0.0625     14.71516   14.71522
  15.0      0.0667     14.71803   14.71808
  16.0      0.0625     14.72089   14.72094
  14.0      0.0714     14.72375   14.72380
  15.0      0.0667     14.72660   14.72665
  17.0      0.0588     14.72945   14.72950
  15.0      0.0667     14.73228   14.73234
  14.0      0.0714     14.73512   14.73517
  14.0      0.0714     14.73795   14.73801
  12.0      0.0833     14.74078   14.74083
  14.0      0.0714     14.74360   14.74366
  16.0      0.0625     14.74642   14.74647
  17.0      0.0588     14.74923   14.74928
  12.0      0.0833     14.75204   14.75209
  11.0      0.0909     14.75484   14.75489
  15.0      0.0667     14.75764   14.75769
  17.0      0.0588     14.76043   14.76048
  14.0      0.0714     14.76322   14.76327
  13.0      0.0769     14.76600   14.76605
  14.0      0.0714     14.76878   14.76883
  11.0      0.0909     14.77155   14.77160
  17.0      0.0588     14.77432   14.77437
  18.0      0.0556     14.77708   14.77713
  13.0      0.0769     14.77984   14.77989
  12.0      0.0833     14.78259   14.78264
  17.0      0.0588     14.78534   14.78539
  14.0      0.0714     14.78808   14.78813
  13.0      0.0769     14.79081   14.79086
  11.0      0.0909     14.79355   14.79360
  16.0      0.0625     14.79627   14.79633
  14.0      0.0714     14.79900   14.79905
  16.0      0.0625     14.80171   14.80176
  11.0      0.0909     14.80442   14.80447
  15.0      0.0667     14.80713   14.80718
  17.0      0.0588     14.80983   14.80988
  17.0      0.0588     14.81253   14.81258
  15.0      0.0667     14.81522   14.81527
  13.0      0.0769     14.81790   14.81795
  21.0      0.0476     14.82058   14.82063
  15.0      0.0667     14.82326   14.82331
  15.0      0.0667     14.82593   14.82598
  17.0      0.0588     14.82859   14.82864
  18.0      0.0556     14.83125   14.83130
  22.0      0.0455     14.83391   14.83396
  13.0      0.0769     14.83655   14.83661
  13.0      0.0769     14.83920   14.83925
  13.0      0.0769     14.84184   14.84189
  16.0      0.0625     14.84447   14.84452
  16.0      0.0625     14.84710   14.84715
  16.0      0.0625     14.84972   14.84977
  15.0      0.0667     14.85234   14.85239
  14.0      0.0714     14.85495   14.85500
  15.0      0.0667     14.85756   14.85761
  12.0      0.0833     14.86016   14.86021
  12.0      0.0833     14.86276   14.86281
  13.0      0.0769     14.86535   14.86540
  13.0      0.0769     14.86793   14.86799
  16.0      0.0625     14.87051   14.87056
  16.0      0.0625     14.87309   14.87314
  13.0      0.0769     14.87566   14.87571
  10.0      0.1000     14.87822   14.87827
  15.0      0.0667     14.88078   14.88083
  14.0      0.0714     14.88333   14.88338
  14.0      0.0714     14.88588   14.88593
  17.0      0.0588     14.88842   14.88847
  20.0      0.0500     14.89096   14.89101
  17.0      0.0588     14.89349   14.89354
  14.0      0.0714     14.89601   14.89607
  15.0      0.0667     14.89854   14.89859
  12.0      0.0833     14.90105   14.90110
  13.0      0.0769     14.90356   14.90361
  16.0      0.0625     14.90606   14.90612
  15.0      0.0667     14.90856   14.90861
  15.0      0.0667     14.91105   14.91111
  16.0      0.0625     14.91354   14.91359
  15.0      0.0667     14.91603   14.91608
  15.0      0.0667     14.91850   14.91855
  15.0      0.0667     14.92097   14.92102
  17.0      0.0588     14.92344   14.92349
  13.0      0.0769     14.92589   14.92595
  12.0      0.0833     14.92835   14.92840
  13.0      0.0769     14.93080   14.93085
  16.0      0.0625     14.93324   14.93329
  18.0      0.0556     14.93568   14.93573
  16.0      0.0625     14.93811   14.93816
  13.0      0.0769     14.94053   14.94059
  15.0      0.0667     14.94295   14.94301
  12.0      0.0833     14.94537   14.94542
  17.0      0.0588     14.94778   14.94783
  15.0      0.0667     14.95018   14.95023
  10.0      0.1000     14.95258   14.95263
  16.0      0.0625     14.95497   14.95502
  16.0      0.0625     14.95735   14.95741
  15.0      0.0667     14.95973   14.95979
  14.0      0.0714     14.96211   14.96216
  18.0      0.0556     14.96448   14.96453
  11.0      0.0909     14.96684   14.96689
  11.0      0.0909     14.96919   14.96925
  11.0      0.0909     14.97155   14.97160
  16.0      0.0625     14.97389   14.97395
  21.0      0.0476     14.97623   14.97629
  16.0      0.0625     14.97857   14.97862
  17.0      0.0588     14.98089   14.98095
  13.0      0.0769     14.98322   14.98327
  11.0      0.0909     14.98553   14.98558
   9.0      0.1111     14.98784   14.98790
  12.0      0.0833     14.99015   14.99020
  16.0      0.0625     14.99244   14.99250
  14.0      0.0714     14.99474   14.99479
  14.0      0.0714     14.99703   14.99708
  20.0      0.0500     14.99931   14.99936
  14.0      0.0714     15.00158   15.00163
  13.0      0.0769     15.00385   15.00390
  12.0      0.0833     15.00612   15.00617
  12.0      0.0833     15.00837   15.00842
  17.0      0.0588     15.01062   15.01068
  15.0      0.0667     15.01287   15.01292
  15.0      0.0667     15.01511   15.01516
  17.0      0.0588     15.01734   15.01740
  19.0      0.0526     15.01957   15.01962
  14.0      0.0714     15.02179   15.02185
  16.0      0.0625     15.02401   15.02406
  18.0      0.0556     15.02621   15.02627
  14.0      0.0714     15.02842   15.02847
  13.0      0.0769     15.03061   15.03067
  15.0      0.0667     15.03281   15.03286
  19.0      0.0526     15.03499   15.03505
  17.0      0.0588     15.03717   15.03722
  19.0      0.0526     15.03934   15.03940
  18.0      0.0556     15.04151   15.04156
  16.0      0.0625     15.04367   15.04373
  16.0      0.0625     15.04583   15.04588
  16.0      0.0625     15.04797   15.04803
  17.0      0.0588     15.05012   15.05017
  16.0      0.0625     15.05225   15.05231
  16.0      0.0625     15.05438   15.05444
  17.0      0.0588     15.05651   15.05656
  12.0      0.0833     15.05863   15.05868
  13.0      0.0769     15.06074   15.06079
  13.0      0.0769     15.06284   15.06289
  12.0      0.0833     15.06494   15.06500
  15.0      0.0667     15.06703   15.06709
  15.0      0.0667     15.06912   15.06917
  12.0      0.0833     15.07120   15.07125
  13.0      0.0769     15.07328   15.07333
  18.0      0.0556     15.07535   15.07540
  15.0      0.0667     15.07740   15.07746
  17.0      0.0588     15.07946   15.07951
  15.0      0.0667     15.08151   15.08156
  17.0      0.0588     15.08355   15.08360
  19.0      0.0526     15.08559   15.08564
  13.0      0.0769     15.08762   15.08767
  13.0      0.0769     15.08964   15.08969
  17.0      0.0588     15.09166   15.09171
  18.0      0.0556     15.09367   15.09372
  15.0      0.0667     15.09568   15.09573
  20.0      0.0500     15.09767   15.09772
  17.0      0.0588     15.09966   15.09972
  15.0      0.0667     15.10165   15.10170
  15.0      0.0667     15.10363   15.10368
  14.0      0.0714     15.10560   15.10565
  18.0      0.0556     15.10757   15.10762
  14.0      0.0714     15.10952   15.10958
  15.0      0.0667     15.11148   15.11153
  14.0      0.0714     15.11343   15.11348
  15.0      0.0667     15.11537   15.11542
  12.0      0.0833     15.11730   15.11735
  11.0      0.0909     15.11923   15.11928
  13.0      0.0769     15.12115   15.12120
  15.0      0.0667     15.12306   15.12311
  17.0      0.0588     15.12497   15.12502
  18.0     .           .          .
_pd_meas_number_of_points              6734
_pd_proc_number_of_points              6734

loop_
      _refln_index_h
      _refln_index_k
      _refln_index_l
      _pd_refln_phase_id
      _refln_observed_status
      _refln_F_squared_meas
      _refln_F_squared_calc
      _refln_phase_calc
      _refln_d_spacing
      _gsas_i100_meas
   1   1   1  2 o  120.143    142.871     0.00   2.46616   8.57
   1   1   1  1 o  57487.86   60324.82    0.00   2.39707  11.29
   2   0   0  2 o  2790.540   2716.572    0.00   2.13576 100.00
   2   0   0  1 o  80924.58   52766.72    0.00   2.07592   8.93
   2   2   0  2 o  1757.046   1681.469    0.00   1.51021  58.41
   2   2   0  1 o  26923.053  33252.637   0.00   1.46790   2.55
   3   1   1  2 o  163.159    130.799     0.00   1.28791   8.54
   3   1   1  1 o  27040.623  24562.178   0.00   1.25183   4.18
   2   2   2  2 o  1257.395   1139.197    0.00   1.23308  20.59
   2   2   2  1 o  52139.97   22321.324   0.00   1.19853   2.77
   4   0   0  2 o  785.561    818.466     0.00   1.06788  10.35
   4   0   0  1 o  22348.814  15528.146   0.00   1.03796   0.98
   3   3   1  2 o  105.372    73.846      0.00   0.97995   7.48
   4   2   0  2 o  615.874    614.300     0.00   0.95514  51.33
   3   3   1  1 o  12958.372  12019.984   0.00   0.95250   3.31
   4   2   0  1 o  11026.053  11062.786   0.00   0.92838   3.65
_reflns_number_total                   16
_reflns_limit_h_min                    1
_reflns_limit_h_max                    4
_reflns_limit_k_min                    0
_reflns_limit_k_max                    3
_reflns_limit_l_min                    0
_reflns_limit_l_max                    2
_reflns_d_resolution_high              0.928
_reflns_d_resolution_low               2.466
#--eof--eof--eof--eof--eof--eof--eof--eof--eof--eof--eof--eof--eof--eof--eof--#
